# Supplementary material for: The performance of a new local false discovery rate method on tests of association between coronary artery disease (CAD) and genome-wide genetic variants
Source: PLoS One. 2017 Sep 20;12(9):e0185174. doi: 10.1371/journal.pone.0185174 (PMC5607215; doi:10.1371/journal.pone.0185174)
Supplement: S1 Table — Columns include the SNP id (legendrs), chromosome (chr), position (pos), minor allele frequency (maf), slope coefficient (beta) and p-value (p_dgc) for association with CAD from the consortium, z-squared (z_sq), and then various LFDR estimates. They are named for the set of SNPs used (LFDR.ME for the ME method, LFDR.Big for LFDR estimated from the large set of SNPs, and LFDR.Small for LFDR from the small annotated category) as well as for which annotation category was used (EH_ext for Enhancer Hoffman extend 500, H3K9_Try for H3K9ac Trynka, H3K9_Try_ext for H3K9ac Trynka extend 500, EH for Enhancer Hoffman, H3K27_ext for H3K27ac PGC2 extend 500, H3K4_Try_ext for H3K4me3 Trynka extend 500, H3K27 for H3K27ac PGC2, H3K9 for H3K9ac peaks Trynka and FDHS for Fetal DHS Trynka). Differences between overall LFDR and maximum entropy LFDR are also provided (Diff). The gene name is provided if the SNP is in a gene. (XLSX) [file pone.0185174.s003.xlsx]

## Sheet: S1_Table
legendrs	chr	pos	maf	beta	p_dgc	z_sq	LFDR.ME.EH_ext	LFDR.Big.EH_ext	LFDR.Small.EH_ext	LFDR.diff.EH_ext	LFDR.ME.H3K9_Try	LFDR.Big.H3K9_Try	LFDR.Small.H3K9_Try	LFDR.diff.H3K9_Try	LFDR.ME.H3K9_Try_ext	LFDR.Big.H3K9_Try_ext	LFDR.Small.H3K9_Try_ext	LFDR.diff.H3K9_Try_ext	LFDR.ME.EH	LFDR.Big.EH	LFDR.Small.EH	LFDR.diff.EH	LFDR.ME.H3K27_ext	LFDR.Big.H3K27_ext	LFDR.Small.H3K27_ext	LFDR.diff.H3K27_ext	LFDR.ME.H3K4_Try_ext	LFDR.Big.H3K4_Try_ext	LFDR.Small.H3K4_Try_ext	LFDR.diff.H3K4_Try_ext	LFDR.ME.H3K27	LFDR.Big.H3K27	LFDR.Small.H3K27	LFDR.diff.H3K27	LFDR.ME.H3K9	LFDR.Big.H3K9	LFDR.Small.H3K9	LFDR.diff.H3K9	LFDR.ME.FDHS	LFDR.Big.FDHS	LFDR.Small.FDHS	LFDR.diff.FDHS	gene
rs9778087	1	941539	0.378299	-0.045347	0.0009507	10.9212	0.418382	0.653999	0.410734	-0.235618	0.320975	0.653999	0.316264	-0.333024	0.352192	0.653999	0.348685	-0.301807	0.383677	0.653999	0.377789	-0.270322	0.424856	0.653999	0.419584	-0.229143	0.422423	0.653999	0.416326	-0.231576	0.408112	0.653999	0.403362	-0.245887	0.296137	0.653999	0.303929	-0.357862	NA	NA	NA	NA
chr1:950112:D	1	950112	0.481087	0.054458	7.22e-05	15.7523	NA	NA	NA	NA	NA	NA	NA	NA	NA	NA	NA	NA	NA	NA	NA	NA	NA	NA	NA	NA	NA	NA	NA	NA	NA	NA	NA	NA	NA	NA	NA	NA	NA	NA	NA	NA	NA
rs262695	1	2144788	0.31625	-0.037993	0.0005962	11.7878	0.330685	0.548698	0.324274	-0.218013	0.251259	0.548698	0.247198	-0.297439	0.275367	0.548698	0.272766	-0.273331	NA	NA	NA	NA	0.335421	0.548698	0.331307	-0.213277	0.334074	0.548698	0.329234	-0.214624	0.322537	0.548698	0.318308	-0.226161	0.231283	0.548698	0.236748	-0.317415	0.400224	0.546964	0.388015	-0.146739	SKI
rs6605083	1	2147162	0.25489	-0.037462	0.0008029	11.2345	0.385349	0.616608	0.378119	-0.231259	0.294281	0.616608	0.289794	-0.322328	0.322897	0.616608	0.319724	-0.293711	0.352733	0.616608	0.34685	-0.263875	0.3912	0.616608	0.386335	-0.225408	0.389171	0.616608	0.383512	-0.227438	0.375822	0.616608	0.371236	-0.240786	NA	NA	NA	NA	NA	NA	NA	NA	NA
rs263533	1	2163568	0.431648	0.033695	0.0004406	12.3516	0.280471	0.479259	0.274936	-0.198788	0.212806	0.479259	0.209193	-0.266453	0.232899	0.479259	0.230562	-0.246361	0.255967	0.479259	0.250494	-0.223292	0.284122	0.479259	0.280766	-0.195137	0.283395	0.479259	0.279389	-0.195864	0.27372	0.479259	0.26991	-0.205539	NA	NA	NA	NA	0.34083	0.477622	0.329806	-0.136792	NA
rs262680	1	2167149	0.436288	0.031715	0.0008607	11.1055	0.398781	0.632132	0.391374	-0.233351	0.305067	0.632132	0.300486	-0.327065	0.334755	0.632132	0.331444	-0.297378	NA	NA	NA	NA	0.404891	0.632132	0.399855	-0.227241	0.402696	0.632132	0.396854	-0.229436	0.388943	0.632132	0.384286	-0.243189	0.281269	0.632132	0.288538	-0.350863	NA	NA	NA	NA
chr1:2221975:I	1	2221975	0.399117	0.034353	0.0008974	11.0281	NA	NA	NA	NA	NA	NA	NA	NA	NA	NA	NA	NA	NA	NA	NA	NA	NA	NA	NA	NA	NA	NA	NA	NA	NA	NA	NA	NA	NA	NA	NA	NA	NA	NA	NA	NA	NA
rs72643474	1	2222177	0.189638	0.045975	0.0004079	12.4957	0.268588	0.461799	0.263275	-0.193211	0.203832	0.461799	0.200332	-0.257968	0.222966	0.461799	0.220688	-0.238833	0.245123	0.461799	0.239736	-0.216676	0.271978	0.461799	0.268808	-0.189821	0.271394	0.461799	0.267594	-0.190406	0.262182	0.461799	0.258484	-0.199618	0.187562	0.461799	0.191444	-0.274237	0.326555	0.460196	0.315862	-0.133642	SKI
rs903920	1	2222560	0.18017	-0.044593	0.0007086	11.4666	0.361816	0.588321	0.35492	-0.226505	0.275595	0.588321	0.271283	-0.312727	0.302297	0.588321	0.299367	-0.286024	0.330835	0.588321	0.324991	-0.257486	0.367198	0.588321	0.362645	-0.221123	0.365461	0.588321	0.360142	-0.22286	0.352861	0.588321	0.348416	-0.23546	0.253835	0.588321	0.260119	-0.334487	0.436232	0.586562	0.423464	-0.150331	SKI
rs903919	1	2222583	0.18014	-0.044448	0.0007368	11.394	0.369079	0.597202	0.362077	-0.228123	0.281334	0.597202	0.276967	-0.315868	0.308632	0.597202	0.305627	-0.28857	0.337581	0.597202	0.331722	-0.259621	0.374608	0.597202	0.369956	-0.222594	0.372781	0.597202	0.367355	-0.224421	0.359944	0.597202	0.355454	-0.237258	0.259166	0.597202	0.265644	-0.338036	0.444538	0.595441	0.43166	-0.150903	SKI
chr1:2223144:D	1	2223144	0.180153	-0.044365	0.00076	11.3365	NA	NA	NA	NA	NA	NA	NA	NA	NA	NA	NA	NA	NA	NA	NA	NA	NA	NA	NA	NA	NA	NA	NA	NA	NA	NA	NA	NA	NA	NA	NA	NA	NA	NA	NA	NA	NA
rs2132303	1	2223258	0.180634	-0.043661	0.0009176	10.9869	0.411348	0.646258	0.403784	-0.23491	0.315243	0.646258	0.310577	-0.331015	0.345916	0.646258	0.342478	-0.300342	0.377067	0.646258	0.371175	-0.269191	0.417694	0.646258	0.412505	-0.228564	0.415346	0.646258	0.409338	-0.230912	0.40123	0.646258	0.396512	-0.245028	NA	NA	NA	NA	0.492134	0.644509	0.478753	-0.152375	NA
rs884940	1	2223866	0.400289	0.034322	0.0008682	11.0895	0.400473	0.634057	0.393045	-0.233583	0.306433	0.634057	0.30184	-0.327624	0.336254	0.634057	0.332926	-0.297803	NA	NA	NA	NA	0.406616	0.634057	0.401559	-0.227441	0.4044	0.634057	0.398535	-0.229657	0.390597	0.634057	0.385931	-0.243459	NA	NA	NA	NA	NA	NA	NA	NA	NA
rs903617	1	2224282	0.180091	-0.044221	0.0008082	11.2223	0.38661	0.618085	0.379364	-0.231475	0.29529	0.618085	0.290794	-0.322795	0.324008	0.618085	0.320821	-0.294077	0.35391	0.618085	0.348026	-0.264175	0.392486	0.618085	0.387604	-0.225599	0.390441	0.618085	0.384765	-0.227644	0.377054	0.618085	0.372461	-0.241031	0.272152	0.618085	0.279096	-0.345933	NA	NA	NA	NA
rs2643886	1	2224609	0.179443	-0.044462	0.0008765	11.0718	0.402333	0.636164	0.394881	-0.233831	0.307935	0.636164	0.30333	-0.328229	0.337903	0.636164	0.334556	-0.298261	NA	NA	NA	NA	0.408511	0.636164	0.403431	-0.227653	0.406272	0.636164	0.400382	-0.229892	0.392415	0.636164	0.38774	-0.243748	NA	NA	NA	NA	NA	NA	NA	NA	NA
rs2645091	1	2224645	0.179646	-0.044947	0.0007149	11.4501	0.363456	0.590339	0.356536	-0.226883	0.276889	0.590339	0.272564	-0.31345	0.303726	0.590339	0.300779	-0.286612	NA	NA	NA	NA	0.368872	0.590339	0.364296	-0.221467	0.367115	0.590339	0.361771	-0.223224	0.354461	0.590339	0.350005	-0.235878	NA	NA	NA	NA	NA	NA	NA	NA	NA
rs12743493	1	2224836	0.367942	0.035216	0.0008744	11.0763	0.401864	0.635633	0.394418	-0.233769	0.307556	0.635633	0.302954	-0.328077	0.337487	0.635633	0.334144	-0.298146	NA	NA	NA	NA	0.408033	0.635633	0.402959	-0.2276	0.4058	0.635633	0.399916	-0.229833	0.391957	0.635633	0.387284	-0.243676	NA	NA	NA	NA	NA	NA	NA	NA	NA
rs6702400	1	2225158	0.185966	0.046116	0.0005466	11.9496	0.315687	0.528684	0.309526	-0.212997	0.239677	0.528684	0.235744	-0.289008	0.26257	0.528684	0.260074	-0.266114	0.288235	0.528684	0.282554	-0.240449	0.320103	0.528684	0.316209	-0.208581	0.318944	0.528684	0.314346	-0.20974	0.307944	0.528684	0.303832	-0.22074	NA	NA	NA	NA	NA	NA	NA	NA	NA
rs903918	1	2226333	0.178989	-0.045822	0.0006173	11.7231	0.336816	0.556705	0.330306	-0.219888	0.256019	0.556705	0.251907	-0.300686	0.280643	0.556705	0.277977	-0.276061	0.307698	0.556705	0.301928	-0.249007	0.341682	0.556705	0.337478	-0.215023	0.340258	0.556705	0.335321	-0.216447	0.328505	0.556705	0.324231	-0.2282	0.235687	0.556705	0.241313	-0.321017	NA	NA	NA	NA	SKI
rs2643888	1	2229447	0.177926	-0.047986	0.0003598	12.7302	0.250069	0.433794	0.245113	-0.183725	NA	NA	NA	NA	NA	NA	NA	NA	NA	NA	NA	NA	0.253052	0.433794	0.250176	-0.180742	0.252684	0.433794	0.24921	-0.18111	0.244208	0.433794	0.240694	-0.189586	NA	NA	NA	NA	NA	NA	NA	NA	NA
rs12562937	1	2229478	0.188385	0.04622	0.0003182	12.9601	0.232913	0.406988	0.2283	-0.174074	NA	NA	NA	NA	0.19336	0.406988	0.191275	-0.213628	NA	NA	NA	NA	0.235522	0.406988	0.23292	-0.171466	0.235453	0.406988	0.23218	-0.171534	0.227565	0.406988	0.224232	-0.179423	NA	NA	NA	NA	NA	NA	NA	NA	NA
rs2843161	1	2229553	0.178538	-0.046956	0.0004572	12.2826	0.286305	0.487685	0.280662	-0.201381	NA	NA	NA	NA	0.237789	0.487685	0.235424	-0.249896	NA	NA	NA	NA	0.290084	0.487685	0.286636	-0.197602	0.289286	0.487685	0.28518	-0.198399	0.279386	0.487685	0.275523	-0.208299	NA	NA	NA	NA	NA	NA	NA	NA	NA
rs72643476	1	2232532	0.162526	0.053983	8.99e-05	15.3378	0.107768	0.188203	0.105645	-0.0804349	0.0849991	0.188203	0.0831475	-0.103204	0.0909253	0.188203	0.0897339	-0.0972774	0.0994634	0.188203	0.0962369	-0.0887393	0.108556	0.188203	0.10706	-0.0796471	0.109559	0.188203	0.107612	-0.0786438	0.105926	0.188203	0.104197	-0.082277	NA	NA	NA	NA	0.127564	0.187533	0.123048	-0.0599694	NA
rs903618	1	2233312	0.168519	-0.053174	0.0001097	14.962	0.121883	0.214823	0.119634	-0.0929405	0.0955034	0.214823	0.0934925	-0.11932	0.10257	0.214823	0.101258	-0.112253	0.112375	0.214823	0.108869	-0.102448	0.123027	0.214823	0.121392	-0.0917958	0.123984	0.214823	0.121846	-0.0908389	0.119832	0.214823	0.117896	-0.0949914	0.0883042	0.214823	0.0889616	-0.126519	NA	NA	NA	NA
rs1496555	1	2234251	0.172068	-0.053886	7.36e-05	15.716	0.0951824	0.164328	0.0931899	-0.0691455	0.0756074	0.164328	0.0739069	-0.0887205	0.0805434	0.164328	0.0794643	-0.0837845	NA	NA	NA	NA	0.0956743	0.164328	0.0943113	-0.0686536	0.0967003	0.164328	0.094933	-0.0676277	0.0935329	0.164328	0.0919947	-0.070795	0.070077	0.164328	0.0702851	-0.0942509	0.111699	0.163762	0.10777	-0.0520629
rs60363208	1	2236359	0.166777	0.051882	0.0001654	14.1883	NA	NA	NA	NA	0.121384	0.279205	0.119019	-0.157821	0.131361	0.279205	0.129773	-0.147844	NA	NA	NA	NA	0.158821	0.279205	0.156881	-0.120384	0.159587	0.279205	0.157023	-0.119618	0.154179	0.279205	0.151755	-0.125026	NA	NA	NA	NA	0.189632	0.27816	0.18292	-0.0885288	NA
rs2643904	1	2236697	0.168632	-0.054093	8.12e-05	15.5301	NA	NA	NA	NA	0.0800826	0.175705	0.078309	-0.0956223	0.0854865	0.175705	0.0843534	-0.0902184	NA	NA	NA	NA	0.101804	0.175705	0.100377	-0.0739008	0.102822	0.175705	0.100967	-0.0728833	0.0994323	0.175705	0.0978031	-0.0762726	NA	NA	NA	NA	0.119243	0.17509	0.115034	-0.0558465	NA
rs2173049	1	2240006	0.187606	-0.05953	6.09e-06	20.4597	NA	NA	NA	NA	NA	NA	NA	NA	NA	NA	NA	NA	NA	NA	NA	NA	NA	NA	NA	NA	0.0207253	0.028089	0.0202506	-0.0073637	NA	NA	NA	NA	NA	NA	NA	NA	NA	NA	NA	NA	NA
rs2843156	1	2243518	0.208111	-0.042672	0.000996	10.835	0.427699	0.664074	0.419945	-0.236376	0.32861	0.664074	0.32384	-0.335464	0.36054	0.664074	0.35694	-0.303535	0.392452	0.664074	0.386572	-0.271623	0.43434	0.664074	0.428962	-0.229734	0.431797	0.664074	0.425584	-0.232278	0.417234	0.664074	0.412445	-0.246841	0.303288	0.664074	0.31133	-0.360786	NA	NA	NA	NA
rs2843153	1	2245221	0.27999	-0.0464	6.25e-05	16.0254	0.0859786	0.146841	0.0840933	-0.0608629	0.0687158	0.146841	0.0671316	-0.0781257	0.0729471	0.146841	0.0719529	-0.0738944	0.0795365	0.146841	0.0767847	-0.0673049	0.0862699	0.146841	0.085009	-0.0605716	0.0872998	0.146841	0.0856704	-0.0595416	0.0844737	0.146841	0.0830772	-0.0623677	0.0637601	0.146841	0.0638313	-0.0830813	NA	NA	NA	NA
rs2643902	1	2245439	0.274902	-0.047742	4e-05	16.8714	0.0651229	0.10741	0.0635228	-0.0422874	0.0529857	0.10741	0.0516864	-0.0544245	0.0557589	0.10741	0.0549066	-0.0516514	0.0604503	0.10741	0.0582086	-0.04696	0.0650215	0.10741	0.0640095	-0.0423888	0.0660136	0.10741	0.0647164	-0.0413967	0.0639575	0.10741	0.0628901	-0.0434528	0.0493266	0.10741	0.0491314	-0.0580836	NA	NA	NA	NA
rs2843152	1	2245570	0.313452	-0.051921	4.78e-06	20.9235	0.0178421	0.0236887	0.017203	-0.00584658	0.0159629	0.0236887	0.0154762	-0.00772582	0.0161612	0.0236887	0.0157214	-0.00752746	0.0169036	0.0236887	0.0161082	-0.00678504	0.0173976	0.0236887	0.0170632	-0.00629111	0.0179278	0.0236887	0.0175109	-0.00576085	0.017507	0.0236887	0.0172176	-0.00618171	0.0151336	0.0236887	0.0147194	-0.00855508	NA	NA	NA	NA
rs2843151	1	2245633	0.274554	-0.048035	3.76e-05	16.9888	0.0626647	0.102805	0.0611026	-0.0401401	0.0511177	0.102805	0.0498541	-0.0516871	0.0537342	0.102805	0.0528931	-0.0490706	0.0581985	0.102805	0.056021	-0.0446063	0.0625238	0.102805	0.0615429	-0.040281	0.0635066	0.102805	0.0622505	-0.0392982	0.0615405	0.102805	0.0605126	-0.0412643	0.0476105	0.102805	0.0473886	-0.0551943	NA	NA	NA	NA
rs959528	1	2246287	0.305754	-0.043608	0.0002215	13.6393	0.187864	0.332713	0.184189	-0.144849	0.143809	0.332713	0.141156	-0.188904	0.156349	0.332713	0.154546	-0.176364	0.171912	0.332713	0.167359	-0.1608	0.189796	0.332713	0.187634	-0.142916	0.190329	0.332713	0.187446	-0.142384	0.183878	0.332713	0.181064	-0.148834	NA	NA	NA	NA	0.22774	0.331472	0.219786	-0.103732	NA
rs61762079	1	2246513	0.329597	-0.048444	3.74e-05	16.999	0.0624573	0.102417	0.0608984	-0.0399595	0.0509599	0.102417	0.0496994	-0.0514569	0.0535632	0.102417	0.0527232	-0.0488535	0.0580085	0.102417	0.0558365	-0.0444083	0.0623132	0.102417	0.0613349	-0.0401036	0.063295	0.102417	0.0620425	-0.0391217	0.0613365	0.102417	0.060312	-0.0410803	0.0474655	0.102417	0.0472414	-0.0549512	0.0709537	0.102117	0.0685552	-0.031163
rs2643903	1	2247399	0.263287	-0.047456	5.18e-05	16.3811	0.0764918	0.128848	0.0747285	-0.0523557	0.0615837	0.128848	0.0601252	-0.0672638	0.0651091	0.128848	0.0642052	-0.0637385	0.0708578	0.128848	0.0683306	-0.0579897	0.0765927	0.128848	0.0754419	-0.0522549	0.0776142	0.128848	0.0761323	-0.0512334	0.0751393	0.128848	0.0738912	-0.0537082	0.0572191	0.128848	0.0571609	-0.0716284	NA	NA	NA	NA
rs2645076	1	2247487	0.26502	-0.046705	6.69e-05	15.8966	0.0896969	0.153905	0.087767	-0.0642084	0.0715028	0.153905	0.069871	-0.0824024	0.0760167	0.153905	0.0749878	-0.0778886	0.0829373	0.153905	0.0801004	-0.070968	0.0900674	0.153905	0.0887647	-0.0638378	0.0910972	0.153905	0.0894114	-0.0628081	0.0881332	0.153905	0.0866792	-0.065772	NA	NA	NA	NA	NA	NA	NA	NA	NA
rs2643905	1	2247985	0.265659	-0.047372	5.13e-05	16.3995	0.0760312	0.127976	0.0742741	-0.0519445	0.0612366	0.127976	0.0597843	-0.0667391	0.0647282	0.127976	0.0638289	-0.0632475	0.0704364	0.127976	0.0679204	-0.0575393	0.0761233	0.127976	0.074978	-0.0518524	0.077144	0.127976	0.0756695	-0.0508317	0.0746862	0.127976	0.0734454	-0.0532895	0.0569006	0.127976	0.0568365	-0.0710751	NA	NA	NA	NA
rs2645077	1	2249236	0.255808	-0.041942	0.0004677	12.2402	0.28993	0.492873	0.284221	-0.202943	0.219981	0.492873	0.216279	-0.272892	0.240832	0.492873	0.23845	-0.252041	0.264614	0.492873	0.259078	-0.228259	0.293787	0.492873	0.290284	-0.199085	0.292946	0.492873	0.288778	-0.199927	0.282907	0.492873	0.279012	-0.209966	NA	NA	NA	NA	NA	NA	NA	NA	NA
rs12081179	1	2251119	0.248639	-0.043293	0.0001921	13.9068	NA	NA	NA	NA	0.132412	0.305849	0.129912	-0.173437	0.143658	0.305849	0.141961	-0.162191	NA	NA	NA	NA	0.17408	0.305849	0.172026	-0.131768	0.174738	0.305849	0.172011	-0.131111	0.16881	0.305849	0.166191	-0.137038	NA	NA	NA	NA	NA	NA	NA	NA	NA
rs12082516	1	2251160	0.249353	-0.042812	0.0002201	13.6512	NA	NA	NA	NA	0.143281	0.331486	0.140637	-0.188206	0.155763	0.331486	0.153964	-0.175724	NA	NA	NA	NA	0.189071	0.331486	0.186913	-0.142415	0.18961	0.331486	0.186734	-0.141877	0.183183	0.331486	0.180378	-0.148304	NA	NA	NA	NA	NA	NA	NA	NA	NA
rs74046969	1	2251348	0.247699	-0.044162	0.0001526	14.3399	NA	NA	NA	NA	NA	NA	NA	NA	0.125162	0.26556	0.123631	-0.140399	NA	NA	NA	NA	0.151119	0.26556	0.14924	-0.114442	0.151934	0.26556	0.149455	-0.113627	0.146791	0.26556	0.14447	-0.118769	NA	NA	NA	NA	NA	NA	NA	NA	NA
rs12080256	1	2251357	0.253747	-0.044196	0.0001844	13.9837	NA	NA	NA	NA	NA	NA	NA	NA	0.140193	0.298401	0.138526	-0.158208	NA	NA	NA	NA	0.169784	0.298401	0.167761	-0.128617	0.170473	0.298401	0.167791	-0.127927	0.164691	0.298401	0.162126	-0.13371	NA	NA	NA	NA	NA	NA	NA	NA	NA
rs72920928	1	2252191	0.227199	-0.040433	0.0009585	10.9061	0.420011	0.655776	0.412344	-0.235765	0.322307	0.655776	0.317585	-0.333469	0.353649	0.655776	0.350125	-0.302126	NA	NA	NA	NA	0.426515	0.655776	0.421224	-0.229261	0.424062	0.655776	0.417944	-0.231713	0.409707	0.655776	0.40495	-0.246069	0.297383	0.655776	0.305219	-0.358392	NA	NA	NA	NA
chr1:2252404:D	1	2252404	0.21125	-0.044655	0.0006005	11.7744	NA	NA	NA	NA	NA	NA	NA	NA	NA	NA	NA	NA	NA	NA	NA	NA	NA	NA	NA	NA	NA	NA	NA	NA	NA	NA	NA	NA	NA	NA	NA	NA	NA	NA	NA	NA	NA
rs12139767	1	3308957	0.1913	-0.044645	0.0003869	12.5944	0.260663	0.449934	0.255502	-0.189271	0.19787	0.449934	0.194448	-0.252064	0.216363	0.449934	0.214126	-0.233571	NA	NA	NA	NA	0.26388	0.449934	0.260835	-0.186055	0.263388	0.449934	0.259727	-0.186546	NA	NA	NA	NA	NA	NA	NA	NA	NA	NA	NA	NA	NA
rs35864014	1	3309466	0.191165	-0.045129	0.0003321	12.8801	0.238773	0.416238	0.234042	-0.177464	0.181493	0.416238	0.17829	-0.234745	0.198203	0.416238	0.196085	-0.218035	NA	NA	NA	NA	0.24151	0.416238	0.238814	-0.174728	0.241315	0.416238	0.237997	-0.174922	0.233249	0.416238	0.229853	-0.182988	NA	NA	NA	NA	0.290405	0.414742	0.280627	-0.124337	NA
rs883678	1	3312031	0.191347	-0.045239	0.0003147	12.9808	NA	NA	NA	NA	0.176015	0.404609	0.172889	-0.228594	0.192124	0.404609	0.190048	-0.212486	NA	NA	NA	NA	NA	NA	NA	NA	NA	NA	NA	NA	NA	NA	NA	NA	NA	NA	NA	NA	NA	NA	NA	NA	NA
rs17822575	1	3312256	0.19104	-0.045528	0.0002886	13.143	0.219967	0.386212	0.215618	-0.166245	0.167514	0.386212	0.164509	-0.218697	0.182685	0.386212	0.180677	-0.203526	NA	NA	NA	NA	NA	NA	NA	NA	NA	NA	NA	NA	NA	NA	NA	NA	NA	NA	NA	NA	NA	NA	NA	NA	NA
rs56378103	1	3312664	0.336297	-0.035251	0.0008317	11.1691	0.39213	0.6245	0.384809	-0.232371	0.299714	0.6245	0.29518	-0.324786	0.328874	0.6245	0.32563	-0.295627	0.359065	0.6245	0.353176	-0.265436	NA	NA	NA	NA	NA	NA	NA	NA	NA	NA	NA	NA	NA	NA	NA	NA	NA	NA	NA	NA	NA
rs12726710	1	3312963	0.191134	-0.044794	0.0003579	12.7401	0.249309	0.432625	0.244369	-0.183316	NA	NA	NA	NA	0.206929	0.432625	0.204753	-0.225696	NA	NA	NA	NA	NA	NA	NA	NA	NA	NA	NA	NA	NA	NA	NA	NA	NA	NA	NA	NA	NA	NA	NA	NA	NA
rs7535965	1	3313282	0.338144	-0.035616	0.0007181	11.4418	NA	NA	NA	NA	NA	NA	NA	NA	NA	NA	NA	NA	NA	NA	NA	NA	NA	NA	NA	NA	NA	NA	NA	NA	NA	NA	NA	NA	NA	NA	NA	NA	NA	NA	NA	NA	NA
rs17822581	1	3314596	0.193055	-0.044386	0.0003893	12.5829	0.261581	0.451318	0.256402	-0.189736	NA	NA	NA	NA	0.217127	0.451318	0.214885	-0.234191	NA	NA	NA	NA	NA	NA	NA	NA	NA	NA	NA	NA	NA	NA	NA	NA	NA	NA	NA	NA	NA	NA	NA	NA	NA
rs12144338	1	3315359	0.316692	-0.036479	0.0005854	11.8218	NA	NA	NA	NA	0.248785	0.544487	0.244751	-0.295702	0.272624	0.544487	0.270056	-0.271863	NA	NA	NA	NA	NA	NA	NA	NA	0.330852	0.544487	0.326063	-0.213634	NA	NA	NA	NA	NA	NA	NA	NA	NA	NA	NA	NA	NA
rs12737284	1	3315832	0.316594	-0.037874	0.0003528	12.7669	NA	NA	NA	NA	0.187828	0.429463	0.184539	-0.241635	0.20523	0.429463	0.203065	-0.224233	NA	NA	NA	NA	NA	NA	NA	NA	0.249846	0.429463	0.246423	-0.179617	NA	NA	NA	NA	NA	NA	NA	NA	NA	NA	NA	NA	NA
rs12117228	1	3315985	0.319084	-0.038414	0.0002918	13.1223	NA	NA	NA	NA	0.168576	0.388532	0.165555	-0.219956	0.183864	0.388532	0.181848	-0.204668	NA	NA	NA	NA	NA	NA	NA	NA	0.22393	0.388532	0.220748	-0.164602	NA	NA	NA	NA	0.155225	0.388532	0.157967	-0.233308	NA	NA	NA	NA
rs10909939	1	3316675	0.31655	-0.03785	0.0003539	12.7611	NA	NA	NA	NA	0.188159	0.430148	0.184866	-0.241989	0.205598	0.430148	0.20343	-0.22455	NA	NA	NA	NA	NA	NA	NA	NA	0.250294	0.430148	0.246863	-0.179854	NA	NA	NA	NA	NA	NA	NA	NA	NA	NA	NA	NA	NA
rs10909940	1	3316756	0.316412	-0.037628	0.0003844	12.6065	NA	NA	NA	NA	0.19715	0.448485	0.193737	-0.251336	0.215565	0.448485	0.213332	-0.232921	NA	NA	NA	NA	NA	NA	NA	NA	0.262419	0.448485	0.258775	-0.186066	NA	NA	NA	NA	0.181424	0.448485	0.185086	-0.267061	NA	NA	NA	NA
rs12743248	1	3317135	0.316473	-0.037851	0.0003533	12.7643	NA	NA	NA	NA	0.187978	0.429775	0.184687	-0.241796	0.205397	0.429775	0.203231	-0.224377	NA	NA	NA	NA	NA	NA	NA	NA	NA	NA	NA	NA	NA	NA	NA	NA	NA	NA	NA	NA	NA	NA	NA	NA	NA
rs12747145	1	3317233	0.190505	-0.045337	0.0003057	13.0351	NA	NA	NA	NA	NA	NA	NA	NA	0.188914	0.3984	0.186861	-0.209486	NA	NA	NA	NA	NA	NA	NA	NA	NA	NA	NA	NA	NA	NA	NA	NA	NA	NA	NA	NA	NA	NA	NA	NA	NA
rs6424074	1	3317780	0.302686	-0.037005	0.0006061	11.7571	NA	NA	NA	NA	NA	NA	NA	NA	0.277856	0.55249	0.275224	-0.274634	NA	NA	NA	NA	0.338377	0.55249	0.33422	-0.214114	0.336994	0.55249	0.332108	-0.215497	NA	NA	NA	NA	NA	NA	NA	NA	NA	NA	NA	NA	NA
rs6424075	1	3317887	0.316514	-0.037717	0.0003692	12.682	NA	NA	NA	NA	NA	NA	NA	NA	0.210651	0.439503	0.20845	-0.228853	NA	NA	NA	NA	0.256858	0.439503	0.253922	-0.182645	0.256447	0.439503	0.252907	-0.183057	NA	NA	NA	NA	NA	NA	NA	NA	NA	NA	NA	NA	NA
chr1:3318119:D	1	3318119	0.315385	-0.03865	0.0002856	13.1625	NA	NA	NA	NA	NA	NA	NA	NA	NA	NA	NA	NA	NA	NA	NA	NA	NA	NA	NA	NA	NA	NA	NA	NA	NA	NA	NA	NA	NA	NA	NA	NA	NA	NA	NA	NA	NA
rs7551796	1	3318333	0.190525	-0.045168	0.0003228	12.9332	NA	NA	NA	NA	NA	NA	NA	NA	0.194974	0.410083	0.192878	-0.215109	NA	NA	NA	NA	0.237518	0.410083	0.234886	-0.172565	0.237408	0.410083	0.23412	-0.172675	0.229461	0.410083	0.226106	-0.180623	NA	NA	NA	NA	NA	NA	NA	NA	NA
rs5024246	1	3318714	0.316565	-0.037594	0.0003864	12.5968	NA	NA	NA	NA	NA	NA	NA	NA	0.216204	0.449645	0.213967	-0.233442	NA	NA	NA	NA	0.263684	0.449645	0.260642	-0.185961	0.263195	0.449645	0.259537	-0.18645	0.254303	0.449645	0.250685	-0.195342	NA	NA	NA	NA	0.31676	0.448068	0.306304	-0.131308	NA
rs56148282	1	3318842	0.316422	-0.03767	0.0003823	12.6168	NA	NA	NA	NA	NA	NA	NA	NA	0.214892	0.447262	0.212664	-0.232371	NA	NA	NA	NA	0.262072	0.447262	0.259055	-0.18519	0.261602	0.447262	0.257972	-0.18566	0.252773	0.447262	0.24917	-0.194489	NA	NA	NA	NA	0.314853	0.445691	0.304445	-0.130838	NA
rs6657675	1	3320476	0.138069	-0.052161	0.0004318	12.3893	NA	NA	NA	NA	NA	NA	NA	NA	0.230266	0.474676	0.227944	-0.24441	NA	NA	NA	NA	NA	NA	NA	NA	0.280219	0.474676	0.276267	-0.194458	NA	NA	NA	NA	NA	NA	NA	NA	0.337059	0.473047	0.326121	-0.135988	NA
rs3795261	1	3321134	0.197397	-0.046832	0.0002829	13.1803	NA	NA	NA	NA	NA	NA	NA	NA	0.18057	0.38203	0.178577	-0.201461	NA	NA	NA	NA	NA	NA	NA	NA	NA	NA	NA	NA	NA	NA	NA	NA	NA	NA	NA	NA	NA	NA	NA	NA	NA
rs2493298	1	3325912	0.133381	-0.057238	9.05e-05	15.3252	0.108213	0.189045	0.106086	-0.0808324	NA	NA	NA	NA	0.0912924	0.189045	0.0900972	-0.0977529	NA	NA	NA	NA	0.109012	0.189045	0.107512	-0.0800336	0.110014	0.189045	0.10806	-0.0790315	0.106364	0.189045	0.104629	-0.0826811	NA	NA	NA	NA	NA	NA	NA	NA	NA
chr1:3326320:D	1	3326320	0.135213	-0.056868	0.0001057	15.0321	NA	NA	NA	NA	NA	NA	NA	NA	NA	NA	NA	NA	NA	NA	NA	NA	NA	NA	NA	NA	NA	NA	NA	NA	NA	NA	NA	NA	NA	NA	NA	NA	NA	NA	NA	NA	NA
rs116710059	1	3326510	0.125198	-0.055539	0.000277	13.2198	0.214707	0.377637	0.210466	-0.162931	0.163618	0.377637	0.160669	-0.214019	0.178358	0.377637	0.176382	-0.199279	NA	NA	NA	NA	0.216941	0.377637	0.214613	-0.160696	0.21723	0.377637	0.214103	-0.160408	0.209908	0.377637	0.206776	-0.16773	NA	NA	NA	NA	0.260912	0.37625	0.251957	-0.115338	NA
rs6670123	1	3326796	0.131956	-0.055228	0.000164	14.2042	NA	NA	NA	NA	0.120784	0.277742	0.118427	-0.156957	0.130693	0.277742	0.129112	-0.147048	NA	NA	NA	NA	0.157992	0.277742	0.156058	-0.11975	0.158763	0.277742	0.156208	-0.118979	0.153383	0.277742	0.150971	-0.124359	NA	NA	NA	NA	0.188608	0.276703	0.181931	-0.0880944	NA
rs2493296	1	3327032	0.131852	-0.055956	0.0001353	14.5665	NA	NA	NA	NA	0.107965	0.246099	0.105777	-0.138134	0.116419	0.246099	0.11497	-0.12968	NA	NA	NA	NA	0.140249	0.246099	0.138461	-0.10585	0.141127	0.246099	0.138775	-0.104972	0.136364	0.246099	0.134189	-0.109735	NA	NA	NA	NA	0.166704	0.245186	0.160781	-0.0784824	NA
rs2493292	1	3328659	0.134545	-0.055874	0.0001151	14.8713	NA	NA	NA	NA	NA	NA	NA	NA	NA	NA	NA	NA	NA	NA	NA	NA	NA	NA	NA	NA	NA	NA	NA	NA	NA	NA	NA	NA	NA	NA	NA	NA	NA	NA	NA	NA	NA
rs2493291	1	3329384	0.133963	-0.053958	0.0002247	13.6124	NA	NA	NA	NA	NA	NA	NA	NA	NA	NA	NA	NA	NA	NA	NA	NA	NA	NA	NA	NA	NA	NA	NA	NA	NA	NA	NA	NA	NA	NA	NA	NA	NA	NA	NA	NA	NA
rs72633335	1	3330260	0.13537	-0.056689	0.0001223	14.7569	NA	NA	NA	NA	0.101775	0.230617	0.0996738	-0.128842	0.109536	0.230617	0.108154	-0.121081	NA	NA	NA	NA	NA	NA	NA	NA	NA	NA	NA	NA	NA	NA	NA	NA	0.0940494	0.230617	0.0948626	-0.136568	NA	NA	NA	NA
rs2493290	1	3330677	0.134784	-0.055507	0.0001819	14.0094	NA	NA	NA	NA	NA	NA	NA	NA	0.139054	0.295943	0.137398	-0.156888	NA	NA	NA	NA	NA	NA	NA	NA	NA	NA	NA	NA	NA	NA	NA	NA	NA	NA	NA	NA	NA	NA	NA	NA	NA
rs2493288	1	3330884	0.134891	-0.055815	0.0001721	14.1135	NA	NA	NA	NA	NA	NA	NA	NA	0.134524	0.286112	0.132907	-0.151589	NA	NA	NA	NA	NA	NA	NA	NA	NA	NA	NA	NA	NA	NA	NA	NA	NA	NA	NA	NA	NA	NA	NA	NA	NA
rs72639972	1	4894803	0.062689	-0.079953	0.0006662	11.5813	NA	NA	NA	NA	NA	NA	NA	NA	NA	NA	NA	NA	NA	NA	NA	NA	NA	NA	NA	NA	NA	NA	NA	NA	NA	NA	NA	NA	NA	NA	NA	NA	NA	NA	NA	NA	NA
rs56326896	1	7092904	0.264688	0.035132	0.0008008	11.2394	NA	NA	NA	NA	NA	NA	NA	NA	NA	NA	NA	NA	NA	NA	NA	NA	NA	NA	NA	NA	NA	NA	NA	NA	NA	NA	NA	NA	NA	NA	NA	NA	NA	NA	NA	NA	NA
rs228690	1	7879322	0.078468	0.058714	0.0006622	11.5925	NA	NA	NA	NA	NA	NA	NA	NA	NA	NA	NA	NA	NA	NA	NA	NA	NA	NA	NA	NA	NA	NA	NA	NA	NA	NA	NA	NA	NA	NA	NA	NA	NA	NA	NA	NA	NA
rs1844583	1	8383469	0.420466	0.032872	0.000581	11.8359	0.326179	0.542748	0.319841	-0.21657	NA	NA	NA	NA	0.271497	0.542748	0.268944	-0.271251	NA	NA	NA	NA	NA	NA	NA	NA	0.329528	0.542748	0.324761	-0.21322	NA	NA	NA	NA	NA	NA	NA	NA	NA	NA	NA	NA	NA
rs2292242	1	8385059	0.421044	0.032533	0.0006772	11.5508	NA	NA	NA	NA	NA	NA	NA	NA	NA	NA	NA	NA	NA	NA	NA	NA	NA	NA	NA	NA	NA	NA	NA	NA	NA	NA	NA	NA	NA	NA	NA	NA	NA	NA	NA	NA	NA
rs1473496	1	8390051	0.478141	0.032622	0.0008442	11.1414	NA	NA	NA	NA	0.302036	0.627828	0.297481	-0.325792	0.331425	0.627828	0.328152	-0.296403	NA	NA	NA	NA	NA	NA	NA	NA	0.398907	0.627828	0.393116	-0.22892	NA	NA	NA	NA	0.278441	0.627828	0.285609	-0.349387	NA	NA	NA	NA
rs1061907	1	9161550	0.461031	0.031272	0.0006827	11.5358	0.354962	0.579817	0.348169	-0.224854	0.270201	0.579817	0.265943	-0.309616	0.296338	0.579817	0.29348	-0.283479	NA	NA	NA	NA	0.360205	0.579817	0.355745	-0.219612	NA	NA	NA	NA	NA	NA	NA	NA	0.248829	0.579817	0.254932	-0.330988	0.428361	0.578061	0.415705	-0.1497	CA6
rs6661122	1	9161668	0.461136	0.03108	0.0007366	11.3945	0.369028	0.59714	0.362027	-0.228112	0.281294	0.59714	0.276927	-0.315847	0.308588	0.59714	0.305583	-0.288552	NA	NA	NA	NA	0.374556	0.59714	0.369905	-0.222584	NA	NA	NA	NA	NA	NA	NA	NA	0.259129	0.59714	0.265605	-0.338012	0.44448	0.59538	0.431602	-0.150899	CA6
rs6697376	1	9162051	0.460783	-0.030528	0.0009182	10.9857	NA	NA	NA	NA	0.315348	0.646401	0.310682	-0.331053	0.346031	0.646401	0.342592	-0.30037	NA	NA	NA	NA	0.417825	0.646401	0.412635	-0.228576	NA	NA	NA	NA	NA	NA	NA	NA	NA	NA	NA	NA	NA	NA	NA	NA	NA
rs10864387	1	9162185	0.461026	0.031247	0.0006875	11.5227	NA	NA	NA	NA	NA	NA	NA	NA	0.297453	0.581419	0.294581	-0.283966	NA	NA	NA	NA	0.361515	0.581419	0.357038	-0.219904	NA	NA	NA	NA	0.347432	0.581419	0.343023	-0.233987	NA	NA	NA	NA	NA	NA	NA	NA	NA
rs12128468	1	9162490	0.475021	0.034872	0.0004278	12.4067	NA	NA	NA	NA	NA	NA	NA	NA	0.22906	0.472565	0.226745	-0.243506	NA	NA	NA	NA	0.279434	0.472565	0.276149	-0.193132	NA	NA	NA	NA	0.269265	0.472565	0.265498	-0.203301	NA	NA	NA	NA	NA	NA	NA	NA	NA
rs1974062	1	9163308	0.460878	0.031937	0.0005343	11.992	NA	NA	NA	NA	NA	NA	NA	NA	0.259304	0.523442	0.256824	-0.264138	NA	NA	NA	NA	0.316166	0.523442	0.31233	-0.207276	NA	NA	NA	NA	NA	NA	NA	NA	NA	NA	NA	NA	NA	NA	NA	NA	NA
rs1974063	1	9163424	0.461771	0.032854	0.0004327	12.3854	NA	NA	NA	NA	NA	NA	NA	NA	0.230536	0.475149	0.228213	-0.244612	NA	NA	NA	NA	0.281238	0.475149	0.277926	-0.19391	NA	NA	NA	NA	NA	NA	NA	NA	NA	NA	NA	NA	NA	NA	NA	NA	NA
rs3820035	1	9163839	0.460879	0.031965	0.0005299	12.0074	NA	NA	NA	NA	0.235645	0.521538	0.231758	-0.285893	0.258125	0.521538	0.255651	-0.263412	NA	NA	NA	NA	NA	NA	NA	NA	NA	NA	NA	NA	NA	NA	NA	NA	NA	NA	NA	NA	NA	NA	NA	NA	NA
rs3737669	1	9164133	0.460951	0.032204	0.0004826	12.1817	NA	NA	NA	NA	0.223832	0.500053	0.220083	-0.276221	0.245087	0.500053	0.242681	-0.254966	NA	NA	NA	NA	NA	NA	NA	NA	NA	NA	NA	NA	NA	NA	NA	NA	NA	NA	NA	NA	NA	NA	NA	NA	NA
rs3737668	1	9164200	0.459705	-0.03132	0.0006907	11.5141	NA	NA	NA	NA	0.27188	0.58248	0.267605	-0.310601	0.298194	0.58248	0.295313	-0.284287	NA	NA	NA	NA	NA	NA	NA	NA	NA	NA	NA	NA	NA	NA	NA	NA	NA	NA	NA	NA	NA	NA	NA	NA	NA
rs10864389	1	9166789	0.461599	0.03246	0.0004584	12.2777	NA	NA	NA	NA	0.217544	0.488284	0.213872	-0.27074	0.238139	0.488284	0.235772	-0.250145	NA	NA	NA	NA	NA	NA	NA	NA	NA	NA	NA	NA	NA	NA	NA	NA	NA	NA	NA	NA	NA	NA	NA	NA	NA
rs4908811	1	9184812	0.437124	-0.032044	0.0008678	11.0903	0.400383	0.633955	0.392956	-0.233571	NA	NA	NA	NA	0.336174	0.633955	0.332847	-0.297781	NA	NA	NA	NA	0.406524	0.633955	0.401468	-0.227431	0.404309	0.633955	0.398445	-0.229645	0.390509	0.633955	0.385844	-0.243445	NA	NA	NA	NA	NA	NA	NA	NA	NA
rs140403940	1	11834312	0.012175	-0.224081	0.00019	13.9275	NA	NA	NA	NA	NA	NA	NA	NA	NA	NA	NA	NA	NA	NA	NA	NA	NA	NA	NA	NA	NA	NA	NA	NA	NA	NA	NA	NA	NA	NA	NA	NA	NA	NA	NA	NA	NA
rs3766730	1	12240676	0.161218	0.043378	0.0007111	11.46	0.362468	0.589124	0.355563	-0.226656	0.276109	0.589124	0.271792	-0.313015	0.302865	0.589124	0.299929	-0.286259	0.33144	0.589124	0.325595	-0.257684	0.367864	0.589124	0.363301	-0.221261	0.366119	0.589124	0.36079	-0.223005	0.353497	0.589124	0.349048	-0.235627	0.254312	0.589124	0.260614	-0.334812	NA	NA	NA	NA
rs17882988	1	12242870	0.163683	0.044127	0.0006336	11.6746	0.341457	0.562699	0.334873	-0.221241	0.259633	0.562699	0.255483	-0.303066	0.284646	0.562699	0.28193	-0.278053	NA	NA	NA	NA	0.34642	0.562699	0.34215	-0.216279	0.344938	0.562699	0.339929	-0.21776	0.333024	0.562699	0.328716	-0.229675	NA	NA	NA	NA	0.412758	0.560953	0.40034	-0.148195	NA
chr1:12243743:I	1	12243743	0.033698	-0.148179	0.0001387	14.5197	NA	NA	NA	NA	NA	NA	NA	NA	NA	NA	NA	NA	NA	NA	NA	NA	NA	NA	NA	NA	NA	NA	NA	NA	NA	NA	NA	NA	NA	NA	NA	NA	NA	NA	NA	NA	NA
rs146274241	1	12627325	0.010072	0.215559	0.000689	11.5187	NA	NA	NA	NA	NA	NA	NA	NA	NA	NA	NA	NA	NA	NA	NA	NA	NA	NA	NA	NA	NA	NA	NA	NA	NA	NA	NA	NA	NA	NA	NA	NA	NA	NA	NA	NA	NA
chr1:12639197:D	1	12639197	0.157788	0.047337	0.0006938	11.5058	NA	NA	NA	NA	NA	NA	NA	NA	NA	NA	NA	NA	NA	NA	NA	NA	NA	NA	NA	NA	NA	NA	NA	NA	NA	NA	NA	NA	NA	NA	NA	NA	NA	NA	NA	NA	NA
rs80225209	1	13865932	0.232967	0.043241	0.0004358	12.3721	NA	NA	NA	NA	NA	NA	NA	NA	0.231466	0.47677	0.229137	-0.245303	NA	NA	NA	NA	0.282374	0.47677	0.279044	-0.194396	NA	NA	NA	NA	NA	NA	NA	NA	NA	NA	NA	NA	NA	NA	NA	NA	NA
rs7554437	1	13865933	0.232178	0.042971	0.0004782	12.1988	NA	NA	NA	NA	NA	NA	NA	NA	0.243838	0.497954	0.241439	-0.254116	NA	NA	NA	NA	0.297441	0.497954	0.293883	-0.200513	NA	NA	NA	NA	NA	NA	NA	NA	NA	NA	NA	NA	NA	NA	NA	NA	NA
rs354571	1	13883988	0.204771	0.043316	0.0004406	12.3516	NA	NA	NA	NA	NA	NA	NA	NA	NA	NA	NA	NA	NA	NA	NA	NA	NA	NA	NA	NA	NA	NA	NA	NA	NA	NA	NA	NA	NA	NA	NA	NA	NA	NA	NA	NA	NA
rs354998	1	13885520	0.20651	0.043324	0.0004115	12.4792	NA	NA	NA	NA	NA	NA	NA	NA	NA	NA	NA	NA	NA	NA	NA	NA	NA	NA	NA	NA	NA	NA	NA	NA	NA	NA	NA	NA	NA	NA	NA	NA	NA	NA	NA	NA	NA
rs392615	1	13888752	0.188598	0.045208	0.0007149	11.4501	NA	NA	NA	NA	NA	NA	NA	NA	NA	NA	NA	NA	NA	NA	NA	NA	NA	NA	NA	NA	NA	NA	NA	NA	NA	NA	NA	NA	NA	NA	NA	NA	NA	NA	NA	NA	NA
rs2999867	1	13890695	0.221686	0.050533	0.0001161	14.855	NA	NA	NA	NA	NA	NA	NA	NA	NA	NA	NA	NA	NA	NA	NA	NA	NA	NA	NA	NA	NA	NA	NA	NA	NA	NA	NA	NA	NA	NA	NA	NA	NA	NA	NA	NA	NA
rs2990687	1	13890845	0.261312	0.048645	0.0002563	13.3655	NA	NA	NA	NA	NA	NA	NA	NA	NA	NA	NA	NA	NA	NA	NA	NA	NA	NA	NA	NA	NA	NA	NA	NA	NA	NA	NA	NA	NA	NA	NA	NA	0.248991	0.360337	0.240386	-0.111346	NA
rs2924865	1	13891044	0.223085	0.047727	0.000279	13.2064	NA	NA	NA	NA	NA	NA	NA	NA	NA	NA	NA	NA	NA	NA	NA	NA	NA	NA	NA	NA	NA	NA	NA	NA	NA	NA	NA	NA	NA	NA	NA	NA	NA	NA	NA	NA	NA
rs2604093	1	13891508	0.226663	0.048152	0.000241	13.4809	NA	NA	NA	NA	NA	NA	NA	NA	NA	NA	NA	NA	NA	NA	NA	NA	NA	NA	NA	NA	NA	NA	NA	NA	NA	NA	NA	NA	NA	NA	NA	NA	NA	NA	NA	NA	NA
rs400668	1	13892399	0.223969	0.049974	0.0001601	14.2495	NA	NA	NA	NA	NA	NA	NA	NA	NA	NA	NA	NA	NA	NA	NA	NA	NA	NA	NA	NA	NA	NA	NA	NA	NA	NA	NA	NA	NA	NA	NA	NA	NA	NA	NA	NA	NA
rs72644442	1	14589573	0.056295	0.076316	0.0005151	12.0602	NA	NA	NA	NA	NA	NA	NA	NA	NA	NA	NA	NA	NA	NA	NA	NA	0.309902	0.515019	0.306158	-0.205116	NA	NA	NA	NA	0.298235	0.515019	0.294204	-0.216784	NA	NA	NA	NA	0.370867	0.513323	0.359204	-0.142456	NA
rs76181067	1	14590918	0.048901	0.086269	7.45e-05	15.693	NA	NA	NA	NA	NA	NA	NA	NA	NA	NA	NA	NA	NA	NA	NA	NA	NA	NA	NA	NA	NA	NA	NA	NA	NA	NA	NA	NA	NA	NA	NA	NA	NA	NA	NA	NA	NA
rs75318850	1	14591599	0.048964	0.086692	6.57e-05	15.9308	NA	NA	NA	NA	NA	NA	NA	NA	NA	NA	NA	NA	NA	NA	NA	NA	NA	NA	NA	NA	NA	NA	NA	NA	NA	NA	NA	NA	NA	NA	NA	NA	NA	NA	NA	NA	NA
rs80201832	1	14592705	0.04899	0.086576	6.3e-05	16.0103	NA	NA	NA	NA	NA	NA	NA	NA	NA	NA	NA	NA	NA	NA	NA	NA	NA	NA	NA	NA	NA	NA	NA	NA	NA	NA	NA	NA	NA	NA	NA	NA	NA	NA	NA	NA	NA
rs77392069	1	14594575	0.048997	0.086688	5.73e-05	16.1899	NA	NA	NA	NA	NA	NA	NA	NA	NA	NA	NA	NA	NA	NA	NA	NA	NA	NA	NA	NA	NA	NA	NA	NA	NA	NA	NA	NA	NA	NA	NA	NA	NA	NA	NA	NA	NA
rs79320521	1	14600852	0.048624	0.085388	7.41e-05	15.7032	NA	NA	NA	NA	NA	NA	NA	NA	NA	NA	NA	NA	NA	NA	NA	NA	NA	NA	NA	NA	NA	NA	NA	NA	NA	NA	NA	NA	NA	NA	NA	NA	0.112204	0.164521	0.108256	-0.0523173	NA
rs74427618	1	14601677	0.04859	0.085334	7.45e-05	15.693	NA	NA	NA	NA	NA	NA	NA	NA	NA	NA	NA	NA	NA	NA	NA	NA	NA	NA	NA	NA	NA	NA	NA	NA	NA	NA	NA	NA	NA	NA	NA	NA	NA	NA	NA	NA	NA
rs80165457	1	14602646	0.048566	0.085212	7.58e-05	15.6603	NA	NA	NA	NA	NA	NA	NA	NA	NA	NA	NA	NA	NA	NA	NA	NA	NA	NA	NA	NA	NA	NA	NA	NA	NA	NA	NA	NA	NA	NA	NA	NA	0.113911	0.167087	0.109899	-0.0531765	NA
rs78368522	1	14604302	0.048861	0.085165	7.38e-05	15.7108	NA	NA	NA	NA	NA	NA	NA	NA	NA	NA	NA	NA	NA	NA	NA	NA	NA	NA	NA	NA	NA	NA	NA	NA	NA	NA	NA	NA	NA	NA	NA	NA	NA	NA	NA	NA	NA
rs77823397	1	14604519	0.048693	0.085077	7.64e-05	15.6454	NA	NA	NA	NA	NA	NA	NA	NA	NA	NA	NA	NA	NA	NA	NA	NA	NA	NA	NA	NA	NA	NA	NA	NA	NA	NA	NA	NA	NA	NA	NA	NA	NA	NA	NA	NA	NA
rs11808667	1	14607341	0.054383	0.075883	0.0002579	13.3538	NA	NA	NA	NA	NA	NA	NA	NA	NA	NA	NA	NA	NA	NA	NA	NA	NA	NA	NA	NA	NA	NA	NA	NA	NA	NA	NA	NA	NA	NA	NA	NA	NA	NA	NA	NA	NA
rs16853868	1	14612384	0.063981	0.067634	0.000567	11.8813	NA	NA	NA	NA	NA	NA	NA	NA	NA	NA	NA	NA	NA	NA	NA	NA	NA	NA	NA	NA	NA	NA	NA	NA	NA	NA	NA	NA	NA	NA	NA	NA	NA	NA	NA	NA	NA
rs76282923	1	14612626	0.049146	0.084199	7.81e-05	15.6037	NA	NA	NA	NA	NA	NA	NA	NA	NA	NA	NA	NA	NA	NA	NA	NA	NA	NA	NA	NA	NA	NA	NA	NA	NA	NA	NA	NA	NA	NA	NA	NA	NA	NA	NA	NA	NA
rs142707962	1	14615321	0.049033	0.085401	6.18e-05	16.0467	NA	NA	NA	NA	NA	NA	NA	NA	NA	NA	NA	NA	NA	NA	NA	NA	NA	NA	NA	NA	NA	NA	NA	NA	NA	NA	NA	NA	NA	NA	NA	NA	NA	NA	NA	NA	NA
rs2105208	1	14616999	0.063016	0.067794	0.0005643	11.8902	NA	NA	NA	NA	NA	NA	NA	NA	NA	NA	NA	NA	NA	NA	NA	NA	NA	NA	NA	NA	NA	NA	NA	NA	NA	NA	NA	NA	NA	NA	NA	NA	NA	NA	NA	NA	NA
rs2095857	1	14617180	0.063046	0.068045	0.0005378	11.9798	NA	NA	NA	NA	NA	NA	NA	NA	NA	NA	NA	NA	NA	NA	NA	NA	NA	NA	NA	NA	NA	NA	NA	NA	NA	NA	NA	NA	NA	NA	NA	NA	NA	NA	NA	NA	NA
rs143829554	1	14617774	0.049427	0.083415	8.8e-05	15.3782	0.10635	0.185518	0.104241	-0.0791682	NA	NA	NA	NA	NA	NA	NA	NA	NA	NA	NA	NA	0.107104	0.185518	0.105623	-0.0784148	0.10811	0.185518	0.106183	-0.0774081	0.10453	0.185518	0.102823	-0.0809888	NA	NA	NA	NA	NA	NA	NA	NA	NA
rs16853880	1	14620369	0.063101	0.070558	0.0002793	13.2044	NA	NA	NA	NA	NA	NA	NA	NA	NA	NA	NA	NA	NA	NA	NA	NA	0.218004	0.379358	0.21567	-0.161353	NA	NA	NA	NA	0.210927	0.379358	0.207784	-0.16843	NA	NA	NA	NA	NA	NA	NA	NA	NA
rs74590598	1	14620817	0.049118	0.086295	4.93e-05	16.4748	NA	NA	NA	NA	NA	NA	NA	NA	NA	NA	NA	NA	NA	NA	NA	NA	0.0742288	0.124458	0.0731057	-0.0502293	NA	NA	NA	NA	0.072857	0.124458	0.0716455	-0.0516012	NA	NA	NA	NA	NA	NA	NA	NA	NA
rs78072614	1	14622490	0.049133	0.085371	5.88e-05	16.1409	NA	NA	NA	NA	NA	NA	NA	NA	NA	NA	NA	NA	NA	NA	NA	NA	0.0829985	0.140756	0.0817742	-0.0577577	NA	NA	NA	NA	0.0813198	0.140756	0.0799732	-0.0594364	NA	NA	NA	NA	NA	NA	NA	NA	NA
rs2185240	1	14622556	0.056311	0.074721	0.0001704	14.1322	NA	NA	NA	NA	NA	NA	NA	NA	NA	NA	NA	NA	NA	NA	NA	NA	0.161758	0.284374	0.159795	-0.122616	NA	NA	NA	NA	0.156995	0.284374	0.154534	-0.127379	NA	NA	NA	NA	NA	NA	NA	NA	NA
rs1538534	1	14622770	0.056392	0.073403	0.0002135	13.7084	NA	NA	NA	NA	NA	NA	NA	NA	NA	NA	NA	NA	NA	NA	NA	NA	0.185622	0.325637	0.183487	-0.140015	NA	NA	NA	NA	0.179876	0.325637	0.177113	-0.145761	NA	NA	NA	NA	NA	NA	NA	NA	NA
rs76233235	1	14623956	0.049184	0.087009	4.5e-05	16.6479	0.070075	0.116724	0.0684014	-0.0466491	NA	NA	NA	NA	NA	NA	NA	NA	0.0649849	0.116724	0.0626165	-0.0517392	0.0700579	0.116724	0.0689845	-0.0466662	NA	NA	NA	NA	NA	NA	NA	NA	NA	NA	NA	NA	NA	NA	NA	NA	NA
rs3978469	1	16388766	0.252116	-0.058369	0.0006004	11.7747	NA	NA	NA	NA	NA	NA	NA	NA	0.276426	0.550315	0.273812	-0.273889	NA	NA	NA	NA	0.336679	0.550315	0.332547	-0.213636	NA	NA	NA	NA	0.323736	0.550315	0.319497	-0.226579	NA	NA	NA	NA	NA	NA	NA	NA	NA
rs6703096	1	16518716	0.290587	0.034847	0.00093	10.962	NA	NA	NA	NA	0.317406	0.649197	0.312723	-0.331791	0.348285	0.649197	0.344821	-0.300912	NA	NA	NA	NA	0.4204	0.649197	0.41518	-0.228797	0.41802	0.649197	0.411978	-0.231177	0.403831	0.649197	0.3991	-0.245367	NA	NA	NA	NA	0.495083	0.64745	0.48168	-0.152366	NA
rs6603889	1	16521349	0.317839	0.035828	0.0007358	11.3966	0.368825	0.596894	0.361827	-0.228069	NA	NA	NA	NA	0.30841	0.596894	0.305407	-0.288483	NA	NA	NA	NA	0.374349	0.596894	0.369701	-0.222545	0.372525	0.596894	0.367102	-0.224369	0.359697	0.596894	0.355207	-0.237197	NA	NA	NA	NA	NA	NA	NA	NA	NA
rs221026	1	16522456	0.260369	0.035268	0.0008116	11.2145	0.387416	0.619027	0.380159	-0.23161	0.295935	0.619027	0.291433	-0.323092	0.324718	0.619027	0.321522	-0.294309	NA	NA	NA	NA	0.393308	0.619027	0.388416	-0.225719	0.391253	0.619027	0.385565	-0.227774	0.377841	0.619027	0.373243	-0.241186	0.272753	0.619027	0.279718	-0.346273	NA	NA	NA	NA
chr1:16522598:D	1	16522598	0.260959	0.035446	0.0007463	11.3702	NA	NA	NA	NA	NA	NA	NA	NA	NA	NA	NA	NA	NA	NA	NA	NA	NA	NA	NA	NA	NA	NA	NA	NA	NA	NA	NA	NA	NA	NA	NA	NA	NA	NA	NA	NA	NA
chr1:16523709:D	1	16523709	0.25425	0.035816	0.0008331	11.166	NA	NA	NA	NA	NA	NA	NA	NA	NA	NA	NA	NA	NA	NA	NA	NA	NA	NA	NA	NA	NA	NA	NA	NA	NA	NA	NA	NA	NA	NA	NA	NA	NA	NA	NA	NA	NA
rs221042	1	16529818	0.264165	0.034339	0.0009941	10.8385	NA	NA	NA	NA	0.328295	0.663663	0.323527	-0.335369	0.360195	0.663663	0.3566	-0.303468	NA	NA	NA	NA	NA	NA	NA	NA	0.43141	0.663663	0.425202	-0.232253	NA	NA	NA	NA	NA	NA	NA	NA	NA	NA	NA	NA	NA
rs221043	1	16529824	0.264185	0.034349	0.0009907	10.8449	NA	NA	NA	NA	0.327729	0.662925	0.322966	-0.335196	0.359577	0.662925	0.355988	-0.303348	NA	NA	NA	NA	NA	NA	NA	NA	0.430718	0.662925	0.424518	-0.232207	NA	NA	NA	NA	NA	NA	NA	NA	NA	NA	NA	NA	NA
rs221046	1	16530177	0.26419	0.03456	0.0009195	10.983	NA	NA	NA	NA	0.315576	0.646712	0.310907	-0.331136	0.34628	0.646712	0.342839	-0.300431	NA	NA	NA	NA	NA	NA	NA	NA	0.415757	0.646712	0.409744	-0.230954	NA	NA	NA	NA	NA	NA	NA	NA	NA	NA	NA	NA	NA
rs221048	1	16530716	0.264265	0.034562	0.0009143	10.9935	NA	NA	NA	NA	NA	NA	NA	NA	0.345282	0.645468	0.341851	-0.300186	NA	NA	NA	NA	0.416968	0.645468	0.411788	-0.228499	0.414629	0.645468	0.40863	-0.230839	NA	NA	NA	NA	NA	NA	NA	NA	NA	NA	NA	NA	NA
rs221050	1	16532803	0.265229	0.034953	0.0008101	11.2179	0.387061	0.618612	0.379808	-0.231551	0.29565	0.618612	0.291151	-0.322961	0.324405	0.618612	0.321213	-0.294207	0.354331	0.618612	0.348446	-0.264281	0.392946	0.618612	0.388058	-0.225666	0.390895	0.618612	0.385212	-0.227717	0.377494	0.618612	0.372899	-0.241118	0.272488	0.618612	0.279444	-0.346124	0.464943	0.616851	0.451821	-0.151908
rs221051	1	16532848	0.265233	0.034956	0.0008093	11.2198	0.386871	0.61839	0.379621	-0.231519	0.295499	0.61839	0.291001	-0.322892	0.324238	0.61839	0.321048	-0.294153	NA	NA	NA	NA	0.392752	0.61839	0.387867	-0.225638	0.390704	0.61839	0.385024	-0.227686	0.377309	0.61839	0.372714	-0.241081	0.272347	0.61839	0.279297	-0.346043	0.464729	0.616629	0.451609	-0.151901
rs221053	1	16533096	0.267602	0.034688	0.0009862	10.8533	0.425712	0.661943	0.417981	-0.236231	0.326978	0.661943	0.322221	-0.334965	0.358757	0.661943	0.355177	-0.303187	NA	NA	NA	NA	0.432319	0.661943	0.426963	-0.229625	0.429798	0.661943	0.42361	-0.232145	0.415289	0.661943	0.410508	-0.246655	NA	NA	NA	NA	0.508012	0.660206	0.494517	-0.152194	NA
rs221054	1	16533105	0.263569	0.035859	0.0006251	11.6997	0.339047	0.559593	0.332501	-0.220546	0.257755	0.559593	0.253625	-0.301838	0.282567	0.559593	0.279877	-0.277027	NA	NA	NA	NA	0.343959	0.559593	0.339724	-0.215634	0.342508	0.559593	0.337536	-0.217085	0.330677	0.559593	0.326387	-0.228916	NA	NA	NA	NA	0.40996	0.55785	0.397588	-0.14789	NA
rs221055	1	16533258	0.266106	0.035651	0.0006325	11.6778	0.341147	0.562299	0.334567	-0.221153	0.259391	0.562299	0.255243	-0.302908	0.284378	0.562299	0.281666	-0.277921	NA	NA	NA	NA	0.346103	0.562299	0.341838	-0.216197	0.344625	0.562299	0.33962	-0.217674	0.332722	0.562299	0.328416	-0.229578	NA	NA	NA	NA	0.412397	0.560554	0.399986	-0.148157	NA
rs170234	1	16533817	0.265707	0.034846	0.0008406	11.1494	0.394189	0.626875	0.386842	-0.232686	0.30137	0.626875	0.29682	-0.325506	0.330693	0.626875	0.327429	-0.296182	NA	NA	NA	NA	0.400212	0.626875	0.395233	-0.226664	0.398073	0.626875	0.392293	-0.228802	0.384457	0.626875	0.379823	-0.242419	0.277819	0.626875	0.284965	-0.349056	0.472967	0.625117	0.459761	-0.152149
rs221056	1	16534002	0.265612	0.034686	0.0008915	11.0404	0.405661	0.639912	0.398167	-0.234252	0.310627	0.639912	0.306	-0.329285	0.340856	0.639912	0.337476	-0.299056	NA	NA	NA	NA	0.4119	0.639912	0.40678	-0.228012	0.409621	0.639912	0.403687	-0.230291	0.395668	0.639912	0.390977	-0.244244	0.286461	0.639912	0.293913	-0.353451	NA	NA	NA	NA
rs221057	1	16534255	0.265644	0.034723	0.0008803	11.0638	0.40318	0.637121	0.395718	-0.23394	0.30862	0.637121	0.304009	-0.328501	0.338654	0.637121	0.335299	-0.298466	0.369406	0.637121	0.363513	-0.267715	0.409374	0.637121	0.404284	-0.227747	0.407125	0.637121	0.401224	-0.229996	0.393243	0.637121	0.388564	-0.243877	NA	NA	NA	NA	NA	NA	NA	NA	NA
rs221059	1	16534730	0.265684	0.034708	0.0008881	11.0474	0.40491	0.639069	0.397426	-0.234159	0.31002	0.639069	0.305397	-0.32905	0.34019	0.639069	0.336817	-0.298879	0.371027	0.639069	0.365134	-0.268042	0.411136	0.639069	0.406025	-0.227933	0.408866	0.639069	0.402942	-0.230203	0.394935	0.639069	0.390247	-0.244135	NA	NA	NA	NA	NA	NA	NA	NA	NA
rs221060	1	16534921	0.266618	0.034867	0.0008472	11.1349	0.395706	0.628618	0.388339	-0.232912	0.30259	0.628618	0.29803	-0.326028	0.332034	0.628618	0.328754	-0.296584	0.362408	0.628618	0.356518	-0.266209	0.401758	0.628618	0.39676	-0.22686	0.3996	0.628618	0.393799	-0.229017	0.385939	0.628618	0.381297	-0.242679	NA	NA	NA	NA	0.47467	0.626859	0.461447	-0.152189	NA
rs221062	1	16536548	0.264947	0.035294	0.0007573	11.3431	0.374235	0.603424	0.367159	-0.229189	0.285423	0.603424	0.281018	-0.318001	0.313142	0.603424	0.310082	-0.290283	NA	NA	NA	NA	0.379867	0.603424	0.375147	-0.223557	0.377976	0.603424	0.372475	-0.225449	0.364974	0.603424	0.360452	-0.23845	0.262968	0.603424	0.269582	-0.340456	NA	NA	NA	NA
rs12058596	1	16549532	0.338033	0.034297	0.0008325	11.1673	NA	NA	NA	NA	NA	NA	NA	NA	NA	NA	NA	NA	NA	NA	NA	NA	NA	NA	NA	NA	NA	NA	NA	NA	NA	NA	NA	NA	NA	NA	NA	NA	NA	NA	NA	NA	NA
rs2458525	1	16729588	0.258095	0.035731	0.0007837	11.2794	NA	NA	NA	NA	NA	NA	NA	NA	NA	NA	NA	NA	NA	NA	NA	NA	NA	NA	NA	NA	0.384516	0.611164	0.378922	-0.226648	NA	NA	NA	NA	NA	NA	NA	NA	NA	NA	NA	NA	NA
rs525409	1	16731510	0.257997	0.035622	0.0008625	11.1017	NA	NA	NA	NA	NA	NA	NA	NA	NA	NA	NA	NA	NA	NA	NA	NA	NA	NA	NA	NA	NA	NA	NA	NA	NA	NA	NA	NA	NA	NA	NA	NA	NA	NA	NA	NA	NA
rs191354096	1	18685857	0.108681	0.062905	0.0003053	13.0376	0.227352	0.39812	0.222851	-0.170768	NA	NA	NA	NA	NA	NA	NA	NA	NA	NA	NA	NA	0.229839	0.39812	0.227327	-0.168281	NA	NA	NA	NA	0.222171	0.39812	0.218898	-0.175949	NA	NA	NA	NA	NA	NA	NA	NA	NA
chr1:22071911:I	1	22071911	0.094477	0.058246	0.0007488	11.364	NA	NA	NA	NA	NA	NA	NA	NA	NA	NA	NA	NA	NA	NA	NA	NA	NA	NA	NA	NA	NA	NA	NA	NA	NA	NA	NA	NA	NA	NA	NA	NA	NA	NA	NA	NA	NA
rs75333279	1	22084428	0.093255	0.058359	0.0007409	11.3837	0.370119	0.598462	0.363102	-0.228343	NA	NA	NA	NA	NA	NA	NA	NA	NA	NA	NA	NA	0.375669	0.598462	0.371003	-0.222793	NA	NA	NA	NA	0.360958	0.598462	0.356461	-0.237504	NA	NA	NA	NA	NA	NA	NA	NA	NA
rs35465346	1	22132518	0.158595	0.064636	4.82e-06	20.9075	NA	NA	NA	NA	NA	NA	NA	NA	NA	NA	NA	NA	NA	NA	NA	NA	NA	NA	NA	NA	NA	NA	NA	NA	NA	NA	NA	NA	NA	NA	NA	NA	NA	NA	NA	NA	NA
rs11587362	1	22274691	0.423378	0.032887	0.0007429	11.3787	NA	NA	NA	NA	NA	NA	NA	NA	NA	NA	NA	NA	NA	NA	NA	NA	NA	NA	NA	NA	NA	NA	NA	NA	NA	NA	NA	NA	NA	NA	NA	NA	NA	NA	NA	NA	NA
chr1:22274704:I	1	22274704	0.013034	-0.192905	0.0001835	13.9929	NA	NA	NA	NA	NA	NA	NA	NA	NA	NA	NA	NA	NA	NA	NA	NA	NA	NA	NA	NA	NA	NA	NA	NA	NA	NA	NA	NA	NA	NA	NA	NA	NA	NA	NA	NA	NA
rs114768142	1	22288375	0.015283	-0.154645	0.0004725	12.2212	0.29157	0.495209	0.285832	-0.203639	0.221229	0.495209	0.217512	-0.27398	0.242211	0.495209	0.239821	-0.252998	0.266115	0.495209	0.260569	-0.229093	0.295464	0.495209	0.291935	-0.199745	NA	NA	NA	NA	0.284501	0.495209	0.280591	-0.210708	0.203567	0.495209	0.208025	-0.291641	NA	NA	NA	NA
rs142797632	1	22291841	0.015324	-0.153983	0.000505	12.0971	0.302419	0.510466	0.296487	-0.208047	0.229501	0.510466	0.225686	-0.280965	0.251347	0.510466	0.248908	-0.259119	NA	NA	NA	NA	0.306548	0.510466	0.302854	-0.203918	NA	NA	NA	NA	NA	NA	NA	NA	0.211191	0.510466	0.215925	-0.299275	NA	NA	NA	NA
rs150498744	1	22292207	0.01536	-0.153824	0.0005149	12.0609	0.305637	0.51493	0.299649	-0.209293	0.231964	0.51493	0.228119	-0.282966	0.254064	0.51493	0.251611	-0.260865	NA	NA	NA	NA	NA	NA	NA	NA	NA	NA	NA	NA	NA	NA	NA	NA	NA	NA	NA	NA	NA	NA	NA	NA	NA
rs186275588	1	22294396	0.016418	-0.155923	0.000396	12.551	0.264127	0.455142	0.258899	-0.191015	NA	NA	NA	NA	NA	NA	NA	NA	NA	NA	NA	NA	NA	NA	NA	NA	NA	NA	NA	NA	NA	NA	NA	NA	NA	NA	NA	NA	NA	NA	NA	NA	NA
rs12061483	1	22295152	0.019947	0.144661	0.0003688	12.684	NA	NA	NA	NA	0.192598	0.439263	0.189245	-0.246665	0.21052	0.439263	0.20832	-0.228743	NA	NA	NA	NA	NA	NA	NA	NA	NA	NA	NA	NA	NA	NA	NA	NA	0.177246	0.439263	0.180759	-0.262017	NA	NA	NA	NA
rs116176850	1	22296343	0.015478	-0.155127	0.0004734	12.2176	NA	NA	NA	NA	NA	NA	NA	NA	NA	NA	NA	NA	NA	NA	NA	NA	0.295777	0.495644	0.292244	-0.199867	NA	NA	NA	NA	NA	NA	NA	NA	NA	NA	NA	NA	NA	NA	NA	NA	NA
rs144691985	1	22298602	0.015606	-0.157238	0.0004164	12.4571	0.271729	0.466453	0.266357	-0.194724	NA	NA	NA	NA	NA	NA	NA	NA	NA	NA	NA	NA	0.275188	0.466453	0.271968	-0.191265	NA	NA	NA	NA	0.265231	0.466453	0.261503	-0.201222	NA	NA	NA	NA	NA	NA	NA	NA	NA
rs143003994	1	22300114	0.015617	-0.15473	0.0005377	11.9802	0.312904	0.524903	0.30679	-0.211999	NA	NA	NA	NA	0.260211	0.524903	0.257727	-0.264691	0.285677	0.524903	0.28001	-0.239226	0.31726	0.524903	0.313408	-0.207643	0.316135	0.524903	0.311583	-0.208768	0.305238	0.524903	0.301147	-0.219665	NA	NA	NA	NA	NA	NA	NA	NA	NA
rs61776319	1	22305712	0.08	-0.082897	0.0004348	12.3764	NA	NA	NA	NA	NA	NA	NA	NA	NA	NA	NA	NA	NA	NA	NA	NA	NA	NA	NA	NA	0.281306	0.476248	0.277335	-0.194942	NA	NA	NA	NA	NA	NA	NA	NA	NA	NA	NA	NA	NA
rs112174348	1	22305791	0.017453	0.156466	0.0003171	12.9666	NA	NA	NA	NA	NA	NA	NA	NA	NA	NA	NA	NA	NA	NA	NA	NA	NA	NA	NA	NA	0.234984	0.406242	0.231714	-0.171259	NA	NA	NA	NA	NA	NA	NA	NA	NA	NA	NA	NA	NA
rs4504857	1	22305906	0.017447	0.15642	0.0003183	12.9595	NA	NA	NA	NA	NA	NA	NA	NA	NA	NA	NA	NA	NA	NA	NA	NA	NA	NA	NA	NA	0.235496	0.407055	0.232222	-0.171559	NA	NA	NA	NA	NA	NA	NA	NA	NA	NA	NA	NA	NA
rs6703434	1	22306042	0.080893	-0.086029	0.0002625	13.3206	NA	NA	NA	NA	NA	NA	NA	NA	NA	NA	NA	NA	NA	NA	NA	NA	NA	NA	NA	NA	0.210484	0.366548	0.207416	-0.156064	NA	NA	NA	NA	NA	NA	NA	NA	NA	NA	NA	NA	NA
rs71514207	1	22306044	0.080893	-0.086041	0.000262	13.3242	NA	NA	NA	NA	NA	NA	NA	NA	NA	NA	NA	NA	NA	NA	NA	NA	NA	NA	NA	NA	0.210248	0.366158	0.207182	-0.15591	NA	NA	NA	NA	NA	NA	NA	NA	NA	NA	NA	NA	NA
rs71514208	1	22306051	0.079924	-0.086154	0.0002607	13.3335	NA	NA	NA	NA	NA	NA	NA	NA	NA	NA	NA	NA	NA	NA	NA	NA	NA	NA	NA	NA	0.209634	0.365142	0.206573	-0.155508	NA	NA	NA	NA	NA	NA	NA	NA	NA	NA	NA	NA	NA
rs4520391	1	22306208	0.079068	-0.083343	0.0003778	12.6389	NA	NA	NA	NA	NA	NA	NA	NA	NA	NA	NA	NA	NA	NA	NA	NA	NA	NA	NA	NA	0.259842	0.444622	0.256243	-0.18478	NA	NA	NA	NA	NA	NA	NA	NA	NA	NA	NA	NA	NA
rs4295857	1	22306832	0.091643	-0.080472	0.0001417	14.4794	NA	NA	NA	NA	NA	NA	NA	NA	NA	NA	NA	NA	NA	NA	NA	NA	NA	NA	NA	NA	0.145191	0.253443	0.142791	-0.108252	NA	NA	NA	NA	NA	NA	NA	NA	NA	NA	NA	NA	NA
rs113430470	1	22307216	0.013014	0.167613	0.0007011	11.4863	NA	NA	NA	NA	NA	NA	NA	NA	NA	NA	NA	NA	NA	NA	NA	NA	NA	NA	NA	NA	0.36348	0.585894	0.35819	-0.222414	NA	NA	NA	NA	NA	NA	NA	NA	NA	NA	NA	NA	NA
rs7528228	1	22307340	0.177133	-0.070821	8.99e-05	15.3378	NA	NA	NA	NA	NA	NA	NA	NA	NA	NA	NA	NA	NA	NA	NA	NA	NA	NA	NA	NA	0.109559	0.188203	0.107612	-0.0786438	NA	NA	NA	NA	NA	NA	NA	NA	NA	NA	NA	NA	NA
rs7528300	1	22307358	0.182602	-0.07056	7.85e-05	15.5941	NA	NA	NA	NA	NA	NA	NA	NA	NA	NA	NA	NA	NA	NA	NA	NA	NA	NA	NA	NA	0.100674	0.171715	0.0988498	-0.0710409	NA	NA	NA	NA	NA	NA	NA	NA	NA	NA	NA	NA	NA
rs7552725	1	22307875	0.074032	-0.084562	0.000289	13.1404	NA	NA	NA	NA	NA	NA	NA	NA	NA	NA	NA	NA	NA	NA	NA	NA	NA	NA	NA	NA	0.222676	0.386503	0.219504	-0.163827	NA	NA	NA	NA	NA	NA	NA	NA	NA	NA	NA	NA	NA
rs7531316	1	22308160	0.073947	-0.086307	0.0002112	13.7287	NA	NA	NA	NA	NA	NA	NA	NA	NA	NA	NA	NA	NA	NA	NA	NA	NA	NA	NA	NA	0.184985	0.323571	0.182155	-0.138586	NA	NA	NA	NA	NA	NA	NA	NA	NA	NA	NA	NA	NA
rs7542953	1	22308213	0.07377	-0.085113	0.0002554	13.3721	NA	NA	NA	NA	NA	NA	NA	NA	NA	NA	NA	NA	NA	NA	NA	NA	NA	NA	NA	NA	0.207112	0.36096	0.204074	-0.153848	NA	NA	NA	NA	NA	NA	NA	NA	NA	NA	NA	NA	NA
rs10917096	1	22308708	0.072965	-0.086324	0.0002026	13.8068	NA	NA	NA	NA	NA	NA	NA	NA	NA	NA	NA	NA	NA	NA	NA	NA	NA	NA	NA	NA	0.180428	0.31572	0.177643	-0.135292	NA	NA	NA	NA	NA	NA	NA	NA	0.215484	0.314539	0.20792	-0.0990547	NA
rs111795157	1	22308853	0.018156	0.169958	7.33e-05	15.7237	NA	NA	NA	NA	NA	NA	NA	NA	NA	NA	NA	NA	NA	NA	NA	NA	NA	NA	NA	NA	0.0964537	0.163869	0.09469	-0.0674157	NA	NA	NA	NA	NA	NA	NA	NA	NA	NA	NA	NA	NA
rs6426731	1	22309296	0.093907	-0.066936	0.0009496	10.9233	NA	NA	NA	NA	NA	NA	NA	NA	NA	NA	NA	NA	NA	NA	NA	NA	NA	NA	NA	NA	0.422191	0.653747	0.416097	-0.231556	NA	NA	NA	NA	NA	NA	NA	NA	NA	NA	NA	NA	NA
rs4466621	1	22309320	0.096263	-0.078071	0.0001312	14.6245	NA	NA	NA	NA	NA	NA	NA	NA	NA	NA	NA	NA	NA	NA	NA	NA	NA	NA	NA	NA	0.13848	0.2413	0.13616	-0.102821	NA	NA	NA	NA	NA	NA	NA	NA	NA	NA	NA	NA	NA
rs12060528	1	22309867	0.01681	0.175328	6.98e-05	15.8163	NA	NA	NA	NA	NA	NA	NA	NA	NA	NA	NA	NA	NA	NA	NA	NA	NA	NA	NA	NA	0.0935477	0.158464	0.0918262	-0.0649164	NA	NA	NA	NA	NA	NA	NA	NA	NA	NA	NA	NA	NA
rs6698785	1	22309874	0.074108	-0.09471	4.66e-05	16.5816	NA	NA	NA	NA	NA	NA	NA	NA	NA	NA	NA	NA	NA	NA	NA	NA	NA	NA	NA	NA	0.0726378	0.11963	0.071234	-0.0469924	NA	NA	NA	NA	NA	NA	NA	NA	NA	NA	NA	NA	NA
rs10733031	1	22310139	0.082146	-0.075112	0.000576	11.852	NA	NA	NA	NA	NA	NA	NA	NA	NA	NA	NA	NA	NA	NA	NA	NA	NA	NA	NA	NA	0.328016	0.540757	0.323272	-0.212741	NA	NA	NA	NA	NA	NA	NA	NA	NA	NA	NA	NA	NA
rs10733032	1	22310145	0.082123	-0.074906	0.0005994	11.7778	NA	NA	NA	NA	NA	NA	NA	NA	NA	NA	NA	NA	NA	NA	NA	NA	NA	NA	NA	NA	0.335021	0.549931	0.330167	-0.214909	NA	NA	NA	NA	NA	NA	NA	NA	NA	NA	NA	NA	NA
rs7538207	1	22310674	0.075179	-0.098612	2.73e-05	17.5971	NA	NA	NA	NA	NA	NA	NA	NA	NA	NA	NA	NA	NA	NA	NA	NA	NA	NA	NA	NA	0.051999	0.0818573	0.0509375	-0.0298584	NA	NA	NA	NA	NA	NA	NA	NA	NA	NA	NA	NA	NA
rs112944567	1	22310811	0.014538	0.172099	0.0002951	13.1012	NA	NA	NA	NA	NA	NA	NA	NA	NA	NA	NA	NA	NA	NA	NA	NA	NA	NA	NA	NA	0.2254	0.390906	0.222206	-0.165507	NA	NA	NA	NA	NA	NA	NA	NA	NA	NA	NA	NA	NA
rs112413154	1	22311115	0.012471	0.186536	0.0002036	13.7976	NA	NA	NA	NA	NA	NA	NA	NA	NA	NA	NA	NA	NA	NA	NA	NA	NA	NA	NA	NA	0.180962	0.316643	0.178172	-0.135681	NA	NA	NA	NA	NA	NA	NA	NA	NA	NA	NA	NA	NA
rs111796525	1	22311240	0.017146	0.179506	5.17e-05	16.3847	NA	NA	NA	NA	NA	NA	NA	NA	NA	NA	NA	NA	NA	NA	NA	NA	NA	NA	NA	NA	0.0775203	0.128673	0.0760399	-0.0511531	NA	NA	NA	NA	NA	NA	NA	NA	NA	NA	NA	NA	NA
rs113692408	1	22311556	0.01459	0.172297	0.000295	13.1019	NA	NA	NA	NA	NA	NA	NA	NA	NA	NA	NA	NA	NA	NA	NA	NA	NA	NA	NA	NA	NA	NA	NA	NA	NA	NA	NA	NA	NA	NA	NA	NA	NA	NA	NA	NA	NA
rs112686052	1	22311642	0.015623	0.162794	0.0004763	12.2062	NA	NA	NA	NA	NA	NA	NA	NA	NA	NA	NA	NA	NA	NA	NA	NA	NA	NA	NA	NA	NA	NA	NA	NA	NA	NA	NA	NA	NA	NA	NA	NA	NA	NA	NA	NA	NA
rs191847293	1	22312112	0.012441	0.184532	0.0002465	13.4386	NA	NA	NA	NA	NA	NA	NA	NA	NA	NA	NA	NA	NA	NA	NA	NA	NA	NA	NA	NA	NA	NA	NA	NA	NA	NA	NA	NA	NA	NA	NA	NA	NA	NA	NA	NA	NA
rs114895362	1	22313103	0.013007	0.179577	0.0003223	12.9361	NA	NA	NA	NA	NA	NA	NA	NA	NA	NA	NA	NA	NA	NA	NA	NA	NA	NA	NA	NA	NA	NA	NA	NA	NA	NA	NA	NA	NA	NA	NA	NA	NA	NA	NA	NA	NA
chr1:25183976:D	1	25183976	0.290154	-0.039875	0.0002213	13.641	NA	NA	NA	NA	NA	NA	NA	NA	NA	NA	NA	NA	NA	NA	NA	NA	NA	NA	NA	NA	NA	NA	NA	NA	NA	NA	NA	NA	NA	NA	NA	NA	NA	NA	NA	NA	NA
rs4500251	1	25184269	0.295438	-0.038235	0.0003578	12.7406	NA	NA	NA	NA	NA	NA	NA	NA	NA	NA	NA	NA	NA	NA	NA	NA	0.252235	0.432564	0.249372	-0.180328	0.251876	0.432564	0.248417	-0.180687	0.243432	0.432564	0.239927	-0.189131	NA	NA	NA	NA	0.303183	0.431026	0.29307	-0.127843	NA
rs4328026	1	25184292	0.295419	-0.038275	0.0003532	12.7648	NA	NA	NA	NA	NA	NA	NA	NA	NA	NA	NA	NA	NA	NA	NA	NA	0.250347	0.429712	0.247513	-0.179365	0.250009	0.429712	0.246583	-0.179703	0.24164	0.429712	0.238153	-0.188073	NA	NA	NA	NA	0.300938	0.428182	0.290882	-0.127244	NA
rs4382656	1	25184480	0.301686	-0.039725	0.0002011	13.8208	NA	NA	NA	NA	NA	NA	NA	NA	NA	NA	NA	NA	NA	NA	NA	NA	0.179004	0.314329	0.176915	-0.135325	0.179624	0.314329	0.176847	-0.134706	NA	NA	NA	NA	NA	NA	NA	NA	NA	NA	NA	NA	NA
rs7349167	1	25184718	0.298775	-0.039499	0.0002213	13.641	NA	NA	NA	NA	NA	NA	NA	NA	NA	NA	NA	NA	NA	NA	NA	NA	0.189693	0.332538	0.187531	-0.142845	0.190226	0.332538	0.187344	-0.142312	NA	NA	NA	NA	NA	NA	NA	NA	NA	NA	NA	NA	NA
rs4437822	1	25185197	0.300669	-0.038638	0.0002767	13.2219	NA	NA	NA	NA	NA	NA	NA	NA	NA	NA	NA	NA	NA	NA	NA	NA	NA	NA	NA	NA	0.217092	0.377412	0.213967	-0.16032	NA	NA	NA	NA	NA	NA	NA	NA	0.260743	0.376026	0.251792	-0.115283	NA
rs2565034	1	26275871	0.190891	0.041074	0.0007218	11.4323	NA	NA	NA	NA	NA	NA	NA	NA	NA	NA	NA	NA	NA	NA	NA	NA	NA	NA	NA	NA	NA	NA	NA	NA	NA	NA	NA	NA	NA	NA	NA	NA	NA	NA	NA	NA	NA
rs2992066	1	26277620	0.215627	0.039873	0.0004985	12.1213	NA	NA	NA	NA	NA	NA	NA	NA	NA	NA	NA	NA	NA	NA	NA	NA	NA	NA	NA	NA	NA	NA	NA	NA	NA	NA	NA	NA	NA	NA	NA	NA	NA	NA	NA	NA	NA
rs298455	1	26282691	0.186788	0.042764	0.0003258	12.9159	NA	NA	NA	NA	NA	NA	NA	NA	NA	NA	NA	NA	NA	NA	NA	NA	NA	NA	NA	NA	NA	NA	NA	NA	NA	NA	NA	NA	NA	NA	NA	NA	NA	NA	NA	NA	NA
rs298456	1	26283961	0.182447	0.042456	0.0003669	12.6936	NA	NA	NA	NA	NA	NA	NA	NA	NA	NA	NA	NA	NA	NA	NA	NA	0.255932	0.438117	0.25301	-0.182186	NA	NA	NA	NA	NA	NA	NA	NA	NA	NA	NA	NA	NA	NA	NA	NA	NA
rs2782814	1	26286840	0.186691	0.04195	0.0004196	12.4428	NA	NA	NA	NA	NA	NA	NA	NA	NA	NA	NA	NA	NA	NA	NA	NA	NA	NA	NA	NA	NA	NA	NA	NA	NA	NA	NA	NA	NA	NA	NA	NA	0.331746	0.466567	0.320931	-0.134821	NA
rs298449	1	26290169	0.195184	0.041111	0.0005326	11.9979	NA	NA	NA	NA	NA	NA	NA	NA	0.258849	0.522708	0.256372	-0.263859	NA	NA	NA	NA	NA	NA	NA	NA	NA	NA	NA	NA	NA	NA	NA	NA	NA	NA	NA	NA	NA	NA	NA	NA	NA
rs298450	1	26290480	0.184383	0.047944	9.23e-05	15.288	NA	NA	NA	NA	0.0863203	0.191559	0.0844482	-0.105239	0.0923882	0.191559	0.0911814	-0.0991707	NA	NA	NA	NA	NA	NA	NA	NA	NA	NA	NA	NA	NA	NA	NA	NA	0.0798923	0.191559	0.0803333	-0.111667	NA	NA	NA	NA
rs1269087	1	26292419	0.186029	0.041245	0.000599	11.7791	NA	NA	NA	NA	NA	NA	NA	NA	NA	NA	NA	NA	NA	NA	NA	NA	NA	NA	NA	NA	NA	NA	NA	NA	NA	NA	NA	NA	NA	NA	NA	NA	NA	NA	NA	NA	NA
rs1257153	1	26293976	0.187313	0.041612	0.0005232	12.0311	NA	NA	NA	NA	NA	NA	NA	NA	NA	NA	NA	NA	NA	NA	NA	NA	0.312563	0.518609	0.308779	-0.206046	NA	NA	NA	NA	NA	NA	NA	NA	NA	NA	NA	NA	NA	NA	NA	NA	NA
rs1257155	1	26294582	0.186578	0.041082	0.0006127	11.737	NA	NA	NA	NA	NA	NA	NA	NA	NA	NA	NA	NA	NA	NA	NA	NA	0.340329	0.554984	0.336145	-0.214654	NA	NA	NA	NA	0.327215	0.554984	0.322951	-0.227768	NA	NA	NA	NA	NA	NA	NA	NA	NA
rs1257156	1	26297984	0.186529	0.041667	0.000509	12.0824	0.303724	0.51228	0.297769	-0.208556	0.230499	0.51228	0.226672	-0.28178	0.252449	0.51228	0.250004	-0.259831	0.27725	0.51228	0.271632	-0.235029	0.307882	0.51228	0.304168	-0.204398	0.306871	0.51228	0.30247	-0.205409	0.296312	0.51228	0.292298	-0.215967	NA	NA	NA	NA	0.368526	0.510588	0.35691	-0.142061	NA
chr1:26301434:D	1	26301434	0.195287	0.044265	0.0001841	13.9868	NA	NA	NA	NA	NA	NA	NA	NA	NA	NA	NA	NA	NA	NA	NA	NA	NA	NA	NA	NA	NA	NA	NA	NA	NA	NA	NA	NA	NA	NA	NA	NA	NA	NA	NA	NA	NA
rs298442	1	26301699	0.190536	0.043855	0.0002352	13.5266	NA	NA	NA	NA	NA	NA	NA	NA	NA	NA	NA	NA	NA	NA	NA	NA	0.196781	0.344454	0.194573	-0.147673	NA	NA	NA	NA	0.190575	0.344454	0.187677	-0.153879	NA	NA	NA	NA	NA	NA	NA	NA	NA
rs298443	1	26304999	0.197046	0.043997	0.0001834	13.9939	0.167521	0.29742	0.164287	-0.129899	NA	NA	NA	NA	0.139738	0.29742	0.138076	-0.157682	0.153551	0.29742	0.149282	-0.143868	0.16922	0.29742	0.167201	-0.1282	NA	NA	NA	NA	0.16415	0.29742	0.161592	-0.13327	NA	NA	NA	NA	NA	NA	NA	NA	NA
rs298444	1	26305563	0.192426	0.043856	0.0002157	13.6891	0.184879	0.327599	0.181268	-0.142721	NA	NA	NA	NA	NA	NA	NA	NA	0.169217	0.327599	0.164703	-0.158383	0.186777	0.327599	0.184635	-0.140822	NA	NA	NA	NA	NA	NA	NA	NA	NA	NA	NA	NA	NA	NA	NA	NA	NA
rs298445	1	26305570	0.197016	0.044172	0.000174	14.0929	0.162212	0.288043	0.159094	-0.125831	NA	NA	NA	NA	NA	NA	NA	NA	0.148763	0.288043	0.144573	-0.13928	0.163849	0.288043	0.161871	-0.124194	NA	NA	NA	NA	NA	NA	NA	NA	NA	NA	NA	NA	NA	NA	NA	NA	NA
rs2992056	1	26317383	0.197927	0.044617	0.0001407	14.4928	0.142299	0.252307	0.139618	-0.110008	0.110461	0.252307	0.108239	-0.141846	0.119196	0.252307	0.117721	-0.133111	0.130805	0.252307	0.126935	-0.121502	0.143703	0.252307	0.141885	-0.108605	0.144561	0.252307	0.142169	-0.107746	0.139677	0.252307	0.137455	-0.11263	NA	NA	NA	NA	0.170969	0.251369	0.164897	-0.0803996	NA
rs3008423	1	26323370	0.197218	0.043143	0.0002403	13.4864	0.197291	0.34871	0.193416	-0.151419	0.150753	0.34871	0.147995	-0.197957	0.164065	0.34871	0.1622	-0.184644	0.18043	0.34871	0.175755	-0.16828	0.199331	0.34871	0.197107	-0.149379	0.199781	0.34871	0.196809	-0.148929	0.19302	0.34871	0.190092	-0.15569	NA	NA	NA	NA	NA	NA	NA	NA	NA
rs2992058	1	26330924	0.197326	0.041699	0.0004184	12.4482	NA	NA	NA	NA	NA	NA	NA	NA	0.226201	0.467536	0.223903	-0.241335	NA	NA	NA	NA	0.275938	0.467536	0.272707	-0.191598	NA	NA	NA	NA	NA	NA	NA	NA	NA	NA	NA	NA	NA	NA	NA	NA	NA
chr1:26331208:D	1	26331208	0.179564	0.047181	0.0002271	13.5924	NA	NA	NA	NA	NA	NA	NA	NA	NA	NA	NA	NA	NA	NA	NA	NA	NA	NA	NA	NA	NA	NA	NA	NA	NA	NA	NA	NA	NA	NA	NA	NA	NA	NA	NA	NA	NA
rs34381801	1	26333025	0.195192	0.041734	0.0004381	12.3623	0.279581	0.477966	0.274062	-0.198384	0.212132	0.477966	0.208527	-0.265833	0.232154	0.477966	0.229821	-0.245812	NA	NA	NA	NA	0.283213	0.477966	0.27987	-0.194753	0.282497	0.477966	0.278506	-0.195469	0.272856	0.477966	0.269054	-0.20511	NA	NA	NA	NA	NA	NA	NA	NA	NA
rs12064285	1	26334498	0.195875	0.041568	0.0004568	12.2842	NA	NA	NA	NA	NA	NA	NA	NA	NA	NA	NA	NA	NA	NA	NA	NA	0.289942	0.487486	0.286496	-0.197544	NA	NA	NA	NA	NA	NA	NA	NA	NA	NA	NA	NA	NA	NA	NA	NA	NA
rs34884803	1	26334978	0.19598	0.041493	0.0004683	12.2378	NA	NA	NA	NA	NA	NA	NA	NA	NA	NA	NA	NA	NA	NA	NA	NA	NA	NA	NA	NA	NA	NA	NA	NA	NA	NA	NA	NA	NA	NA	NA	NA	NA	NA	NA	NA	NA
rs12743484	1	26335929	0.195711	0.041301	0.0005005	12.1138	NA	NA	NA	NA	NA	NA	NA	NA	NA	NA	NA	NA	NA	NA	NA	NA	NA	NA	NA	NA	NA	NA	NA	NA	NA	NA	NA	NA	NA	NA	NA	NA	NA	NA	NA	NA	NA
rs28744615	1	30031136	0.077014	0.074664	0.0008873	11.0491	NA	NA	NA	NA	NA	NA	NA	NA	NA	NA	NA	NA	NA	NA	NA	NA	NA	NA	NA	NA	NA	NA	NA	NA	NA	NA	NA	NA	NA	NA	NA	NA	NA	NA	NA	NA	NA
rs145799392	1	30362673	0.04061	0.085198	0.0007703	11.3115	NA	NA	NA	NA	NA	NA	NA	NA	NA	NA	NA	NA	NA	NA	NA	NA	NA	NA	NA	NA	NA	NA	NA	NA	NA	NA	NA	NA	NA	NA	NA	NA	NA	NA	NA	NA	NA
rs900433	1	33226202	0.07777	0.078791	0.0004764	12.2058	0.292896	0.49709	0.287133	-0.204195	0.222237	0.49709	0.218508	-0.274853	0.243325	0.49709	0.240929	-0.253765	0.267329	0.49709	0.261774	-0.229762	0.296818	0.49709	0.293269	-0.200272	0.29594	0.49709	0.291722	-0.20115	0.285789	0.49709	0.281868	-0.211301	0.204496	0.49709	0.208988	-0.292594	NA	NA	NA	NA
rs182209154	1	34018472	0.008521	-0.23331	0.0001568	14.2887	NA	NA	NA	NA	NA	NA	NA	NA	NA	NA	NA	NA	NA	NA	NA	NA	NA	NA	NA	NA	NA	NA	NA	NA	NA	NA	NA	NA	NA	NA	NA	NA	NA	NA	NA	NA	NA
rs72665833	1	37022847	0.135416	-0.052428	0.000397	12.5463	NA	NA	NA	NA	NA	NA	NA	NA	NA	NA	NA	NA	NA	NA	NA	NA	NA	NA	NA	NA	NA	NA	NA	NA	NA	NA	NA	NA	NA	NA	NA	NA	NA	NA	NA	NA	NA
rs72665834	1	37027307	0.127088	-0.0519	0.0004067	12.5012	NA	NA	NA	NA	NA	NA	NA	NA	NA	NA	NA	NA	NA	NA	NA	NA	NA	NA	NA	NA	NA	NA	NA	NA	NA	NA	NA	NA	NA	NA	NA	NA	NA	NA	NA	NA	NA
rs4653194	1	37030279	0.127701	-0.051229	0.0004215	12.4344	NA	NA	NA	NA	NA	NA	NA	NA	NA	NA	NA	NA	NA	NA	NA	NA	NA	NA	NA	NA	NA	NA	NA	NA	NA	NA	NA	NA	NA	NA	NA	NA	NA	NA	NA	NA	NA
rs72665836	1	37033773	0.131723	-0.051634	0.0002669	13.2895	0.210035	0.369958	0.205892	-0.159923	0.160162	0.369958	0.157263	-0.209796	0.174519	0.369958	0.172572	-0.195439	NA	NA	NA	NA	NA	NA	NA	NA	0.212551	0.369958	0.209464	-0.157407	NA	NA	NA	NA	NA	NA	NA	NA	0.255158	0.368595	0.246371	-0.113437	NA
rs6698957	1	37035588	0.13003	-0.04955	0.000472	12.2232	NA	NA	NA	NA	NA	NA	NA	NA	NA	NA	NA	NA	NA	NA	NA	NA	NA	NA	NA	NA	NA	NA	NA	NA	NA	NA	NA	NA	NA	NA	NA	NA	NA	NA	NA	NA	NA
rs11577193	1	37035940	0.116074	-0.053888	0.0004194	12.4437	NA	NA	NA	NA	NA	NA	NA	NA	0.226506	0.468076	0.224207	-0.241569	NA	NA	NA	NA	NA	NA	NA	NA	NA	NA	NA	NA	NA	NA	NA	NA	NA	NA	NA	NA	NA	NA	NA	NA	NA
rs4652917	1	37038011	0.134169	-0.050669	0.0003371	12.8521	0.240849	0.419491	0.236076	-0.178642	0.18304	0.419491	0.179817	-0.236451	0.19992	0.419491	0.19779	-0.219571	0.219885	0.419491	0.214735	-0.199606	NA	NA	NA	NA	NA	NA	NA	NA	NA	NA	NA	NA	0.168478	0.419491	0.171681	-0.251013	NA	NA	NA	NA
rs1997964	1	37038966	0.130548	-0.05045	0.000391	12.5747	0.26223	0.452293	0.257038	-0.190064	NA	NA	NA	NA	0.217667	0.452293	0.215421	-0.234626	NA	NA	NA	NA	NA	NA	NA	NA	NA	NA	NA	NA	NA	NA	NA	NA	NA	NA	NA	NA	NA	NA	NA	NA	NA
rs4653198	1	37041125	0.133734	-0.04867	0.0005871	11.8164	0.327996	0.545155	0.321629	-0.217158	NA	NA	NA	NA	0.273057	0.545155	0.270485	-0.272097	NA	NA	NA	NA	NA	NA	NA	NA	NA	NA	NA	NA	NA	NA	NA	NA	NA	NA	NA	NA	NA	NA	NA	NA	NA
rs72657793	1	38018150	0.173647	-0.053893	0.0004823	12.1829	NA	NA	NA	NA	0.223755	0.49991	0.220007	-0.276156	0.245002	0.49991	0.242597	-0.254909	NA	NA	NA	NA	0.298854	0.49991	0.295275	-0.201056	0.297952	0.49991	0.2937	-0.201958	NA	NA	NA	NA	NA	NA	NA	NA	NA	NA	NA	NA	NA
rs12044682	1	38241061	0.216735	-0.044001	0.0002733	13.2451	NA	NA	NA	NA	NA	NA	NA	NA	NA	NA	NA	NA	NA	NA	NA	NA	NA	NA	NA	NA	NA	NA	NA	NA	NA	NA	NA	NA	NA	NA	NA	NA	NA	NA	NA	NA	NA
rs12022363	1	38252609	0.248641	-0.042553	8.71e-05	15.3976	NA	NA	NA	NA	NA	NA	NA	NA	NA	NA	NA	NA	NA	NA	NA	NA	NA	NA	NA	NA	NA	NA	NA	NA	NA	NA	NA	NA	NA	NA	NA	NA	NA	NA	NA	NA	NA
rs12025519	1	38252653	0.249031	-0.042596	8.61e-05	15.4194	NA	NA	NA	NA	NA	NA	NA	NA	NA	NA	NA	NA	NA	NA	NA	NA	NA	NA	NA	NA	NA	NA	NA	NA	NA	NA	NA	NA	NA	NA	NA	NA	NA	NA	NA	NA	NA
rs11582766	1	38253304	0.24837	-0.042834	7.97e-05	15.5654	NA	NA	NA	NA	NA	NA	NA	NA	NA	NA	NA	NA	NA	NA	NA	NA	NA	NA	NA	NA	NA	NA	NA	NA	NA	NA	NA	NA	NA	NA	NA	NA	NA	NA	NA	NA	NA
rs493848	1	38253716	0.367027	-0.034666	0.0004277	12.4071	NA	NA	NA	NA	NA	NA	NA	NA	NA	NA	NA	NA	NA	NA	NA	NA	NA	NA	NA	NA	NA	NA	NA	NA	NA	NA	NA	NA	NA	NA	NA	NA	NA	NA	NA	NA	NA
rs71642605	1	38256427	0.25065	-0.042083	9.75e-05	15.1845	NA	NA	NA	NA	NA	NA	NA	NA	NA	NA	NA	NA	NA	NA	NA	NA	NA	NA	NA	NA	NA	NA	NA	NA	NA	NA	NA	NA	NA	NA	NA	NA	NA	NA	NA	NA	NA
rs12030690	1	38258007	0.252958	-0.041968	9.49e-05	15.2356	NA	NA	NA	NA	NA	NA	NA	NA	NA	NA	NA	NA	NA	NA	NA	NA	NA	NA	NA	NA	NA	NA	NA	NA	NA	NA	NA	NA	NA	NA	NA	NA	NA	NA	NA	NA	NA
rs12563037	1	38258644	0.27936	-0.036583	0.0004938	12.1389	0.29873	0.505315	0.292863	-0.206585	NA	NA	NA	NA	0.248237	0.505315	0.245814	-0.257078	NA	NA	NA	NA	NA	NA	NA	NA	0.30183	0.505315	0.297513	-0.203485	NA	NA	NA	NA	NA	NA	NA	NA	NA	NA	NA	NA	NA
rs72661832	1	38260733	0.27713	-0.037185	0.0004229	12.4282	0.274106	0.469956	0.268689	-0.19585	0.207993	0.469956	0.20444	-0.261963	0.227573	0.469956	0.225268	-0.242382	0.250156	0.469956	0.244728	-0.2198	0.277617	0.469956	0.27436	-0.192339	0.276967	0.469956	0.273071	-0.192989	0.267539	0.469956	0.263788	-0.202417	0.191388	0.469956	0.195406	-0.278568	0.333193	0.468336	0.322344	-0.135143
rs2291297	1	38272660	0.278293	-0.036555	0.0005268	12.0183	NA	NA	NA	NA	0.234889	0.520187	0.231011	-0.285298	0.257291	0.520187	0.254822	-0.262895	NA	NA	NA	NA	0.313736	0.520187	0.309936	-0.206451	0.312654	0.520187	0.308159	-0.207533	0.301884	0.520187	0.297821	-0.218303	NA	NA	NA	NA	NA	NA	NA	NA	NA
rs28411034	1	38276997	0.279626	-0.035526	0.0007569	11.3441	NA	NA	NA	NA	0.285344	0.603305	0.280939	-0.317961	0.313054	0.603305	0.309996	-0.29025	NA	NA	NA	NA	0.379766	0.603305	0.375046	-0.223539	0.377875	0.603305	0.372376	-0.225429	0.364877	0.603305	0.360356	-0.238428	0.262894	0.603305	0.269506	-0.34041	0.450299	0.601543	0.437347	-0.151244
rs3748682	1	38279987	0.278193	-0.035724	0.0007069	11.471	NA	NA	NA	NA	0.275244	0.587773	0.270936	-0.312529	0.30191	0.587773	0.298985	-0.285863	NA	NA	NA	NA	0.366745	0.587773	0.362197	-0.221029	0.365014	0.587773	0.359701	-0.22276	0.352428	0.587773	0.347986	-0.235345	0.253509	0.587773	0.259782	-0.334264	0.435723	0.586015	0.422962	-0.150292	C1orf122
rs28580415	1	38297095	0.139145	-0.057508	0.0001383	14.5252	NA	NA	NA	NA	NA	NA	NA	NA	NA	NA	NA	NA	NA	NA	NA	NA	NA	NA	NA	NA	NA	NA	NA	NA	NA	NA	NA	NA	NA	NA	NA	NA	NA	NA	NA	NA	NA
rs28625842	1	38310786	0.279198	-0.035771	0.0008043	11.2313	0.385683	0.617	0.378449	-0.231317	NA	NA	NA	NA	0.323191	0.617	0.320014	-0.293808	0.353044	0.617	0.347162	-0.263955	0.391541	0.617	0.386671	-0.225459	0.389507	0.617	0.383844	-0.227493	0.376148	0.617	0.37156	-0.240851	NA	NA	NA	NA	NA	NA	NA	NA	NA
rs12734823	1	38337765	0.279277	-0.038039	0.0005268	12.0183	NA	NA	NA	NA	NA	NA	NA	NA	0.257291	0.520187	0.254822	-0.262895	NA	NA	NA	NA	NA	NA	NA	NA	NA	NA	NA	NA	NA	NA	NA	NA	NA	NA	NA	NA	NA	NA	NA	NA	NA
chr1:38339012:I	1	38339012	0.280711	-0.03668	0.0007221	11.4315	NA	NA	NA	NA	NA	NA	NA	NA	NA	NA	NA	NA	NA	NA	NA	NA	NA	NA	NA	NA	NA	NA	NA	NA	NA	NA	NA	NA	NA	NA	NA	NA	NA	NA	NA	NA	NA
rs11485997	1	38344773	0.276081	-0.036151	0.0009626	10.8982	NA	NA	NA	NA	NA	NA	NA	NA	NA	NA	NA	NA	NA	NA	NA	NA	0.427382	0.656702	0.422082	-0.22932	NA	NA	NA	NA	0.410541	0.656702	0.40578	-0.246161	NA	NA	NA	NA	NA	NA	NA	NA	NA
rs28420383	1	38346405	0.279579	-0.036921	0.0006894	11.5176	NA	NA	NA	NA	0.271608	0.58205	0.267336	-0.310442	0.297893	0.58205	0.295016	-0.284157	NA	NA	NA	NA	NA	NA	NA	NA	NA	NA	NA	NA	NA	NA	NA	NA	NA	NA	NA	NA	NA	NA	NA	NA	NA
rs12728438	1	38349400	0.279868	-0.036881	0.000703	11.4813	0.360349	0.586511	0.353475	-0.226162	NA	NA	NA	NA	NA	NA	NA	NA	NA	NA	NA	NA	0.365702	0.586511	0.361168	-0.22081	0.363983	0.586511	0.358686	-0.222528	0.351431	0.586511	0.346996	-0.23508	NA	NA	NA	NA	NA	NA	NA	NA	NA
rs9700081	1	38350834	0.281512	-0.036296	0.000852	11.1244	NA	NA	NA	NA	0.303473	0.629875	0.298906	-0.326401	0.333004	0.629875	0.329713	-0.29687	NA	NA	NA	NA	0.402876	0.629875	0.397865	-0.226999	NA	NA	NA	NA	NA	NA	NA	NA	NA	NA	NA	NA	NA	NA	NA	NA	NA
rs35978921	1	38361215	0.292971	-0.041586	0.0001527	14.3386	NA	NA	NA	NA	NA	NA	NA	NA	NA	NA	NA	NA	NA	NA	NA	NA	NA	NA	NA	NA	NA	NA	NA	NA	NA	NA	NA	NA	NA	NA	NA	NA	NA	NA	NA	NA	NA
rs12752271	1	38364275	0.414636	-0.033618	0.0007818	11.284	NA	NA	NA	NA	NA	NA	NA	NA	NA	NA	NA	NA	NA	NA	NA	NA	NA	NA	NA	NA	NA	NA	NA	NA	NA	NA	NA	NA	NA	NA	NA	NA	NA	NA	NA	NA	NA
rs28739509	1	38366907	0.269592	-0.038206	0.0006574	11.606	0.34809	0.571166	0.341402	-0.223076	NA	NA	NA	NA	0.29038	0.571166	0.287594	-0.280786	0.318116	0.571166	0.312309	-0.253049	0.353191	0.571166	0.348827	-0.217975	0.351626	0.571166	0.346514	-0.21954	0.339485	0.571166	0.33513	-0.231681	NA	NA	NA	NA	0.420436	0.569415	0.407899	-0.148978	NA
rs28469609	1	38367404	0.274936	-0.03778	0.0007364	11.3951	0.368978	0.597079	0.361977	-0.228101	0.281254	0.597079	0.276887	-0.315825	0.308544	0.597079	0.305539	-0.288535	NA	NA	NA	NA	0.374505	0.597079	0.369854	-0.222574	0.372678	0.597079	0.367254	-0.2244	0.359845	0.597079	0.355355	-0.237233	NA	NA	NA	NA	0.444422	0.595318	0.431545	-0.150896	C1orf122
rs28766116	1	38371273	0.275099	-0.037137	0.0009388	10.9445	NA	NA	NA	NA	NA	NA	NA	NA	NA	NA	NA	NA	NA	NA	NA	NA	0.422304	0.651254	0.417062	-0.22895	0.419902	0.651254	0.413836	-0.231353	NA	NA	NA	NA	NA	NA	NA	NA	NA	NA	NA	NA	NA
rs35129114	1	38373941	0.275653	-0.037038	0.000981	10.8631	NA	NA	NA	NA	NA	NA	NA	NA	NA	NA	NA	NA	NA	NA	NA	NA	0.431239	0.660802	0.425895	-0.229563	NA	NA	NA	NA	0.41425	0.660802	0.409474	-0.246552	NA	NA	NA	NA	NA	NA	NA	NA	NA
chr1:38386345:D	1	38386345	0.308738	-0.045531	0.0001628	14.2181	NA	NA	NA	NA	NA	NA	NA	NA	NA	NA	NA	NA	NA	NA	NA	NA	NA	NA	NA	NA	NA	NA	NA	NA	NA	NA	NA	NA	NA	NA	NA	NA	NA	NA	NA	NA	NA
chr1:38386346:D	1	38386346	0.390804	-0.047739	2.04e-05	18.1516	NA	NA	NA	NA	NA	NA	NA	NA	NA	NA	NA	NA	NA	NA	NA	NA	NA	NA	NA	NA	NA	NA	NA	NA	NA	NA	NA	NA	NA	NA	NA	NA	NA	NA	NA	NA	NA
rs28470722	1	38386727	0.408746	-0.049459	9.84e-07	23.9592	0.00717695	0.00801264	0.00685596	-0.000835689	NA	NA	NA	NA	0.00677506	0.00801264	0.00653644	-0.00123758	NA	NA	NA	NA	0.00687088	0.00801264	0.00672376	-0.00114177	NA	NA	NA	NA	NA	NA	NA	NA	NA	NA	NA	NA	NA	NA	NA	NA	NA
rs35347111	1	38390717	0.124622	0.057694	0.0001645	14.1985	0.156715	0.278265	0.153717	-0.12155	NA	NA	NA	NA	0.130932	0.278265	0.129348	-0.147333	0.143805	0.278265	0.1397	-0.13446	0.158288	0.278265	0.156352	-0.119977	0.159058	0.278265	0.156499	-0.119208	0.153668	0.278265	0.151251	-0.124598	NA	NA	NA	NA	NA	NA	NA	NA	NA
rs76762310	1	38392975	0.126293	0.057404	0.000172	14.1146	NA	NA	NA	NA	0.124179	0.28601	0.121779	-0.161831	0.134477	0.28601	0.132861	-0.151534	NA	NA	NA	NA	0.16269	0.28601	0.16072	-0.12332	0.16343	0.28601	0.160823	-0.122581	0.157889	0.28601	0.155415	-0.128122	NA	NA	NA	NA	NA	NA	NA	NA	NA
rs28705798	1	38395826	0.1288	0.056614	0.0001882	13.9454	0.170185	0.302099	0.166892	-0.131914	0.130846	0.302099	0.128365	-0.171254	0.141911	0.302099	0.140229	-0.160189	NA	NA	NA	NA	0.171914	0.302099	0.169876	-0.130185	0.172588	0.302099	0.169884	-0.129511	0.166734	0.302099	0.164142	-0.135366	NA	NA	NA	NA	NA	NA	NA	NA	NA
rs34354043	1	38396205	0.127178	0.057057	0.0001717	14.1179	0.160894	0.285704	0.157804	-0.12481	0.124053	0.285704	0.121655	-0.161651	0.134336	0.285704	0.132722	-0.151368	0.147574	0.285704	0.143404	-0.138131	0.162515	0.285704	0.160547	-0.123189	0.163257	0.285704	0.160652	-0.122448	0.157722	0.285704	0.15525	-0.127983	0.114464	0.285704	0.115873	-0.17124	NA	NA	NA	NA
rs34655914	1	38397341	0.470152	-0.047099	1.87e-06	22.7242	NA	NA	NA	NA	0.00965469	0.0123686	0.00931856	-0.00271392	0.00959094	0.0123686	0.00928356	-0.00277766	NA	NA	NA	NA	0.0099626	0.0123686	0.00975782	-0.00240601	0.0103291	0.0123686	0.0100758	-0.00203954	0.0101447	0.0123686	0.00996014	-0.00222388	NA	NA	NA	NA	0.0103399	0.0123713	0.00975638	-0.00203137	NA
rs35267671	1	38397369	0.470144	-0.047095	1.88e-06	22.7139	NA	NA	NA	NA	0.00968176	0.0124137	0.00934504	-0.00273198	0.00961898	0.0124137	0.00931096	-0.00279477	NA	NA	NA	NA	0.00999373	0.0124137	0.00978838	-0.00242002	0.010361	0.0124137	0.010107	-0.00205275	0.0101756	0.0124137	0.00999069	-0.00223811	NA	NA	NA	NA	0.0103739	0.0124163	0.00978886	-0.00204243	NA
chr1:38397829:D	1	38397829	0.13753	0.057558	0.000113	14.9061	NA	NA	NA	NA	NA	NA	NA	NA	NA	NA	NA	NA	NA	NA	NA	NA	NA	NA	NA	NA	NA	NA	NA	NA	NA	NA	NA	NA	NA	NA	NA	NA	NA	NA	NA	NA	NA
rs17465420	1	38398588	0.470155	-0.047057	1.91e-06	22.6835	0.0104497	0.0125487	0.010027	-0.00209902	0.0097626	0.0125487	0.0094241	-0.00278614	0.00970271	0.0125487	0.00939278	-0.00284603	0.00999006	0.0125487	0.00948323	-0.00255869	0.0100867	0.0125487	0.0098797	-0.00246201	0.0104564	0.0125487	0.0102003	-0.00209238	0.010268	0.0125487	0.010082	-0.00228077	0.00931242	0.0125487	0.0089695	-0.00323633	NA	NA	NA	NA
rs28605759	1	38399816	0.413042	-0.048859	1.17e-06	23.6259	NA	NA	NA	NA	NA	NA	NA	NA	NA	NA	NA	NA	NA	NA	NA	NA	NA	NA	NA	NA	NA	NA	NA	NA	NA	NA	NA	NA	NA	NA	NA	NA	NA	NA	NA	NA	NA
rs28493395	1	38400558	0.47017	-0.046988	2e-06	22.595	NA	NA	NA	NA	NA	NA	NA	NA	NA	NA	NA	NA	NA	NA	NA	NA	NA	NA	NA	NA	NA	NA	NA	NA	NA	NA	NA	NA	NA	NA	NA	NA	NA	NA	NA	NA	NA
chr1:38400565:I	1	38400565	0.323998	-0.043301	0.0002688	13.2762	NA	NA	NA	NA	NA	NA	NA	NA	NA	NA	NA	NA	NA	NA	NA	NA	NA	NA	NA	NA	NA	NA	NA	NA	NA	NA	NA	NA	NA	NA	NA	NA	NA	NA	NA	NA	NA
rs12739026	1	38401933	0.132408	0.059195	7.63e-05	15.6478	NA	NA	NA	NA	NA	NA	NA	NA	NA	NA	NA	NA	NA	NA	NA	NA	NA	NA	NA	NA	NA	NA	NA	NA	NA	NA	NA	NA	NA	NA	NA	NA	NA	NA	NA	NA	NA
rs28683126	1	38402459	0.470131	-0.046768	2.23e-06	22.3859	NA	NA	NA	NA	NA	NA	NA	NA	NA	NA	NA	NA	NA	NA	NA	NA	NA	NA	NA	NA	NA	NA	NA	NA	NA	NA	NA	NA	NA	NA	NA	NA	NA	NA	NA	NA	NA
rs34789494	1	38402978	0.127364	0.059841	8.74e-05	15.3911	NA	NA	NA	NA	NA	NA	NA	NA	NA	NA	NA	NA	NA	NA	NA	NA	NA	NA	NA	NA	NA	NA	NA	NA	NA	NA	NA	NA	NA	NA	NA	NA	NA	NA	NA	NA	NA
rs28730330	1	38405257	0.481342	-0.045279	8.9e-06	19.7341	0.0258734	0.0367488	0.0250265	-0.0108754	NA	NA	NA	NA	0.0230397	0.0367488	0.0224898	-0.013709	NA	NA	NA	NA	0.0254014	0.0367488	0.0249376	-0.0113474	0.0260659	0.0367488	0.0254837	-0.0106829	0.0253913	0.0367488	0.024968	-0.0113574	NA	NA	NA	NA	NA	NA	NA	NA	NA
rs28626364	1	38405358	0.475525	-0.046648	2.99e-06	21.823	0.0135417	0.017081	0.0130264	-0.00353925	NA	NA	NA	NA	0.012425	0.017081	0.0120564	-0.00465604	NA	NA	NA	NA	0.0131378	0.017081	0.0128764	-0.00394314	0.0135801	0.017081	0.0132555	-0.00350089	0.0132864	0.017081	0.0130684	-0.00379455	NA	NA	NA	NA	NA	NA	NA	NA	NA
rs28435150	1	38407014	0.470174	-0.046458	2.53e-06	22.1436	0.0122876	0.0152191	0.0118103	-0.00293156	0.0113243	0.0152191	0.0109532	-0.00389478	0.0113259	0.0152191	0.0109802	-0.00389327	NA	NA	NA	NA	0.0118999	0.0152191	0.0116603	-0.0033192	0.0123138	0.0152191	0.0120167	-0.00290532	0.0120641	0.0152191	0.0118584	-0.00315502	NA	NA	NA	NA	NA	NA	NA	NA	NA
rs28570969	1	38407146	0.471166	-0.046584	2.5e-06	22.1665	0.0122028	0.0150945	0.0117282	-0.00289171	0.0112529	0.0150945	0.0108832	-0.00384161	0.0112514	0.0150945	0.0109074	-0.00384312	NA	NA	NA	NA	0.0118164	0.0150945	0.0115782	-0.00327817	NA	NA	NA	NA	0.0119815	0.0150945	0.0117767	-0.00311305	NA	NA	NA	NA	NA	NA	NA	NA	NA
rs2127645	1	38407963	0.487805	-0.046976	4.98e-06	20.845	NA	NA	NA	NA	NA	NA	NA	NA	NA	NA	NA	NA	NA	NA	NA	NA	0.0178333	0.02438	0.0174916	-0.00654668	NA	NA	NA	NA	NA	NA	NA	NA	NA	NA	NA	NA	NA	NA	NA	NA	NA
rs2170169	1	38408164	0.461811	-0.045308	4.35e-06	21.1041	NA	NA	NA	NA	NA	NA	NA	NA	NA	NA	NA	NA	NA	NA	NA	NA	0.0164375	0.0221749	0.0161193	-0.00573739	NA	NA	NA	NA	NA	NA	NA	NA	NA	NA	NA	NA	NA	NA	NA	NA	NA
rs28760325	1	38408846	0.469711	-0.046277	2.84e-06	21.9217	NA	NA	NA	NA	NA	NA	NA	NA	0.0120747	0.0164833	0.0117134	-0.00440856	NA	NA	NA	NA	NA	NA	NA	NA	0.0131759	0.0164833	0.01286	-0.00330739	NA	NA	NA	NA	NA	NA	NA	NA	NA	NA	NA	NA	NA
rs28645205	1	38408868	0.469528	-0.046323	2.89e-06	21.8882	NA	NA	NA	NA	NA	NA	NA	NA	0.0121923	0.0166835	0.0118285	-0.00449119	NA	NA	NA	NA	NA	NA	NA	NA	0.0133115	0.0166835	0.0129927	-0.00337196	NA	NA	NA	NA	NA	NA	NA	NA	NA	NA	NA	NA	NA
rs34888189	1	38408903	0.126095	0.058966	0.0001146	14.8795	NA	NA	NA	NA	NA	NA	NA	NA	0.105316	0.221063	0.103976	-0.115747	NA	NA	NA	NA	NA	NA	NA	NA	0.127385	0.221063	0.125203	-0.0936779	NA	NA	NA	NA	NA	NA	NA	NA	NA	NA	NA	NA	NA
rs28391281	1	38408974	0.413869	-0.047694	2.09e-06	22.5105	NA	NA	NA	NA	NA	NA	NA	NA	0.010194	0.0133465	0.00987302	-0.00315246	NA	NA	NA	NA	0.0106335	0.0133465	0.0104166	-0.00271293	0.0110169	0.0133465	0.0107483	-0.00232959	NA	NA	NA	NA	NA	NA	NA	NA	NA	NA	NA	NA	NA
rs28673728	1	38409073	0.423693	-0.04717	2.48e-06	22.1819	NA	NA	NA	NA	NA	NA	NA	NA	0.0112016	0.0150113	0.0108586	-0.00380966	NA	NA	NA	NA	0.0117605	0.0150113	0.0115233	-0.00325079	0.0121711	0.0150113	0.0118771	-0.00284019	NA	NA	NA	NA	NA	NA	NA	NA	NA	NA	NA	NA	NA
rs28380108	1	38409103	0.411683	-0.048373	1.5e-06	23.148	NA	NA	NA	NA	NA	NA	NA	NA	0.00850469	0.0106451	0.00822276	-0.00214041	NA	NA	NA	NA	0.00876141	0.0106451	0.0085787	-0.00188369	0.00909657	0.0106451	0.00887078	-0.00154853	NA	NA	NA	NA	NA	NA	NA	NA	NA	NA	NA	NA	NA
rs28611172	1	38410321	0.453116	-0.046106	2.9e-06	21.8816	NA	NA	NA	NA	NA	NA	NA	NA	0.0122157	0.0167234	0.0118515	-0.0045077	NA	NA	NA	NA	0.0129016	0.0167234	0.0126443	-0.00382182	0.0133385	0.0167234	0.0130191	-0.00338487	0.0130534	0.0167234	0.0128377	-0.00367002	NA	NA	NA	NA	NA	NA	NA	NA	NA
rs11485595	1	38411350	0.411158	-0.048311	1.53e-06	23.1099	0.00920721	0.0107891	0.00882143	-0.00158188	0.00869245	0.0107891	0.00837818	-0.00209664	0.00859669	0.0107891	0.00831255	-0.00219241	0.00881806	0.0107891	0.00836319	-0.00197104	0.00886276	0.0107891	0.00867818	-0.00192634	0.00920043	0.0107891	0.00897251	-0.00158866	0.00905105	0.0107891	0.00887956	-0.00173804	NA	NA	NA	NA	NA	NA	NA	NA	NA
rs871524	1	38411445	0.300952	-0.053338	4.91e-06	20.8721	0.018128	0.0241389	0.017481	-0.00601086	0.0161988	0.0241389	0.015706	-0.00794007	0.0164081	0.0241389	0.0159639	-0.00773078	NA	NA	NA	NA	0.0176815	0.0241389	0.0173424	-0.00645737	0.0182172	0.0241389	0.0177942	-0.0059217	0.0177876	0.0241389	0.0174935	-0.00635127	NA	NA	NA	NA	NA	NA	NA	NA	NA
rs28545785	1	38412270	0.125633	0.06226	4.54e-05	16.6311	0.0704621	0.117454	0.0687829	-0.0469917	0.0570316	0.117454	0.0556562	-0.0604222	0.06015	0.117454	0.059276	-0.0573038	NA	NA	NA	NA	0.0704518	0.117454	0.0693737	-0.047002	0.0714605	0.117454	0.0700755	-0.0459933	0.0692082	0.117454	0.0680556	-0.0482456	0.0530416	0.117454	0.0529081	-0.0644122	0.080828	0.11709	0.0780575	-0.0362623
rs17531077	1	38415507	0.456906	-0.043278	1.11e-05	19.3121	NA	NA	NA	NA	0.0254612	0.043009	0.024741	-0.0175478	0.0261777	0.043009	0.0255847	-0.0168314	NA	NA	NA	NA	NA	NA	NA	NA	0.0298224	0.043009	0.0291666	-0.0131867	NA	NA	NA	NA	0.0239588	0.043009	0.02352	-0.0190502	NA	NA	NA	NA
rs72661887	1	38416310	0.413094	-0.046466	3.55e-06	21.4937	NA	NA	NA	NA	NA	NA	NA	NA	0.0136731	0.019243	0.0132797	-0.00556989	NA	NA	NA	NA	NA	NA	NA	NA	0.0150256	0.019243	0.0146699	-0.00421743	NA	NA	NA	NA	NA	NA	NA	NA	NA	NA	NA	NA	NA
rs17465651	1	38418496	0.41172	-0.046624	3.36e-06	21.5992	NA	NA	NA	NA	NA	NA	NA	NA	0.0132593	0.0185209	0.012874	-0.00526155	NA	NA	NA	NA	NA	NA	NA	NA	0.0145455	0.0185209	0.0142001	-0.00397534	NA	NA	NA	NA	NA	NA	NA	NA	NA	NA	NA	NA	NA
rs11583126	1	38419218	0.408003	-0.045545	7.15e-06	20.1527	NA	NA	NA	NA	NA	NA	NA	NA	NA	NA	NA	NA	NA	NA	NA	NA	NA	NA	NA	NA	0.0228286	0.031462	0.0223111	-0.00863344	NA	NA	NA	NA	NA	NA	NA	NA	NA	NA	NA	NA	NA
chr1:38423079:D	1	38423079	0.128888	0.060917	5.56e-05	16.2469	NA	NA	NA	NA	NA	NA	NA	NA	NA	NA	NA	NA	NA	NA	NA	NA	NA	NA	NA	NA	NA	NA	NA	NA	NA	NA	NA	NA	NA	NA	NA	NA	NA	NA	NA	NA	NA
rs28507204	1	38423235	0.128503	0.061017	5.39e-05	16.3058	NA	NA	NA	NA	NA	NA	NA	NA	0.0666934	0.132477	0.0657711	-0.0657841	NA	NA	NA	NA	0.0785462	0.132477	0.0773727	-0.0539313	0.0795705	0.132477	0.0780583	-0.052907	0.0770248	0.132477	0.0757465	-0.0554527	NA	NA	NA	NA	NA	NA	NA	NA	NA
rs71642619	1	38428566	0.127588	0.059501	0.0001076	14.9984	NA	NA	NA	NA	NA	NA	NA	NA	NA	NA	NA	NA	NA	NA	NA	NA	NA	NA	NA	NA	NA	NA	NA	NA	NA	NA	NA	NA	NA	NA	NA	NA	NA	NA	NA	NA	NA
chr1:38431913:D	1	38431913	0.403642	-0.045797	7.76e-06	19.9961	NA	NA	NA	NA	NA	NA	NA	NA	NA	NA	NA	NA	NA	NA	NA	NA	NA	NA	NA	NA	NA	NA	NA	NA	NA	NA	NA	NA	NA	NA	NA	NA	NA	NA	NA	NA	NA
rs28605027	1	38434086	0.124999	0.062994	3.41e-05	17.1744	NA	NA	NA	NA	NA	NA	NA	NA	NA	NA	NA	NA	NA	NA	NA	NA	0.0587763	0.0959153	0.0578427	-0.0371389	NA	NA	NA	NA	0.0579112	0.0959153	0.0569429	-0.038004	NA	NA	NA	NA	NA	NA	NA	NA	NA
rs28428561	1	38434306	0.447193	-0.042239	1.45e-05	18.8022	NA	NA	NA	NA	NA	NA	NA	NA	0.0305841	0.0520545	0.0299369	-0.0214704	NA	NA	NA	NA	0.0343544	0.0520545	0.0337549	-0.0177001	NA	NA	NA	NA	0.0341602	0.0520545	0.0335883	-0.0178943	NA	NA	NA	NA	NA	NA	NA	NA	NA
rs140927613	1	38436277	0.128522	0.060932	5.42e-05	16.2952	NA	NA	NA	NA	NA	NA	NA	NA	0.0669177	0.132992	0.0659928	-0.0660741	NA	NA	NA	NA	NA	NA	NA	NA	NA	NA	NA	NA	NA	NA	NA	NA	NA	NA	NA	NA	NA	NA	NA	NA	NA
rs35655346	1	38443219	0.124817	0.062998	3.49e-05	17.1304	NA	NA	NA	NA	0.048958	0.0975091	0.0477363	-0.0485511	0.0513958	0.0975091	0.0505687	-0.0461132	NA	NA	NA	NA	NA	NA	NA	NA	NA	NA	NA	NA	NA	NA	NA	NA	NA	NA	NA	NA	NA	NA	NA	NA	NA
rs7555461	1	38444749	0.434361	0.042074	1.55e-05	18.675	NA	NA	NA	NA	0.0307417	0.0545983	0.0299005	-0.0238567	0.0318009	0.0545983	0.03114	-0.0227974	NA	NA	NA	NA	NA	NA	NA	NA	NA	NA	NA	NA	NA	NA	NA	NA	NA	NA	NA	NA	NA	NA	NA	NA	NA
rs10890238	1	38445654	0.45242	-0.040826	2.81e-05	17.5422	NA	NA	NA	NA	NA	NA	NA	NA	0.0451735	0.0835626	0.0443891	-0.0383891	NA	NA	NA	NA	NA	NA	NA	NA	NA	NA	NA	NA	NA	NA	NA	NA	NA	NA	NA	NA	NA	NA	NA	NA	NA
rs11210825	1	38446986	0.411725	-0.046427	2.88e-06	21.8949	NA	NA	NA	NA	NA	NA	NA	NA	0.0121689	0.0166435	0.0118056	-0.00447467	NA	NA	NA	NA	NA	NA	NA	NA	NA	NA	NA	NA	NA	NA	NA	NA	NA	NA	NA	NA	NA	NA	NA	NA	NA
rs111411614	1	38448798	0.412181	-0.045055	6.6e-06	20.3058	NA	NA	NA	NA	NA	NA	NA	NA	NA	NA	NA	NA	NA	NA	NA	NA	NA	NA	NA	NA	NA	NA	NA	NA	NA	NA	NA	NA	NA	NA	NA	NA	NA	NA	NA	NA	NA
rs12569027	1	38449163	0.411572	-0.045889	4.03e-06	21.2505	NA	NA	NA	NA	NA	NA	NA	NA	NA	NA	NA	NA	NA	NA	NA	NA	NA	NA	NA	NA	NA	NA	NA	NA	NA	NA	NA	NA	NA	NA	NA	NA	NA	NA	NA	NA	NA
rs11210866	1	38449565	0.411683	-0.045864	4.16e-06	21.1897	NA	NA	NA	NA	NA	NA	NA	NA	NA	NA	NA	NA	NA	NA	NA	NA	NA	NA	NA	NA	NA	NA	NA	NA	NA	NA	NA	NA	NA	NA	NA	NA	NA	NA	NA	NA	NA
rs12138115	1	38452581	0.433496	0.041639	2.04e-05	18.1516	NA	NA	NA	NA	NA	NA	NA	NA	NA	NA	NA	NA	NA	NA	NA	NA	0.042524	0.0664622	0.0418074	-0.0239381	NA	NA	NA	NA	NA	NA	NA	NA	NA	NA	NA	NA	NA	NA	NA	NA	NA
rs12024166	1	38453030	0.410854	-0.045937	4.19e-06	21.1759	NA	NA	NA	NA	NA	NA	NA	NA	0.0150049	0.0216013	0.0145861	-0.00659639	NA	NA	NA	NA	0.0160715	0.0216013	0.0157595	-0.00552981	0.0165758	0.0216013	0.0161872	-0.00502549	0.0161952	0.0216013	0.0159281	-0.00540607	NA	NA	NA	NA	NA	NA	NA	NA	NA
rs12044531	1	38453041	0.411227	-0.045901	4.22e-06	21.1622	NA	NA	NA	NA	NA	NA	NA	NA	0.0150652	0.0217093	0.0146453	-0.00664408	NA	NA	NA	NA	0.0161405	0.0217093	0.0158273	-0.0055688	0.0166462	0.0217093	0.0162561	-0.0050631	0.0162635	0.0217093	0.0159952	-0.00544576	NA	NA	NA	NA	NA	NA	NA	NA	NA
chr1:38454528:I	1	38454528	0.157087	0.057876	0.0002027	13.8059	NA	NA	NA	NA	NA	NA	NA	NA	NA	NA	NA	NA	NA	NA	NA	NA	NA	NA	NA	NA	NA	NA	NA	NA	NA	NA	NA	NA	NA	NA	NA	NA	NA	NA	NA	NA	NA
rs188150826	1	38454531	0.122145	0.060702	0.0001093	14.9689	NA	NA	NA	NA	0.0952995	0.214308	0.0932915	-0.119009	0.102344	0.214308	0.101034	-0.111965	NA	NA	NA	NA	0.122746	0.214308	0.121114	-0.0915622	0.123704	0.214308	0.121569	-0.0906042	0.119561	0.214308	0.117629	-0.0947466	NA	NA	NA	NA	NA	NA	NA	NA	NA
rs112202411	1	38454555	0.256393	0.044353	0.0008861	11.0516	NA	NA	NA	NA	0.309662	0.638572	0.305042	-0.32891	0.339797	0.638572	0.336429	-0.298775	NA	NA	NA	NA	0.410685	0.638572	0.40558	-0.227886	0.408421	0.638572	0.402503	-0.230151	0.394502	0.638572	0.389816	-0.24407	NA	NA	NA	NA	NA	NA	NA	NA	NA
chr1:38454565:D	1	38454565	0.417519	0.041102	0.0003387	12.8432	NA	NA	NA	NA	NA	NA	NA	NA	NA	NA	NA	NA	NA	NA	NA	NA	NA	NA	NA	NA	NA	NA	NA	NA	NA	NA	NA	NA	NA	NA	NA	NA	NA	NA	NA	NA	NA
rs4360494	1	38455891	0.488527	-0.046153	8.39e-06	19.8469	NA	NA	NA	NA	0.0217723	0.0352398	0.0211401	-0.0134675	0.0222703	0.0352398	0.0217316	-0.0129695	NA	NA	NA	NA	0.0244976	0.0352398	0.0240479	-0.0107423	0.0251486	0.0352398	0.0245846	-0.0100912	0.0245034	0.0352398	0.0240952	-0.0107364	NA	NA	NA	NA	0.026644	0.0351899	0.0254371	-0.00854584	NA
chr1:38456028:D	1	38456028	0.118388	0.064417	7.39e-05	15.7083	NA	NA	NA	NA	NA	NA	NA	NA	NA	NA	NA	NA	NA	NA	NA	NA	NA	NA	NA	NA	NA	NA	NA	NA	NA	NA	NA	NA	NA	NA	NA	NA	NA	NA	NA	NA	NA
rs4072980	1	38456106	0.441427	-0.044731	1.14e-05	19.2612	NA	NA	NA	NA	0.0258456	0.0438351	0.0251163	-0.0179896	0.0265858	0.0438351	0.0259875	-0.0172493	NA	NA	NA	NA	0.0295905	0.0438351	0.0290621	-0.0142447	0.0303127	0.0438351	0.0296475	-0.0135225	0.0294998	0.0438351	0.0290067	-0.0143353	0.0243148	0.0438351	0.0238766	-0.0195203	0.0324914	0.0437585	0.0310988	-0.0112671
chr1:38456757:I	1	38456757	0.11817	0.064357	9.82e-05	15.171	NA	NA	NA	NA	NA	NA	NA	NA	NA	NA	NA	NA	NA	NA	NA	NA	NA	NA	NA	NA	NA	NA	NA	NA	NA	NA	NA	NA	NA	NA	NA	NA	NA	NA	NA	NA	NA
rs12756599	1	38457741	0.11583	0.068068	4.34e-05	16.7166	NA	NA	NA	NA	NA	NA	NA	NA	NA	NA	NA	NA	NA	NA	NA	NA	0.0684693	0.113783	0.0674151	-0.0453136	0.0694726	0.113783	0.0681194	-0.0443103	0.067292	0.113783	0.0661704	-0.0464909	NA	NA	NA	NA	NA	NA	NA	NA	NA
chr1:38458018:D	1	38458018	0.485147	-0.051418	2.27e-06	22.3518	NA	NA	NA	NA	NA	NA	NA	NA	NA	NA	NA	NA	NA	NA	NA	NA	NA	NA	NA	NA	NA	NA	NA	NA	NA	NA	NA	NA	NA	NA	NA	NA	NA	NA	NA	NA	NA
chr1:38458019:D	1	38458019	0.485091	-0.05149	2.19e-06	22.4207	NA	NA	NA	NA	NA	NA	NA	NA	NA	NA	NA	NA	NA	NA	NA	NA	NA	NA	NA	NA	NA	NA	NA	NA	NA	NA	NA	NA	NA	NA	NA	NA	NA	NA	NA	NA	NA
rs61776719	1	38461319	0.486809	-0.051758	2.57e-06	22.1135	NA	NA	NA	NA	0.011419	0.0153846	0.011046	-0.0039656	0.0114245	0.0153846	0.0110768	-0.00396006	NA	NA	NA	NA	0.0120107	0.0153846	0.0117691	-0.00337385	0.0124272	0.0153846	0.0121277	-0.00295736	0.0121737	0.0153846	0.0119668	-0.00321094	NA	NA	NA	NA	NA	NA	NA	NA	NA
rs67631072	1	38461821	0.490022	-0.049092	9.49e-06	19.6114	0.0268961	0.0384654	0.0260246	-0.0115693	0.0233211	0.0384654	0.0226516	-0.0151442	0.0239085	0.0384654	0.0233463	-0.0145569	NA	NA	NA	NA	0.0264243	0.0384654	0.0259445	-0.0120411	0.0271036	0.0384654	0.0265009	-0.0113618	0.0263955	0.0384654	0.0259551	-0.0120699	0.0219753	0.0384654	0.0215353	-0.0164901	0.0288501	0.0384057	0.0275713	-0.00955562
rs7366048	1	38463504	0.437713	-0.047307	2.06e-05	18.133	NA	NA	NA	NA	0.0361474	0.0669279	0.0351879	-0.0307805	0.0375879	0.0669279	0.0368676	-0.02934	NA	NA	NA	NA	0.0427851	0.0669279	0.0420648	-0.0241428	0.0436469	0.0669279	0.0427332	-0.023281	0.0423824	0.0669279	0.0416721	-0.0245455	NA	NA	NA	NA	NA	NA	NA	NA	NA
rs140839222	1	41976345	0.034984	-0.091662	0.0009824	10.8604	NA	NA	NA	NA	NA	NA	NA	NA	0.358062	0.66111	0.35449	-0.303048	NA	NA	NA	NA	NA	NA	NA	NA	NA	NA	NA	NA	NA	NA	NA	NA	NA	NA	NA	NA	NA	NA	NA	NA	NA
rs11809423	1	41976529	0.04697	-0.08319	0.000369	12.683	NA	NA	NA	NA	NA	NA	NA	NA	0.210585	0.439383	0.208385	-0.228798	NA	NA	NA	NA	NA	NA	NA	NA	NA	NA	NA	NA	NA	NA	NA	NA	NA	NA	NA	NA	NA	NA	NA	NA	NA
rs10493110	1	42886159	0.342459	-0.037654	0.0001178	14.8276	0.127411	0.22507	0.125059	-0.097659	0.0995681	0.22507	0.0974981	-0.125502	0.107084	0.22507	0.105726	-0.117987	NA	NA	NA	NA	0.12864	0.22507	0.126954	-0.09643	0.129574	0.22507	0.127364	-0.0954963	0.125221	0.22507	0.123206	-0.0998487	NA	NA	NA	NA	NA	NA	NA	NA	NA
rs10493109	1	42886185	0.342289	-0.03805	9.94e-05	15.1481	0.114682	0.201271	0.112495	-0.0865884	0.0901478	0.201271	0.0882169	-0.111123	0.0966291	0.201271	0.095378	-0.104642	NA	NA	NA	NA	0.115642	0.201271	0.114077	-0.0856287	0.116625	0.201271	0.114583	-0.0846456	0.112737	0.201271	0.110906	-0.0885337	NA	NA	NA	NA	NA	NA	NA	NA	NA
rs11210642	1	42888556	0.342839	-0.036046	0.0002388	13.4981	NA	NA	NA	NA	0.150208	0.347464	0.147458	-0.197256	0.16346	0.347464	0.161599	-0.184004	NA	NA	NA	NA	0.198583	0.347464	0.196364	-0.148881	NA	NA	NA	NA	0.192303	0.347464	0.189384	-0.155161	0.138418	0.347464	0.140593	-0.209046	0.238505	0.346173	0.230218	-0.107668
rs7525858	1	42894371	0.337204	-0.038853	7.41e-05	15.7032	NA	NA	NA	NA	NA	NA	NA	NA	NA	NA	NA	NA	NA	NA	NA	NA	0.0960848	0.16509	0.0947174	-0.0690057	NA	NA	NA	NA	NA	NA	NA	NA	NA	NA	NA	NA	NA	NA	NA	NA	NA
rs7524380	1	42897895	0.338419	-0.038958	7.02e-05	15.8055	0.092424	0.159087	0.0904626	-0.0666632	NA	NA	NA	NA	0.0782674	0.159087	0.0772134	-0.0808198	NA	NA	NA	NA	0.0928543	0.159087	0.0915214	-0.0662329	NA	NA	NA	NA	NA	NA	NA	NA	NA	NA	NA	NA	NA	NA	NA	NA	NA
rs3828155	1	42898527	0.336835	-0.038373	8.75e-05	15.3889	NA	NA	NA	NA	NA	NA	NA	NA	0.0894467	0.184808	0.088271	-0.0953613	NA	NA	NA	NA	NA	NA	NA	NA	NA	NA	NA	NA	NA	NA	NA	NA	NA	NA	NA	NA	NA	NA	NA	NA	NA
rs1011810	1	42898633	0.336827	-0.038361	8.76e-05	15.3868	NA	NA	NA	NA	NA	NA	NA	NA	0.0895086	0.18495	0.0883323	-0.0954416	NA	NA	NA	NA	NA	NA	NA	NA	NA	NA	NA	NA	NA	NA	NA	NA	NA	NA	NA	NA	NA	NA	NA	NA	NA
rs1034268	1	42898843	0.336842	-0.038008	0.0001016	15.1067	NA	NA	NA	NA	0.0913105	0.204217	0.089362	-0.112907	0.0979182	0.204217	0.0966538	-0.106299	NA	NA	NA	NA	NA	NA	NA	NA	NA	NA	NA	NA	NA	NA	NA	NA	0.0844635	0.204217	0.0850203	-0.119754	NA	NA	NA	NA
rs2809663	1	42904860	0.326819	-0.036347	0.0002183	13.6666	NA	NA	NA	NA	NA	NA	NA	NA	NA	NA	NA	NA	NA	NA	NA	NA	0.188135	0.329902	0.185984	-0.141767	NA	NA	NA	NA	0.182286	0.329902	0.179492	-0.147617	NA	NA	NA	NA	NA	NA	NA	NA	NA
rs7525350	1	42910499	0.330906	-0.036338	0.0002321	13.5515	NA	NA	NA	NA	NA	NA	NA	NA	NA	NA	NA	NA	NA	NA	NA	NA	NA	NA	NA	NA	NA	NA	NA	NA	NA	NA	NA	NA	NA	NA	NA	NA	NA	NA	NA	NA	NA
chr1:42912686:I	1	42912686	0.353347	0.034103	0.0006205	11.7134	NA	NA	NA	NA	NA	NA	NA	NA	NA	NA	NA	NA	NA	NA	NA	NA	NA	NA	NA	NA	NA	NA	NA	NA	NA	NA	NA	NA	NA	NA	NA	NA	NA	NA	NA	NA	NA
rs114786332	1	42912687	0.351831	0.033098	0.0009184	10.9852	NA	NA	NA	NA	NA	NA	NA	NA	NA	NA	NA	NA	NA	NA	NA	NA	NA	NA	NA	NA	NA	NA	NA	NA	NA	NA	NA	NA	NA	NA	NA	NA	NA	NA	NA	NA	NA
rs111808237	1	42912688	0.353025	0.033994	0.0006495	11.6285	NA	NA	NA	NA	NA	NA	NA	NA	NA	NA	NA	NA	NA	NA	NA	NA	NA	NA	NA	NA	NA	NA	NA	NA	NA	NA	NA	NA	NA	NA	NA	NA	NA	NA	NA	NA	NA
rs116098159	1	42912689	0.352849	0.034066	0.0006334	11.6752	NA	NA	NA	NA	NA	NA	NA	NA	NA	NA	NA	NA	NA	NA	NA	NA	NA	NA	NA	NA	NA	NA	NA	NA	NA	NA	NA	NA	NA	NA	NA	NA	NA	NA	NA	NA	NA
rs4660639	1	42913056	0.340205	-0.037384	0.0001181	14.8228	NA	NA	NA	NA	NA	NA	NA	NA	NA	NA	NA	NA	NA	NA	NA	NA	NA	NA	NA	NA	NA	NA	NA	NA	NA	NA	NA	NA	NA	NA	NA	NA	NA	NA	NA	NA	NA
rs2809645	1	42913521	0.330183	-0.037111	0.0001357	14.5609	NA	NA	NA	NA	NA	NA	NA	NA	NA	NA	NA	NA	NA	NA	NA	NA	NA	NA	NA	NA	NA	NA	NA	NA	NA	NA	NA	NA	NA	NA	NA	NA	NA	NA	NA	NA	NA
rs1002701	1	42913695	0.34005	-0.037392	0.0001177	14.8292	NA	NA	NA	NA	NA	NA	NA	NA	NA	NA	NA	NA	NA	NA	NA	NA	NA	NA	NA	NA	NA	NA	NA	NA	NA	NA	NA	NA	NA	NA	NA	NA	NA	NA	NA	NA	NA
rs1335578	1	42950208	0.330825	-0.037644	0.0001062	15.0232	0.119468	0.210286	0.11724	-0.0908177	0.0937081	0.210286	0.0917238	-0.116578	0.100578	0.210286	0.099286	-0.109708	0.110166	0.210286	0.106707	-0.10012	0.12055	0.210286	0.118939	-0.0897357	0.121517	0.210286	0.11941	-0.0887694	0.117453	0.210286	0.115552	-0.0928334	NA	NA	NA	NA	0.142368	0.209522	0.137311	-0.0671545	NA
chr1:42954699:D	1	42954699	0.31175	-0.038316	0.0001427	14.4662	NA	NA	NA	NA	NA	NA	NA	NA	NA	NA	NA	NA	NA	NA	NA	NA	NA	NA	NA	NA	NA	NA	NA	NA	NA	NA	NA	NA	NA	NA	NA	NA	NA	NA	NA	NA	NA
chr1:42954700:D	1	42954700	0.333048	-0.037619	0.0001064	15.0196	NA	NA	NA	NA	NA	NA	NA	NA	NA	NA	NA	NA	NA	NA	NA	NA	NA	NA	NA	NA	NA	NA	NA	NA	NA	NA	NA	NA	NA	NA	NA	NA	NA	NA	NA	NA	NA
rs2783380	1	42963980	0.330889	-0.037725	0.0001034	15.0736	NA	NA	NA	NA	NA	NA	NA	NA	NA	NA	NA	NA	NA	NA	NA	NA	NA	NA	NA	NA	NA	NA	NA	NA	NA	NA	NA	NA	NA	NA	NA	NA	NA	NA	NA	NA	NA
rs2783378	1	42968377	0.330904	-0.037668	0.0001061	15.0249	NA	NA	NA	NA	NA	NA	NA	NA	NA	NA	NA	NA	NA	NA	NA	NA	NA	NA	NA	NA	0.121446	0.210155	0.11934	-0.0887098	NA	NA	NA	NA	NA	NA	NA	NA	NA	NA	NA	NA	NA
rs2992347	1	42971295	0.330903	-0.037737	0.0001031	15.0791	NA	NA	NA	NA	NA	NA	NA	NA	NA	NA	NA	NA	NA	NA	NA	NA	NA	NA	NA	NA	0.119303	0.20621	0.117225	-0.0869066	NA	NA	NA	NA	NA	NA	NA	NA	NA	NA	NA	NA	NA
rs2105062	1	42973510	0.344066	-0.038201	8.31e-05	15.4864	NA	NA	NA	NA	NA	NA	NA	NA	NA	NA	NA	NA	NA	NA	NA	NA	NA	NA	NA	NA	0.104316	0.17848	0.102441	-0.074164	NA	NA	NA	NA	NA	NA	NA	NA	NA	NA	NA	NA	NA
rs11210658	1	42977681	0.330784	-0.037317	0.0001247	14.7202	NA	NA	NA	NA	NA	NA	NA	NA	NA	NA	NA	NA	NA	NA	NA	NA	NA	NA	NA	NA	0.13421	0.233535	0.131943	-0.0993249	NA	NA	NA	NA	NA	NA	NA	NA	NA	NA	NA	NA	NA
rs10158717	1	42981166	0.331133	-0.03702	0.00014	14.5021	NA	NA	NA	NA	NA	NA	NA	NA	NA	NA	NA	NA	NA	NA	NA	NA	NA	NA	NA	NA	NA	NA	NA	NA	NA	NA	NA	NA	NA	NA	NA	NA	NA	NA	NA	NA	NA
chr1:42996804:D	1	42996804	0.365405	-0.036946	0.0001757	14.0746	NA	NA	NA	NA	NA	NA	NA	NA	NA	NA	NA	NA	NA	NA	NA	NA	NA	NA	NA	NA	NA	NA	NA	NA	NA	NA	NA	NA	NA	NA	NA	NA	NA	NA	NA	NA	NA
rs12726458	1	43007409	0.333774	-0.036301	0.0001902	13.9255	NA	NA	NA	NA	NA	NA	NA	NA	NA	NA	NA	NA	NA	NA	NA	NA	NA	NA	NA	NA	NA	NA	NA	NA	NA	NA	NA	NA	NA	NA	NA	NA	NA	NA	NA	NA	NA
rs11581983	1	43010473	0.324109	-0.035799	0.0002586	13.3487	NA	NA	NA	NA	NA	NA	NA	NA	NA	NA	NA	NA	NA	NA	NA	NA	NA	NA	NA	NA	NA	NA	NA	NA	NA	NA	NA	NA	NA	NA	NA	NA	NA	NA	NA	NA	NA
rs115902903	1	43014717	0.026585	-0.135797	0.0007658	11.3223	NA	NA	NA	NA	NA	NA	NA	NA	NA	NA	NA	NA	NA	NA	NA	NA	NA	NA	NA	NA	NA	NA	NA	NA	NA	NA	NA	NA	NA	NA	NA	NA	NA	NA	NA	NA	NA
rs6697111	1	43016610	0.344623	-0.038296	6.87e-05	15.8463	NA	NA	NA	NA	NA	NA	NA	NA	NA	NA	NA	NA	NA	NA	NA	NA	NA	NA	NA	NA	NA	NA	NA	NA	NA	NA	NA	NA	NA	NA	NA	NA	NA	NA	NA	NA	NA
rs6703733	1	43018354	0.344655	-0.038273	6.92e-05	15.8326	0.091603	0.157527	0.0896509	-0.0659241	NA	NA	NA	NA	NA	NA	NA	NA	NA	NA	NA	NA	NA	NA	NA	NA	NA	NA	NA	NA	NA	NA	NA	NA	NA	NA	NA	NA	NA	NA	NA	NA	NA
rs12026051	1	43018872	0.358253	-0.038263	7.58e-05	15.6603	0.0969408	0.167668	0.094929	-0.0707272	NA	NA	NA	NA	NA	NA	NA	NA	0.0895619	0.167668	0.0865644	-0.0781061	NA	NA	NA	NA	NA	NA	NA	NA	NA	NA	NA	NA	NA	NA	NA	NA	NA	NA	NA	NA	NA
rs4660647	1	43034681	0.344872	-0.038379	6.42e-05	15.9745	NA	NA	NA	NA	NA	NA	NA	NA	NA	NA	NA	NA	NA	NA	NA	NA	NA	NA	NA	NA	NA	NA	NA	NA	NA	NA	NA	NA	NA	NA	NA	NA	NA	NA	NA	NA	NA
rs2762699	1	43036700	0.341584	-0.037071	0.0001171	14.8388	NA	NA	NA	NA	NA	NA	NA	NA	NA	NA	NA	NA	NA	NA	NA	NA	NA	NA	NA	NA	NA	NA	NA	NA	NA	NA	NA	NA	NA	NA	NA	NA	NA	NA	NA	NA	NA
rs2809653	1	43048169	0.346901	-0.037909	7.99e-05	15.5607	NA	NA	NA	NA	NA	NA	NA	NA	NA	NA	NA	NA	NA	NA	NA	NA	NA	NA	NA	NA	NA	NA	NA	NA	NA	NA	NA	NA	NA	NA	NA	NA	NA	NA	NA	NA	NA
rs2762688	1	43048758	0.343734	-0.036386	0.0001583	14.2708	NA	NA	NA	NA	NA	NA	NA	NA	NA	NA	NA	NA	NA	NA	NA	NA	NA	NA	NA	NA	NA	NA	NA	NA	NA	NA	NA	NA	NA	NA	NA	NA	NA	NA	NA	NA	NA
rs2809656	1	43049903	0.346876	-0.037696	8.75e-05	15.3889	NA	NA	NA	NA	NA	NA	NA	NA	NA	NA	NA	NA	NA	NA	NA	NA	NA	NA	NA	NA	NA	NA	NA	NA	NA	NA	NA	NA	NA	NA	NA	NA	NA	NA	NA	NA	NA
rs10789417	1	43055243	0.349361	-0.0365	0.0001526	14.3399	NA	NA	NA	NA	NA	NA	NA	NA	NA	NA	NA	NA	NA	NA	NA	NA	NA	NA	NA	NA	NA	NA	NA	NA	NA	NA	NA	NA	NA	NA	NA	NA	NA	NA	NA	NA	NA
rs6687628	1	43056069	0.352562	-0.038128	7.38e-05	15.7108	NA	NA	NA	NA	NA	NA	NA	NA	NA	NA	NA	NA	NA	NA	NA	NA	NA	NA	NA	NA	NA	NA	NA	NA	NA	NA	NA	NA	NA	NA	NA	NA	NA	NA	NA	NA	NA
rs11210677	1	43058146	0.353544	-0.038068	7.64e-05	15.6454	NA	NA	NA	NA	NA	NA	NA	NA	NA	NA	NA	NA	NA	NA	NA	NA	NA	NA	NA	NA	NA	NA	NA	NA	NA	NA	NA	NA	NA	NA	NA	NA	NA	NA	NA	NA	NA
chr1:43062427:D	1	43062427	0.364795	-0.03742	0.0001229	14.7477	NA	NA	NA	NA	NA	NA	NA	NA	NA	NA	NA	NA	NA	NA	NA	NA	NA	NA	NA	NA	NA	NA	NA	NA	NA	NA	NA	NA	NA	NA	NA	NA	NA	NA	NA	NA	NA
chr1:43062428:D	1	43062428	0.35344	-0.038822	5.74e-05	16.1866	NA	NA	NA	NA	NA	NA	NA	NA	NA	NA	NA	NA	NA	NA	NA	NA	NA	NA	NA	NA	NA	NA	NA	NA	NA	NA	NA	NA	NA	NA	NA	NA	NA	NA	NA	NA	NA
rs1408414	1	43064983	0.345281	-0.036627	0.0001641	14.2031	NA	NA	NA	NA	NA	NA	NA	NA	NA	NA	NA	NA	NA	NA	NA	NA	NA	NA	NA	NA	NA	NA	NA	NA	NA	NA	NA	NA	NA	NA	NA	NA	NA	NA	NA	NA	NA
rs6676811	1	43065107	0.352073	-0.039267	4.76e-05	16.5414	NA	NA	NA	NA	NA	NA	NA	NA	NA	NA	NA	NA	NA	NA	NA	NA	NA	NA	NA	NA	NA	NA	NA	NA	NA	NA	NA	NA	NA	NA	NA	NA	NA	NA	NA	NA	NA
rs6695792	1	43066555	0.354306	-0.039073	5.38e-05	16.3093	NA	NA	NA	NA	NA	NA	NA	NA	NA	NA	NA	NA	NA	NA	NA	NA	NA	NA	NA	NA	NA	NA	NA	NA	NA	NA	NA	NA	NA	NA	NA	NA	NA	NA	NA	NA	NA
rs6695975	1	43066699	0.352658	-0.038548	6.46e-05	15.9628	NA	NA	NA	NA	NA	NA	NA	NA	NA	NA	NA	NA	NA	NA	NA	NA	NA	NA	NA	NA	NA	NA	NA	NA	NA	NA	NA	NA	NA	NA	NA	NA	NA	NA	NA	NA	NA
rs10890202	1	43074954	0.353135	-0.038513	7.26e-05	15.7419	NA	NA	NA	NA	NA	NA	NA	NA	NA	NA	NA	NA	NA	NA	NA	NA	NA	NA	NA	NA	NA	NA	NA	NA	NA	NA	NA	NA	NA	NA	NA	NA	NA	NA	NA	NA	NA
chr1:43078912:D	1	43078912	0.388497	-0.035232	0.0002812	13.1916	NA	NA	NA	NA	NA	NA	NA	NA	NA	NA	NA	NA	NA	NA	NA	NA	NA	NA	NA	NA	NA	NA	NA	NA	NA	NA	NA	NA	NA	NA	NA	NA	NA	NA	NA	NA	NA
rs6682511	1	43079814	0.373653	-0.036326	0.0001654	14.1883	NA	NA	NA	NA	NA	NA	NA	NA	NA	NA	NA	NA	NA	NA	NA	NA	NA	NA	NA	NA	NA	NA	NA	NA	NA	NA	NA	NA	NA	NA	NA	NA	NA	NA	NA	NA	NA
rs7542404	1	43081595	0.410022	-0.035557	0.0003283	12.9016	NA	NA	NA	NA	NA	NA	NA	NA	NA	NA	NA	NA	NA	NA	NA	NA	NA	NA	NA	NA	NA	NA	NA	NA	NA	NA	NA	NA	NA	NA	NA	NA	NA	NA	NA	NA	NA
rs10890203	1	43082236	0.363105	-0.034334	0.0003885	12.5867	NA	NA	NA	NA	NA	NA	NA	NA	NA	NA	NA	NA	NA	NA	NA	NA	NA	NA	NA	NA	NA	NA	NA	NA	NA	NA	NA	NA	NA	NA	NA	NA	NA	NA	NA	NA	NA
rs10789419	1	43091957	0.398283	-0.037156	9.19e-05	15.2962	NA	NA	NA	NA	NA	NA	NA	NA	NA	NA	NA	NA	NA	NA	NA	NA	NA	NA	NA	NA	NA	NA	NA	NA	NA	NA	NA	NA	NA	NA	NA	NA	NA	NA	NA	NA	NA
rs10890205	1	43098637	0.401924	-0.035958	0.000159	14.2625	NA	NA	NA	NA	NA	NA	NA	NA	NA	NA	NA	NA	NA	NA	NA	NA	NA	NA	NA	NA	NA	NA	NA	NA	NA	NA	NA	NA	NA	NA	NA	NA	NA	NA	NA	NA	NA
rs10789420	1	43100232	0.398212	-0.036763	0.0001094	14.9671	NA	NA	NA	NA	NA	NA	NA	NA	NA	NA	NA	NA	NA	NA	NA	NA	NA	NA	NA	NA	NA	NA	NA	NA	NA	NA	NA	NA	NA	NA	NA	NA	NA	NA	NA	NA	NA
rs6600418	1	43101562	0.397491	-0.035736	0.0001704	14.1322	NA	NA	NA	NA	NA	NA	NA	NA	NA	NA	NA	NA	NA	NA	NA	NA	NA	NA	NA	NA	NA	NA	NA	NA	NA	NA	NA	NA	NA	NA	NA	NA	NA	NA	NA	NA	NA
rs7523056	1	43110276	0.39165	-0.035255	0.0001994	13.8367	NA	NA	NA	NA	NA	NA	NA	NA	NA	NA	NA	NA	NA	NA	NA	NA	NA	NA	NA	NA	NA	NA	NA	NA	NA	NA	NA	NA	NA	NA	NA	NA	NA	NA	NA	NA	NA
chr1:43116161:I	1	43116161	0.403493	-0.034176	0.0003838	12.6095	NA	NA	NA	NA	NA	NA	NA	NA	NA	NA	NA	NA	NA	NA	NA	NA	NA	NA	NA	NA	NA	NA	NA	NA	NA	NA	NA	NA	NA	NA	NA	NA	NA	NA	NA	NA	NA
rs1408411	1	43117990	0.391763	-0.035446	0.0001892	13.9354	NA	NA	NA	NA	NA	NA	NA	NA	NA	NA	NA	NA	NA	NA	NA	NA	NA	NA	NA	NA	NA	NA	NA	NA	NA	NA	NA	NA	NA	NA	NA	NA	NA	NA	NA	NA	NA
rs6676616	1	43121133	0.404506	-0.035443	0.00019	13.9275	NA	NA	NA	NA	0.13157	0.303836	0.129081	-0.172265	0.142719	0.303836	0.14103	-0.161117	NA	NA	NA	NA	NA	NA	NA	NA	NA	NA	NA	NA	NA	NA	NA	NA	0.121358	0.303836	0.122981	-0.182478	NA	NA	NA	NA
rs6600419	1	43124701	0.40154	-0.035266	0.0001858	13.9695	NA	NA	NA	NA	0.129875	0.299769	0.127405	-0.169894	0.140828	0.299769	0.139155	-0.158941	NA	NA	NA	NA	0.170571	0.299769	0.168542	-0.129198	0.171255	0.299769	0.168564	-0.128514	0.165446	0.299769	0.162871	-0.134323	0.119802	0.299769	0.121377	-0.179966	NA	NA	NA	NA
rs3738494	1	43124859	0.395334	-0.037056	9.27e-05	15.2799	NA	NA	NA	NA	0.0865391	0.192114	0.0846636	-0.105575	0.0926305	0.192114	0.0914212	-0.099484	NA	NA	NA	NA	0.110674	0.192114	0.109157	-0.0814408	0.111671	0.192114	0.109695	-0.080443	0.107962	0.192114	0.106203	-0.0841525	NA	NA	NA	NA	NA	NA	NA	NA	NA
chr1:43171238:I	1	43171238	0.432047	-0.036771	0.0001457	14.427	NA	NA	NA	NA	NA	NA	NA	NA	NA	NA	NA	NA	NA	NA	NA	NA	NA	NA	NA	NA	NA	NA	NA	NA	NA	NA	NA	NA	NA	NA	NA	NA	NA	NA	NA	NA	NA
chr1:43171239:I	1	43171239	0.432196	-0.036862	0.0001417	14.4794	NA	NA	NA	NA	NA	NA	NA	NA	NA	NA	NA	NA	NA	NA	NA	NA	NA	NA	NA	NA	NA	NA	NA	NA	NA	NA	NA	NA	NA	NA	NA	NA	NA	NA	NA	NA	NA
chr1:43171243:I	1	43171243	0.432151	-0.03645	0.0001687	14.1511	NA	NA	NA	NA	NA	NA	NA	NA	NA	NA	NA	NA	NA	NA	NA	NA	NA	NA	NA	NA	NA	NA	NA	NA	NA	NA	NA	NA	NA	NA	NA	NA	NA	NA	NA	NA	NA
rs3930524	1	43171536	0.408314	-0.041236	1.67e-05	18.5329	NA	NA	NA	NA	NA	NA	NA	NA	NA	NA	NA	NA	NA	NA	NA	NA	NA	NA	NA	NA	NA	NA	NA	NA	NA	NA	NA	NA	NA	NA	NA	NA	NA	NA	NA	NA	NA
rs4660231	1	43172879	0.393436	-0.038231	5.7e-05	16.1998	NA	NA	NA	NA	NA	NA	NA	NA	NA	NA	NA	NA	NA	NA	NA	NA	NA	NA	NA	NA	NA	NA	NA	NA	NA	NA	NA	NA	NA	NA	NA	NA	NA	NA	NA	NA	NA
rs7518763	1	43174465	0.41395	-0.039731	3.57e-05	17.0873	NA	NA	NA	NA	NA	NA	NA	NA	NA	NA	NA	NA	NA	NA	NA	NA	NA	NA	NA	NA	0.06148	0.0990913	0.0602575	-0.0376113	NA	NA	NA	NA	NA	NA	NA	NA	NA	NA	NA	NA	NA
rs10789425	1	43187875	0.391271	-0.038914	4.65e-05	16.5857	NA	NA	NA	NA	NA	NA	NA	NA	NA	NA	NA	NA	NA	NA	NA	NA	NA	NA	NA	NA	NA	NA	NA	NA	NA	NA	NA	NA	NA	NA	NA	NA	NA	NA	NA	NA	NA
chr1:43190086:D	1	43190086	0.362992	-0.03815	8.79e-05	15.3803	NA	NA	NA	NA	NA	NA	NA	NA	NA	NA	NA	NA	NA	NA	NA	NA	NA	NA	NA	NA	NA	NA	NA	NA	NA	NA	NA	NA	NA	NA	NA	NA	NA	NA	NA	NA	NA
rs7534228	1	43191250	0.392467	-0.033836	0.0006281	11.6908	NA	NA	NA	NA	NA	NA	NA	NA	NA	NA	NA	NA	NA	NA	NA	NA	NA	NA	NA	NA	NA	NA	NA	NA	NA	NA	NA	NA	NA	NA	NA	NA	NA	NA	NA	NA	NA
rs10890210	1	43193922	0.365674	-0.035989	0.0002005	13.8264	NA	NA	NA	NA	NA	NA	NA	NA	NA	NA	NA	NA	NA	NA	NA	NA	NA	NA	NA	NA	NA	NA	NA	NA	NA	NA	NA	NA	NA	NA	NA	NA	NA	NA	NA	NA	NA
rs11210705	1	43196282	0.363588	-0.035099	0.0002888	13.1417	NA	NA	NA	NA	NA	NA	NA	NA	NA	NA	NA	NA	NA	NA	NA	NA	NA	NA	NA	NA	NA	NA	NA	NA	NA	NA	NA	NA	NA	NA	NA	NA	NA	NA	NA	NA	NA
rs11210707	1	43198722	0.363568	-0.034646	0.0003436	12.8164	NA	NA	NA	NA	NA	NA	NA	NA	NA	NA	NA	NA	NA	NA	NA	NA	NA	NA	NA	NA	0.246069	0.423664	0.242712	-0.177594	NA	NA	NA	NA	NA	NA	NA	NA	NA	NA	NA	NA	NA
rs912075	1	43200526	0.400996	-0.031799	0.0007672	11.319	0.376689	0.606362	0.369579	-0.229673	0.287374	0.606362	0.28295	-0.318988	0.315291	0.606362	0.312207	-0.29107	NA	NA	NA	NA	NA	NA	NA	NA	NA	NA	NA	NA	NA	NA	NA	NA	0.264782	0.606362	0.271462	-0.34158	NA	NA	NA	NA
rs10890212	1	43202636	0.364466	-0.037862	9.69e-05	15.1962	0.11289	0.197887	0.110719	-0.0849975	NA	NA	NA	NA	0.0951501	0.197887	0.0939144	-0.102737	NA	NA	NA	NA	0.113804	0.197887	0.112257	-0.0840829	0.114793	0.197887	0.112775	-0.0830941	0.110971	0.197887	0.109167	-0.0869162	NA	NA	NA	NA	NA	NA	NA	NA	NA
rs12048382	1	43203520	0.366594	-0.034621	0.0003649	12.7039	0.252096	0.436907	0.247101	-0.184811	NA	NA	NA	NA	0.209242	0.436907	0.20705	-0.227665	NA	NA	NA	NA	0.255124	0.436907	0.252215	-0.181783	0.254732	0.436907	0.251223	-0.182174	0.246175	0.436907	0.24264	-0.190732	NA	NA	NA	NA	NA	NA	NA	NA	NA
rs6661885	1	43217243	0.421677	0.036406	0.0009208	10.9804	NA	NA	NA	NA	NA	NA	NA	NA	NA	NA	NA	NA	NA	NA	NA	NA	NA	NA	NA	NA	0.416039	0.647021	0.410022	-0.230982	NA	NA	NA	NA	NA	NA	NA	NA	NA	NA	NA	NA	NA
rs115535761	1	43229219	0.109467	0.053277	0.0005893	11.8095	NA	NA	NA	NA	0.249681	0.546016	0.245637	-0.296335	0.273618	0.546016	0.271038	-0.272399	NA	NA	NA	NA	0.333342	0.546016	0.329257	-0.212675	0.33202	0.546016	0.327213	-0.213996	NA	NA	NA	NA	0.229824	0.546016	0.235236	-0.316193	NA	NA	NA	NA	C1orf50
rs2816594	1	43230559	0.329403	0.032879	0.0008398	11.1511	0.394005	0.626663	0.38666	-0.232658	0.301221	0.626663	0.296673	-0.325442	0.33053	0.626663	0.327267	-0.296133	NA	NA	NA	NA	0.400024	0.626663	0.395048	-0.226639	0.397887	0.626663	0.392109	-0.228776	0.384276	0.626663	0.379644	-0.242387	NA	NA	NA	NA	NA	NA	NA	NA	NA
chr1:43231685:D	1	43231685	0.402172	-0.03535	0.0003956	12.5529	NA	NA	NA	NA	NA	NA	NA	NA	NA	NA	NA	NA	NA	NA	NA	NA	NA	NA	NA	NA	NA	NA	NA	NA	NA	NA	NA	NA	NA	NA	NA	NA	NA	NA	NA	NA	NA
chr1:43231686:D	1	43231686	0.379773	-0.03744	0.0001838	13.9899	NA	NA	NA	NA	NA	NA	NA	NA	NA	NA	NA	NA	NA	NA	NA	NA	NA	NA	NA	NA	NA	NA	NA	NA	NA	NA	NA	NA	NA	NA	NA	NA	NA	NA	NA	NA	NA
rs3738504	1	43232807	0.462047	-0.034447	0.0005394	11.9743	NA	NA	NA	NA	0.237947	0.52563	0.234034	-0.287683	0.260663	0.52563	0.258177	-0.264966	NA	NA	NA	NA	0.317805	0.52563	0.313945	-0.207824	0.316674	0.52563	0.312113	-0.208956	0.305757	0.52563	0.301662	-0.219873	NA	NA	NA	NA	0.38	0.52392	0.368159	-0.14392	NA
rs4660666	1	43235022	0.36414	-0.038017	9.89e-05	15.1576	NA	NA	NA	NA	NA	NA	NA	NA	0.0963345	0.200597	0.0950865	-0.104263	NA	NA	NA	NA	0.115276	0.200597	0.113715	-0.0853211	0.11626	0.200597	0.114223	-0.0843369	NA	NA	NA	NA	NA	NA	NA	NA	NA	NA	NA	NA	NA
rs4660232	1	43235030	0.363047	-0.037679	0.0001162	14.8534	NA	NA	NA	NA	NA	NA	NA	NA	0.106202	0.223073	0.104854	-0.116871	NA	NA	NA	NA	0.127544	0.223073	0.125868	-0.095529	0.128483	0.223073	0.126287	-0.0945906	NA	NA	NA	NA	NA	NA	NA	NA	NA	NA	NA	NA	NA
rs60132109	1	43236164	0.107087	0.054888	0.0003295	12.8948	NA	NA	NA	NA	NA	NA	NA	NA	0.197305	0.414531	0.195193	-0.217226	NA	NA	NA	NA	NA	NA	NA	NA	0.240229	0.414531	0.236919	-0.174302	NA	NA	NA	NA	NA	NA	NA	NA	NA	NA	NA	NA	NA
rs2760074	1	43237622	0.364314	-0.03929	5.88e-05	16.1409	NA	NA	NA	NA	NA	NA	NA	NA	0.0703002	0.140756	0.0693362	-0.070456	NA	NA	NA	NA	NA	NA	NA	NA	NA	NA	NA	NA	NA	NA	NA	NA	NA	NA	NA	NA	NA	NA	NA	NA	NA
rs2760075	1	43239395	0.363754	-0.039111	6.14e-05	16.059	NA	NA	NA	NA	NA	NA	NA	NA	0.0721667	0.145047	0.0711814	-0.0728799	NA	NA	NA	NA	NA	NA	NA	NA	NA	NA	NA	NA	NA	NA	NA	NA	NA	NA	NA	NA	NA	NA	NA	NA	NA
rs1570431	1	43245324	0.363669	-0.039085	6.09e-05	16.0745	NA	NA	NA	NA	0.0676827	0.144227	0.0661164	-0.0765441	0.0718102	0.144227	0.0708289	-0.0724167	NA	NA	NA	NA	NA	NA	NA	NA	NA	NA	NA	NA	NA	NA	NA	NA	0.0628129	0.144227	0.0628646	-0.0814139	NA	NA	NA	NA
rs1570433	1	43245536	0.363658	-0.038933	6.5e-05	15.9511	NA	NA	NA	NA	0.0703088	0.150877	0.0686972	-0.0805685	0.0747011	0.150877	0.0736871	-0.0761761	NA	NA	NA	NA	NA	NA	NA	NA	NA	NA	NA	NA	NA	NA	NA	NA	NA	NA	NA	NA	NA	NA	NA	NA	NA
rs2816596	1	43248309	0.362543	-0.038623	7.6e-05	15.6553	NA	NA	NA	NA	NA	NA	NA	NA	NA	NA	NA	NA	NA	NA	NA	NA	NA	NA	NA	NA	NA	NA	NA	NA	NA	NA	NA	NA	NA	NA	NA	NA	NA	NA	NA	NA	NA
rs2816597	1	43249825	0.363836	-0.038801	6.93e-05	15.8299	NA	NA	NA	NA	NA	NA	NA	NA	NA	NA	NA	NA	NA	NA	NA	NA	NA	NA	NA	NA	NA	NA	NA	NA	NA	NA	NA	NA	NA	NA	NA	NA	NA	NA	NA	NA	NA
rs2760077	1	43252191	0.363548	-0.03901	6.29e-05	16.0133	NA	NA	NA	NA	0.0689724	0.147491	0.0673838	-0.0785188	0.0732295	0.147491	0.0722321	-0.0742617	NA	NA	NA	NA	0.0866191	0.147491	0.0853544	-0.0608721	0.0876492	0.147491	0.0860145	-0.059842	0.0848104	0.147491	0.0834086	-0.0626808	NA	NA	NA	NA	NA	NA	NA	NA	NA
rs2014272	1	43254253	0.363416	-0.038925	6.55e-05	15.9366	NA	NA	NA	NA	NA	NA	NA	NA	NA	NA	NA	NA	NA	NA	NA	NA	NA	NA	NA	NA	NA	NA	NA	NA	NA	NA	NA	NA	NA	NA	NA	NA	NA	NA	NA	NA	NA
rs2760078	1	43257139	0.36783	-0.038363	7.91e-05	15.5797	NA	NA	NA	NA	NA	NA	NA	NA	NA	NA	NA	NA	NA	NA	NA	NA	NA	NA	NA	NA	NA	NA	NA	NA	NA	NA	NA	NA	NA	NA	NA	NA	NA	NA	NA	NA	NA
rs2760081	1	43262673	0.363782	-0.038075	9.16e-05	15.3024	NA	NA	NA	NA	NA	NA	NA	NA	NA	NA	NA	NA	NA	NA	NA	NA	NA	NA	NA	NA	NA	NA	NA	NA	NA	NA	NA	NA	NA	NA	NA	NA	NA	NA	NA	NA	NA
rs2816601	1	43267501	0.361662	-0.038115	0.0001089	14.9758	NA	NA	NA	NA	0.0950952	0.213792	0.0930903	-0.118697	0.102117	0.213792	0.100809	-0.111675	NA	NA	NA	NA	0.122464	0.213792	0.120834	-0.0913281	0.123423	0.213792	0.121292	-0.090369	0.119291	0.213792	0.117363	-0.0945014	NA	NA	NA	NA	NA	NA	NA	NA	NA
rs2760084	1	43267814	0.363879	-0.038965	6.3e-05	16.0103	NA	NA	NA	NA	0.0690364	0.147653	0.0674467	-0.078617	0.0733	0.147653	0.0723018	-0.0743534	NA	NA	NA	NA	0.0867063	0.147653	0.0854406	-0.0609471	0.0877364	0.147653	0.0861004	-0.059917	0.0848944	0.147653	0.0834913	-0.062759	0.0640541	0.147653	0.0641314	-0.0835993	0.100686	0.14716	0.0971685	-0.0464737
rs4660668	1	43267984	0.326418	0.03267	0.0009231	10.9758	NA	NA	NA	NA	0.316205	0.647568	0.311531	-0.331363	0.34697	0.647568	0.34352	-0.300598	NA	NA	NA	NA	0.418898	0.647568	0.413695	-0.22867	0.416536	0.647568	0.410512	-0.231032	0.402387	0.647568	0.397663	-0.245181	NA	NA	NA	NA	0.493446	0.645819	0.480056	-0.152373	NA
chr1:43269738:D	1	43269738	0.101436	0.05334	0.0007963	11.2498	NA	NA	NA	NA	NA	NA	NA	NA	NA	NA	NA	NA	NA	NA	NA	NA	NA	NA	NA	NA	NA	NA	NA	NA	NA	NA	NA	NA	NA	NA	NA	NA	NA	NA	NA	NA	NA
chr1:43273818:D	1	43273818	0.469581	-0.036123	0.00063	11.6852	NA	NA	NA	NA	NA	NA	NA	NA	NA	NA	NA	NA	NA	NA	NA	NA	NA	NA	NA	NA	NA	NA	NA	NA	NA	NA	NA	NA	NA	NA	NA	NA	NA	NA	NA	NA	NA
chr1:43273847:D	1	43273847	0.47167	-0.035345	0.0005177	12.0508	NA	NA	NA	NA	NA	NA	NA	NA	NA	NA	NA	NA	NA	NA	NA	NA	NA	NA	NA	NA	NA	NA	NA	NA	NA	NA	NA	NA	NA	NA	NA	NA	NA	NA	NA	NA	NA
rs323718	1	43275556	0.365347	-0.03997	4.17e-05	16.7924	NA	NA	NA	NA	NA	NA	NA	NA	NA	NA	NA	NA	NA	NA	NA	NA	NA	NA	NA	NA	NA	NA	NA	NA	NA	NA	NA	NA	NA	NA	NA	NA	NA	NA	NA	NA	NA
rs323717	1	43275974	0.378068	-0.039892	4.76e-05	16.5414	NA	NA	NA	NA	NA	NA	NA	NA	NA	NA	NA	NA	NA	NA	NA	NA	NA	NA	NA	NA	NA	NA	NA	NA	NA	NA	NA	NA	NA	NA	NA	NA	NA	NA	NA	NA	NA
rs323716	1	43277312	0.361078	-0.040969	2.78e-05	17.5626	NA	NA	NA	NA	NA	NA	NA	NA	NA	NA	NA	NA	NA	NA	NA	NA	NA	NA	NA	NA	NA	NA	NA	NA	NA	NA	NA	NA	NA	NA	NA	NA	NA	NA	NA	NA	NA
rs323714	1	43279094	0.363511	-0.040106	4.11e-05	16.8199	NA	NA	NA	NA	NA	NA	NA	NA	NA	NA	NA	NA	NA	NA	NA	NA	NA	NA	NA	NA	NA	NA	NA	NA	NA	NA	NA	NA	NA	NA	NA	NA	NA	NA	NA	NA	NA
rs13374373	1	43283659	0.352529	-0.036481	0.0001929	13.899	0.172763	0.306612	0.169414	-0.133849	0.132731	0.306612	0.130228	-0.173881	0.144014	0.306612	0.142314	-0.162598	NA	NA	NA	NA	0.174522	0.306612	0.172465	-0.13209	0.175177	0.306612	0.172445	-0.131436	0.169234	0.306612	0.166609	-0.137378	NA	NA	NA	NA	NA	NA	NA	NA	NA
rs6658712	1	43285544	0.368061	-0.03526	0.0002416	13.4763	0.197929	0.349785	0.194041	-0.151855	NA	NA	NA	NA	NA	NA	NA	NA	0.181007	0.349785	0.176324	-0.168778	0.199976	0.349785	0.197748	-0.149808	NA	NA	NA	NA	0.193639	0.349785	0.190703	-0.156146	NA	NA	NA	NA	NA	NA	NA	NA	NA
rs12065700	1	43286387	0.352325	-0.037166	0.0001495	14.3785	0.147744	0.262162	0.144942	-0.114419	0.114441	0.262162	0.112166	-0.147721	0.123627	0.262162	0.12211	-0.138535	NA	NA	NA	NA	0.149211	0.262162	0.147348	-0.112951	NA	NA	NA	NA	0.144962	0.262162	0.142666	-0.117201	NA	NA	NA	NA	NA	NA	NA	NA	NA
rs12126083	1	43287110	0.32675	0.033135	0.0008751	11.0748	0.402021	0.63581	0.394572	-0.23379	NA	NA	NA	NA	0.337625	0.63581	0.334282	-0.298185	NA	NA	NA	NA	0.408192	0.63581	0.403116	-0.227618	NA	NA	NA	NA	NA	NA	NA	NA	NA	NA	NA	NA	NA	NA	NA	NA	NA
rs13374802	1	43287894	0.3668	-0.036587	0.0001489	14.3861	0.147377	0.2615	0.144584	-0.114124	NA	NA	NA	NA	0.123329	0.2615	0.121815	-0.138172	NA	NA	NA	NA	0.14884	0.2615	0.14698	-0.11266	0.149669	0.2615	0.147217	-0.111831	0.144606	0.2615	0.142315	-0.116894	NA	NA	NA	NA	NA	NA	NA	NA	NA
rs6658001	1	43292806	0.353049	-0.036266	0.0002332	13.5427	NA	NA	NA	NA	NA	NA	NA	NA	NA	NA	NA	NA	NA	NA	NA	NA	0.195774	0.342769	0.193572	-0.146995	NA	NA	NA	NA	0.189609	0.342769	0.186724	-0.15316	NA	NA	NA	NA	NA	NA	NA	NA	NA
rs12727498	1	43296354	0.351118	-0.036776	0.0001954	13.8748	0.174123	0.308986	0.170745	-0.134863	NA	NA	NA	NA	NA	NA	NA	NA	NA	NA	NA	NA	0.175898	0.308986	0.173831	-0.133088	NA	NA	NA	NA	0.170553	0.308986	0.167911	-0.138433	NA	NA	NA	NA	NA	NA	NA	NA	NA
rs12057414	1	45254826	0.172683	-0.040308	0.0009335	10.955	NA	NA	NA	NA	NA	NA	NA	NA	NA	NA	NA	NA	NA	NA	NA	NA	NA	NA	NA	NA	0.41877	0.650018	0.412719	-0.231248	NA	NA	NA	NA	NA	NA	NA	NA	NA	NA	NA	NA	NA
chr1:45259462:D	1	45259462	0.165582	-0.040995	0.0008648	11.0967	NA	NA	NA	NA	NA	NA	NA	NA	NA	NA	NA	NA	NA	NA	NA	NA	NA	NA	NA	NA	NA	NA	NA	NA	NA	NA	NA	NA	NA	NA	NA	NA	NA	NA	NA	NA	NA
rs60189524	1	45262254	0.181443	-0.04119	0.0006955	11.5012	0.358372	0.584063	0.351527	-0.225691	NA	NA	NA	NA	NA	NA	NA	NA	NA	NA	NA	NA	NA	NA	NA	NA	0.36199	0.584063	0.356722	-0.222072	NA	NA	NA	NA	NA	NA	NA	NA	NA	NA	NA	NA	NA
rs114017043	1	45262534	0.162202	-0.041322	0.0008581	11.1112	0.398192	0.63146	0.390792	-0.233269	NA	NA	NA	NA	NA	NA	NA	NA	0.364734	0.63146	0.358843	-0.266726	NA	NA	NA	NA	0.402103	0.63146	0.396268	-0.229358	NA	NA	NA	NA	NA	NA	NA	NA	NA	NA	NA	NA	NA
rs6678737	1	45262779	0.191426	-0.039482	0.0007757	11.2985	0.378777	0.60885	0.371638	-0.230073	NA	NA	NA	NA	NA	NA	NA	NA	0.346606	0.60885	0.340731	-0.262244	NA	NA	NA	NA	0.382551	0.60885	0.376985	-0.226299	NA	NA	NA	NA	NA	NA	NA	NA	NA	NA	NA	NA	NA
rs17883304	1	45268032	0.173082	-0.041719	0.0005962	11.7878	0.330685	0.548698	0.324274	-0.218013	0.251259	0.548698	0.247198	-0.297439	0.275367	0.548698	0.272766	-0.273331	0.302041	0.548698	0.296295	-0.246656	0.335421	0.548698	0.331307	-0.213277	0.334074	0.548698	0.329234	-0.214624	0.322537	0.548698	0.318308	-0.226161	0.231283	0.548698	0.236748	-0.317415	0.400224	0.546964	0.388015	-0.146739	PLK3
rs4565758	1	45274000	0.164275	-0.041787	0.0006812	11.5399	0.35456	0.579313	0.347773	-0.224754	0.269885	0.579313	0.26563	-0.309429	0.295989	0.579313	0.293135	-0.283325	0.324107	0.579313	0.318281	-0.255207	0.359794	0.579313	0.35534	-0.219519	0.358148	0.579313	0.352938	-0.221165	0.345788	0.579313	0.341391	-0.233525	0.248535	0.579313	0.254628	-0.330778	0.427898	0.577558	0.415248	-0.14966	BTBD19
rs3923304	1	45274841	0.164176	-0.041903	0.0006566	11.6082	0.34787	0.570887	0.341185	-0.223017	0.264641	0.570887	0.260439	-0.306245	0.290189	0.570887	0.287406	-0.280697	0.317913	0.570887	0.312106	-0.252974	0.352966	0.570887	0.348606	-0.217921	0.351404	0.570887	0.346295	-0.219483	0.33927	0.570887	0.334917	-0.231617	0.243673	0.570887	0.24959	-0.327213	0.420182	0.569136	0.407648	-0.148954	BTBD19
rs12407290	1	45275339	0.164328	-0.041525	0.0007338	11.4016	0.368316	0.596275	0.361325	-0.227959	0.28073	0.596275	0.276369	-0.315545	0.307966	0.596275	0.304968	-0.28831	0.336872	0.596275	0.331015	-0.259403	0.37383	0.596275	0.369188	-0.222446	0.372012	0.596275	0.366597	-0.224263	0.3592	0.596275	0.354714	-0.237075	NA	NA	NA	NA	0.443667	0.594515	0.4308	-0.150847	BTBD19
rs3795718	1	45276427	0.177829	-0.039687	0.0009233	10.9754	0.412573	0.647615	0.404995	-0.235042	0.31624	0.647615	0.311566	-0.331375	0.347008	0.647615	0.343558	-0.300607	0.378218	0.647615	0.372326	-0.269397	0.418941	0.647615	0.413738	-0.228674	0.416579	0.647615	0.410555	-0.231036	0.402429	0.647615	0.397705	-0.245186	0.291706	0.647615	0.299344	-0.355909	NA	NA	NA	NA
rs12405110	1	45283658	0.171621	-0.040132	0.0009246	10.9728	NA	NA	NA	NA	NA	NA	NA	NA	0.347256	0.647923	0.343804	-0.300667	NA	NA	NA	NA	0.419225	0.647923	0.414019	-0.228698	0.416859	0.647923	0.410832	-0.231064	0.402701	0.647923	0.397976	-0.245222	NA	NA	NA	NA	NA	NA	NA	NA	NA
rs72674051	1	45285418	0.179823	-0.040088	0.0007904	11.2636	0.38235	0.613081	0.375161	-0.230731	0.291884	0.613081	0.287419	-0.321196	0.32026	0.613081	0.317117	-0.292821	NA	NA	NA	NA	0.388142	0.613081	0.383315	-0.224939	0.38615	0.613081	0.380533	-0.226931	0.372894	0.613081	0.368325	-0.240187	NA	NA	NA	NA	0.459619	0.611319	0.446556	-0.151701	NA
rs41269085	1	45285648	0.179669	-0.039934	0.0008281	11.1772	0.391292	0.623531	0.383983	-0.23224	0.299042	0.623531	0.294513	-0.32449	0.328134	0.623531	0.324899	-0.295397	0.358282	0.623531	0.352394	-0.26525	0.397258	0.623531	0.392317	-0.226273	0.395155	0.623531	0.389415	-0.228376	0.381626	0.623531	0.377008	-0.241906	NA	NA	NA	NA	0.46971	0.621772	0.456537	-0.152062	NA
rs16832251	1	45290092	0.180077	-0.039608	0.0009006	11.0215	NA	NA	NA	NA	NA	NA	NA	NA	NA	NA	NA	NA	NA	NA	NA	NA	NA	NA	NA	NA	0.411632	0.64215	0.405672	-0.230518	NA	NA	NA	NA	NA	NA	NA	NA	NA	NA	NA	NA	NA
rs12408763	1	45291708	0.162404	-0.042731	0.0005487	11.9424	0.31634	0.529568	0.310167	-0.213228	NA	NA	NA	NA	0.263123	0.529568	0.260624	-0.266444	NA	NA	NA	NA	0.32077	0.529568	0.316866	-0.208798	0.319602	0.529568	0.314993	-0.209966	NA	NA	NA	NA	NA	NA	NA	NA	NA	NA	NA	NA	NA
rs2295996	1	45292866	0.171683	-0.039892	0.0009604	10.9024	0.420406	0.656206	0.412735	-0.2358	0.32263	0.656206	0.317906	-0.333576	0.354003	0.656206	0.350475	-0.302203	NA	NA	NA	NA	0.426917	0.656206	0.421622	-0.229289	0.42446	0.656206	0.418337	-0.231745	0.410093	0.656206	0.405335	-0.246112	NA	NA	NA	NA	NA	NA	NA	NA	NA
rs12095412	1	45299644	0.176816	-0.0396	0.000995	10.8368	0.427497	0.663858	0.419745	-0.236361	NA	NA	NA	NA	0.360358	0.663858	0.356761	-0.3035	NA	NA	NA	NA	NA	NA	NA	NA	0.431593	0.663858	0.425383	-0.232265	NA	NA	NA	NA	NA	NA	NA	NA	NA	NA	NA	NA	NA
rs11211042	1	45300573	0.177837	-0.039908	0.0008708	11.0839	0.401057	0.634719	0.393622	-0.233662	NA	NA	NA	NA	0.336771	0.634719	0.333437	-0.297948	NA	NA	NA	NA	NA	NA	NA	NA	0.404988	0.634719	0.399115	-0.229731	NA	NA	NA	NA	NA	NA	NA	NA	NA	NA	NA	NA	NA
rs11211043	1	45303522	0.179045	-0.039559	0.0009551	10.9126	NA	NA	NA	NA	NA	NA	NA	NA	NA	NA	NA	NA	NA	NA	NA	NA	NA	NA	NA	NA	NA	NA	NA	NA	NA	NA	NA	NA	NA	NA	NA	NA	NA	NA	NA	NA	NA
rs72674064	1	45312267	0.171527	-0.042355	0.0004684	12.2374	NA	NA	NA	NA	NA	NA	NA	NA	NA	NA	NA	NA	NA	NA	NA	NA	NA	NA	NA	NA	NA	NA	NA	NA	NA	NA	NA	NA	NA	NA	NA	NA	NA	NA	NA	NA	NA
rs61149327	1	45313640	0.171767	-0.042358	0.0004669	12.2434	NA	NA	NA	NA	0.219772	0.492481	0.216073	-0.272709	0.240602	0.492481	0.238221	-0.25188	NA	NA	NA	NA	0.293507	0.492481	0.290008	-0.198974	NA	NA	NA	NA	NA	NA	NA	NA	0.202226	0.492481	0.206636	-0.290255	NA	NA	NA	NA
rs111470739	1	45321426	0.16763	-0.044103	0.0003026	13.0542	NA	NA	NA	NA	NA	NA	NA	NA	NA	NA	NA	NA	NA	NA	NA	NA	NA	NA	NA	NA	NA	NA	NA	NA	NA	NA	NA	NA	NA	NA	NA	NA	NA	NA	NA	NA	NA
rs10159318	1	45322291	0.174288	-0.042428	0.0004053	12.5076	NA	NA	NA	NA	NA	NA	NA	NA	NA	NA	NA	NA	NA	NA	NA	NA	NA	NA	NA	NA	NA	NA	NA	NA	NA	NA	NA	NA	NA	NA	NA	NA	NA	NA	NA	NA	NA
rs111483935	1	45325550	0.174464	-0.043397	0.0003126	12.9933	NA	NA	NA	NA	NA	NA	NA	NA	NA	NA	NA	NA	NA	NA	NA	NA	NA	NA	NA	NA	NA	NA	NA	NA	NA	NA	NA	NA	NA	NA	NA	NA	NA	NA	NA	NA	NA
rs17390300	1	45326023	0.179879	-0.04122	0.0005104	12.0773	NA	NA	NA	NA	NA	NA	NA	NA	0.252833	0.512911	0.250386	-0.260078	NA	NA	NA	NA	0.308347	0.512911	0.304626	-0.204564	NA	NA	NA	NA	NA	NA	NA	NA	NA	NA	NA	NA	NA	NA	NA	NA	NA
rs17390328	1	45327694	0.174258	-0.041973	0.0004687	12.2362	NA	NA	NA	NA	NA	NA	NA	NA	0.24112	0.493361	0.238736	-0.252241	NA	NA	NA	NA	0.294138	0.493361	0.290629	-0.199224	NA	NA	NA	NA	0.28324	0.493361	0.279342	-0.210121	NA	NA	NA	NA	NA	NA	NA	NA	NA
rs16832301	1	45327716	0.187311	-0.041353	0.0004279	12.4062	NA	NA	NA	NA	NA	NA	NA	NA	0.22909	0.472618	0.226775	-0.243529	NA	NA	NA	NA	0.279471	0.472618	0.276185	-0.193148	NA	NA	NA	NA	0.2693	0.472618	0.265532	-0.203319	NA	NA	NA	NA	NA	NA	NA	NA	NA
rs17390356	1	45328927	0.171388	-0.043374	0.0003326	12.8773	0.238982	0.416565	0.234246	-0.177583	NA	NA	NA	NA	0.198375	0.416565	0.196256	-0.21819	0.218189	0.416565	0.213057	-0.198376	NA	NA	NA	NA	NA	NA	NA	NA	NA	NA	NA	NA	NA	NA	NA	NA	0.290659	0.415068	0.280874	-0.124409	NA
rs59552012	1	45331976	0.187243	-0.041957	0.0003529	12.7664	NA	NA	NA	NA	NA	NA	NA	NA	NA	NA	NA	NA	NA	NA	NA	NA	NA	NA	NA	NA	NA	NA	NA	NA	NA	NA	NA	NA	NA	NA	NA	NA	NA	NA	NA	NA	NA
rs17390398	1	45333256	0.17252	-0.043182	0.000339	12.8416	NA	NA	NA	NA	NA	NA	NA	NA	NA	NA	NA	NA	NA	NA	NA	NA	NA	NA	NA	NA	NA	NA	NA	NA	NA	NA	NA	NA	NA	NA	NA	NA	0.293893	0.41921	0.284022	-0.125317	NA
rs17392632	1	45333719	0.179861	-0.041543	0.0004615	12.2651	NA	NA	NA	NA	NA	NA	NA	NA	NA	NA	NA	NA	NA	NA	NA	NA	NA	NA	NA	NA	NA	NA	NA	NA	NA	NA	NA	NA	NA	NA	NA	NA	NA	NA	NA	NA	NA
rs58191426	1	45335386	0.173419	-0.043141	0.0003383	12.8455	NA	NA	NA	NA	NA	NA	NA	NA	NA	NA	NA	NA	NA	NA	NA	NA	NA	NA	NA	NA	NA	NA	NA	NA	NA	NA	NA	NA	NA	NA	NA	NA	NA	NA	NA	NA	NA
rs72674081	1	45337133	0.179813	-0.041627	0.0004494	12.3147	NA	NA	NA	NA	NA	NA	NA	NA	NA	NA	NA	NA	NA	NA	NA	NA	NA	NA	NA	NA	NA	NA	NA	NA	NA	NA	NA	NA	NA	NA	NA	NA	NA	NA	NA	NA	NA
rs72674084	1	45337818	0.177466	-0.042831	0.0003348	12.8649	NA	NA	NA	NA	NA	NA	NA	NA	NA	NA	NA	NA	NA	NA	NA	NA	NA	NA	NA	NA	NA	NA	NA	NA	NA	NA	NA	NA	NA	NA	NA	NA	NA	NA	NA	NA	NA
rs60741033	1	45338135	0.178816	-0.041208	0.0005384	11.9777	NA	NA	NA	NA	NA	NA	NA	NA	NA	NA	NA	NA	NA	NA	NA	NA	NA	NA	NA	NA	NA	NA	NA	NA	NA	NA	NA	NA	NA	NA	NA	NA	NA	NA	NA	NA	NA
rs55708712	1	45338363	0.172634	-0.043221	0.0003307	12.888	NA	NA	NA	NA	NA	NA	NA	NA	NA	NA	NA	NA	NA	NA	NA	NA	NA	NA	NA	NA	NA	NA	NA	NA	NA	NA	NA	NA	NA	NA	NA	NA	NA	NA	NA	NA	NA
rs60787198	1	45339073	0.179837	-0.041885	0.0004145	12.4657	NA	NA	NA	NA	NA	NA	NA	NA	NA	NA	NA	NA	NA	NA	NA	NA	NA	NA	NA	NA	NA	NA	NA	NA	NA	NA	NA	NA	NA	NA	NA	NA	NA	NA	NA	NA	NA
rs55893665	1	45341609	0.172633	-0.043547	0.0002987	13.0785	NA	NA	NA	NA	NA	NA	NA	NA	NA	NA	NA	NA	NA	NA	NA	NA	NA	NA	NA	NA	NA	NA	NA	NA	NA	NA	NA	NA	NA	NA	NA	NA	NA	NA	NA	NA	NA
rs7546853	1	45342964	0.172648	-0.043793	0.000277	13.2198	NA	NA	NA	NA	NA	NA	NA	NA	NA	NA	NA	NA	NA	NA	NA	NA	NA	NA	NA	NA	NA	NA	NA	NA	NA	NA	NA	NA	NA	NA	NA	NA	NA	NA	NA	NA	NA
rs3738248	1	45345446	0.172666	-0.043938	0.0002644	13.3071	NA	NA	NA	NA	NA	NA	NA	NA	0.173558	0.368026	0.171618	-0.194468	NA	NA	NA	NA	NA	NA	NA	NA	NA	NA	NA	NA	NA	NA	NA	NA	NA	NA	NA	NA	0.253715	0.366668	0.244971	-0.112953	NA
chr1:45352591:I	1	45352591	0.184666	-0.041908	0.000449	12.3164	NA	NA	NA	NA	NA	NA	NA	NA	NA	NA	NA	NA	NA	NA	NA	NA	NA	NA	NA	NA	NA	NA	NA	NA	NA	NA	NA	NA	NA	NA	NA	NA	NA	NA	NA	NA	NA
rs263960	1	45352843	0.187547	-0.04294	0.0002548	13.3765	NA	NA	NA	NA	NA	NA	NA	NA	NA	NA	NA	NA	NA	NA	NA	NA	0.206438	0.360483	0.204171	-0.154045	0.206825	0.360483	0.203789	-0.153658	0.199835	0.360483	0.196824	-0.160648	NA	NA	NA	NA	0.248107	0.359149	0.239529	-0.111042	NA
rs2133501	1	45353284	0.171704	-0.044404	0.0002375	13.5084	NA	NA	NA	NA	NA	NA	NA	NA	NA	NA	NA	NA	NA	NA	NA	NA	0.197934	0.346381	0.195719	-0.148447	0.198397	0.346381	0.195438	-0.147984	0.191681	0.346381	0.188769	-0.1547	NA	NA	NA	NA	NA	NA	NA	NA	NA
rs263961	1	45353676	0.18748	-0.042946	0.0002546	13.3779	NA	NA	NA	NA	NA	NA	NA	NA	NA	NA	NA	NA	NA	NA	NA	NA	0.206342	0.360324	0.204075	-0.153982	0.206729	0.360324	0.203694	-0.153595	NA	NA	NA	NA	NA	NA	NA	NA	NA	NA	NA	NA	NA
rs1114390	1	45354453	0.181062	-0.044843	0.0001699	14.1377	NA	NA	NA	NA	NA	NA	NA	NA	NA	NA	NA	NA	NA	NA	NA	NA	NA	NA	NA	NA	0.162214	0.283861	0.159621	-0.121647	NA	NA	NA	NA	NA	NA	NA	NA	NA	NA	NA	NA	NA
rs174636	1	45355020	0.184789	-0.042767	0.0003039	13.0462	NA	NA	NA	NA	NA	NA	NA	NA	NA	NA	NA	NA	NA	NA	NA	NA	NA	NA	NA	NA	0.229277	0.397141	0.226052	-0.167864	NA	NA	NA	NA	NA	NA	NA	NA	NA	NA	NA	NA	NA
rs111454417	1	45355350	0.180235	-0.044812	0.000165	14.1928	NA	NA	NA	NA	NA	NA	NA	NA	NA	NA	NA	NA	NA	NA	NA	NA	NA	NA	NA	NA	0.159352	0.278788	0.15679	-0.119436	NA	NA	NA	NA	NA	NA	NA	NA	NA	NA	NA	NA	NA
rs392410	1	45356638	0.187621	-0.042998	0.0002479	13.428	NA	NA	NA	NA	NA	NA	NA	NA	NA	NA	NA	NA	NA	NA	NA	NA	NA	NA	NA	NA	0.203499	0.354939	0.200493	-0.151441	NA	NA	NA	NA	NA	NA	NA	NA	NA	NA	NA	NA	NA
chr1:45359315:I	1	45359315	0.185044	-0.04402	0.0001946	13.8825	NA	NA	NA	NA	NA	NA	NA	NA	NA	NA	NA	NA	NA	NA	NA	NA	NA	NA	NA	NA	NA	NA	NA	NA	NA	NA	NA	NA	NA	NA	NA	NA	NA	NA	NA	NA	NA
rs3767490	1	45360658	0.17266	-0.045267	0.0001704	14.1322	0.160145	0.284374	0.157072	-0.124229	NA	NA	NA	NA	0.133726	0.284374	0.132117	-0.150648	0.146898	0.284374	0.14274	-0.137476	0.161758	0.284374	0.159795	-0.122616	0.162504	0.284374	0.159908	-0.12187	0.156995	0.284374	0.154534	-0.127379	NA	NA	NA	NA	NA	NA	NA	NA	NA
rs263979	1	45363300	0.187333	-0.042711	0.0002766	13.2226	NA	NA	NA	NA	NA	NA	NA	NA	NA	NA	NA	NA	NA	NA	NA	NA	NA	NA	NA	NA	NA	NA	NA	NA	NA	NA	NA	NA	NA	NA	NA	NA	NA	NA	NA	NA	NA
rs608649	1	45363887	0.180789	-0.045628	0.0001247	14.7202	NA	NA	NA	NA	NA	NA	NA	NA	NA	NA	NA	NA	NA	NA	NA	NA	NA	NA	NA	NA	NA	NA	NA	NA	NA	NA	NA	NA	NA	NA	NA	NA	NA	NA	NA	NA	NA
rs11211052	1	45364132	0.180142	-0.04464	0.0001755	14.0767	NA	NA	NA	NA	NA	NA	NA	NA	NA	NA	NA	NA	NA	NA	NA	NA	NA	NA	NA	NA	NA	NA	NA	NA	NA	NA	NA	NA	NA	NA	NA	NA	NA	NA	NA	NA	NA
rs12080887	1	45364786	0.180094	-0.044445	0.0001873	13.9544	NA	NA	NA	NA	NA	NA	NA	NA	0.141505	0.301227	0.139827	-0.159722	NA	NA	NA	NA	NA	NA	NA	NA	NA	NA	NA	NA	NA	NA	NA	NA	NA	NA	NA	NA	NA	NA	NA	NA	NA
rs263967	1	45365105	0.187246	-0.042624	0.0002862	13.1586	NA	NA	NA	NA	0.166714	0.384458	0.163721	-0.217744	0.181797	0.384458	0.179796	-0.202661	NA	NA	NA	NA	NA	NA	NA	NA	NA	NA	NA	NA	NA	NA	NA	NA	0.15352	0.384458	0.156205	-0.230938	NA	NA	NA	NA
rs72676504	1	45366453	0.172762	-0.044193	0.0002425	13.4693	NA	NA	NA	NA	NA	NA	NA	NA	NA	NA	NA	NA	NA	NA	NA	NA	NA	NA	NA	NA	NA	NA	NA	NA	NA	NA	NA	NA	NA	NA	NA	NA	NA	NA	NA	NA	NA
rs72676505	1	45366490	0.181279	-0.044357	0.0001998	13.833	NA	NA	NA	NA	NA	NA	NA	NA	NA	NA	NA	NA	NA	NA	NA	NA	NA	NA	NA	NA	NA	NA	NA	NA	NA	NA	NA	NA	NA	NA	NA	NA	NA	NA	NA	NA	NA
rs35700678	1	45367150	0.177874	-0.04274	0.0003636	12.7105	NA	NA	NA	NA	NA	NA	NA	NA	0.208814	0.436117	0.206625	-0.227303	NA	NA	NA	NA	NA	NA	NA	NA	NA	NA	NA	NA	NA	NA	NA	NA	NA	NA	NA	NA	NA	NA	NA	NA	NA
rs263971	1	45367423	0.179387	-0.041749	0.0004382	12.3618	NA	NA	NA	NA	0.212159	0.478018	0.208554	-0.265858	0.232184	0.478018	0.229851	-0.245834	NA	NA	NA	NA	NA	NA	NA	NA	NA	NA	NA	NA	NA	NA	NA	NA	NA	NA	NA	NA	NA	NA	NA	NA	NA
rs72676509	1	45368210	0.172758	-0.044129	0.0002476	13.4302	NA	NA	NA	NA	0.153381	0.354696	0.150584	-0.201314	0.166986	0.354696	0.165097	-0.18771	NA	NA	NA	NA	0.202935	0.354696	0.200689	-0.151761	0.203353	0.354696	0.200348	-0.151343	NA	NA	NA	NA	NA	NA	NA	NA	NA	NA	NA	NA	NA
rs114833	1	45368443	0.187617	-0.042116	0.0003355	12.861	NA	NA	NA	NA	0.182546	0.418454	0.179329	-0.235908	0.199372	0.418454	0.197246	-0.219082	NA	NA	NA	NA	0.242954	0.418454	0.240236	-0.1755	0.242729	0.418454	0.2394	-0.175725	0.23462	0.418454	0.231209	-0.183834	NA	NA	NA	NA	NA	NA	NA	NA	NA
rs2078329	1	45368493	0.179772	-0.042671	0.0003941	12.56	NA	NA	NA	NA	0.199932	0.454063	0.196483	-0.25413	0.218648	0.454063	0.216396	-0.235415	NA	NA	NA	NA	0.266684	0.454063	0.263596	-0.187379	0.266161	0.454063	0.262451	-0.187902	0.257153	0.454063	0.253505	-0.19691	NA	NA	NA	NA	NA	NA	NA	NA	NA
rs1572379	1	45369086	0.18679	-0.042218	0.000327	12.909	NA	NA	NA	NA	0.179902	0.412879	0.176722	-0.232978	0.196438	0.412879	0.194332	-0.216442	NA	NA	NA	NA	0.239328	0.412879	0.236667	-0.173551	0.23918	0.412879	0.235878	-0.173699	0.231179	0.412879	0.227805	-0.181701	NA	NA	NA	NA	0.2878	0.411392	0.278092	-0.123592	NA
rs112765264	1	45369548	0.172754	-0.044157	0.0002456	13.4455	NA	NA	NA	NA	NA	NA	NA	NA	0.16619	0.353068	0.164307	-0.186878	NA	NA	NA	NA	0.201952	0.353068	0.199712	-0.151115	0.20238	0.353068	0.199384	-0.150688	NA	NA	NA	NA	NA	NA	NA	NA	NA	NA	NA	NA	NA
rs12093313	1	45371160	0.186759	-0.042148	0.0003341	12.8688	NA	NA	NA	NA	NA	NA	NA	NA	NA	NA	NA	NA	NA	NA	NA	NA	NA	NA	NA	NA	NA	NA	NA	NA	NA	NA	NA	NA	NA	NA	NA	NA	NA	NA	NA	NA	NA
rs59050077	1	45373238	0.172384	-0.044091	0.0002568	13.3618	NA	NA	NA	NA	NA	NA	NA	NA	0.17061	0.36207	0.168693	-0.191461	NA	NA	NA	NA	NA	NA	NA	NA	NA	NA	NA	NA	NA	NA	NA	NA	NA	NA	NA	NA	NA	NA	NA	NA	NA
rs72676513	1	45373463	0.179327	-0.041915	0.0004182	12.4491	NA	NA	NA	NA	NA	NA	NA	NA	0.226139	0.467428	0.223842	-0.241288	NA	NA	NA	NA	0.275863	0.467428	0.272633	-0.191565	NA	NA	NA	NA	NA	NA	NA	NA	NA	NA	NA	NA	NA	NA	NA	NA	NA
rs57104118	1	45374209	0.173286	-0.043913	0.0002675	13.2853	NA	NA	NA	NA	0.160369	0.37042	0.157467	-0.210051	0.174749	0.37042	0.1728	-0.195671	NA	NA	NA	NA	0.212501	0.37042	0.210198	-0.15792	NA	NA	NA	NA	0.205649	0.37042	0.202568	-0.164771	NA	NA	NA	NA	NA	NA	NA	NA	NA
rs55926235	1	45375326	0.179139	-0.042461	0.0003609	12.7245	NA	NA	NA	NA	0.190256	0.434468	0.186934	-0.244213	0.207923	0.434468	0.20574	-0.226545	NA	NA	NA	NA	0.2535	0.434468	0.250617	-0.180968	NA	NA	NA	NA	0.244633	0.434468	0.241115	-0.189835	NA	NA	NA	NA	NA	NA	NA	NA	NA
rs55792507	1	45375550	0.172488	-0.044754	0.000212	13.7216	NA	NA	NA	NA	0.140197	0.324291	0.1376	-0.184094	0.152336	0.324291	0.150566	-0.171955	NA	NA	NA	NA	0.184831	0.324291	0.182702	-0.13946	NA	NA	NA	NA	0.179118	0.324291	0.176365	-0.145173	NA	NA	NA	NA	0.221647	0.323079	0.213886	-0.101432	NA
rs57769237	1	45375834	0.172846	-0.044682	0.000219	13.6606	NA	NA	NA	NA	0.142865	0.330519	0.140227	-0.187654	0.155301	0.330519	0.153506	-0.175219	NA	NA	NA	NA	0.1885	0.330519	0.186346	-0.14202	NA	NA	NA	NA	0.182635	0.330519	0.179837	-0.147884	NA	NA	NA	NA	0.22615	0.329286	0.218246	-0.103136	NA
rs59938994	1	45376046	0.179427	-0.042682	0.0003375	12.8499	NA	NA	NA	NA	0.183164	0.41975	0.179938	-0.236586	0.200057	0.41975	0.197926	-0.219693	NA	NA	NA	NA	0.2438	0.41975	0.241068	-0.17595	NA	NA	NA	NA	0.235423	0.41975	0.232004	-0.184326	0.168591	0.41975	0.171798	-0.251159	0.293138	0.418245	0.283287	-0.125106
rs59559455	1	45376524	0.17133	-0.045158	0.0001877	13.9504	NA	NA	NA	NA	0.130644	0.301615	0.128165	-0.170971	0.141685	0.301615	0.140006	-0.15993	NA	NA	NA	NA	0.171635	0.301615	0.169598	-0.12998	NA	NA	NA	NA	0.166466	0.301615	0.163877	-0.135149	NA	NA	NA	NA	NA	NA	NA	NA	NA
rs1392035	1	45378361	0.181252	-0.041691	0.0004463	12.3276	NA	NA	NA	NA	NA	NA	NA	NA	NA	NA	NA	NA	NA	NA	NA	NA	NA	NA	NA	NA	NA	NA	NA	NA	NA	NA	NA	NA	NA	NA	NA	NA	NA	NA	NA	NA	NA
rs72676525	1	45378752	0.1794	-0.041695	0.0004441	12.3369	NA	NA	NA	NA	NA	NA	NA	NA	NA	NA	NA	NA	NA	NA	NA	NA	NA	NA	NA	NA	NA	NA	NA	NA	NA	NA	NA	NA	NA	NA	NA	NA	NA	NA	NA	NA	NA
rs4515833	1	45380077	0.1794	-0.041758	0.0004353	12.3742	NA	NA	NA	NA	NA	NA	NA	NA	NA	NA	NA	NA	NA	NA	NA	NA	NA	NA	NA	NA	NA	NA	NA	NA	NA	NA	NA	NA	NA	NA	NA	NA	NA	NA	NA	NA	NA
rs4415616	1	45380454	0.1794	-0.041758	0.0004353	12.3742	NA	NA	NA	NA	NA	NA	NA	NA	NA	NA	NA	NA	NA	NA	NA	NA	NA	NA	NA	NA	NA	NA	NA	NA	NA	NA	NA	NA	NA	NA	NA	NA	NA	NA	NA	NA	NA
rs112961119	1	45380728	0.1726	-0.044607	0.0002124	13.7181	NA	NA	NA	NA	NA	NA	NA	NA	NA	NA	NA	NA	NA	NA	NA	NA	NA	NA	NA	NA	NA	NA	NA	NA	NA	NA	NA	NA	NA	NA	NA	NA	NA	NA	NA	NA	NA
rs72676528	1	45381212	0.184186	-0.049186	3.47e-05	17.1413	NA	NA	NA	NA	NA	NA	NA	NA	NA	NA	NA	NA	NA	NA	NA	NA	NA	NA	NA	NA	NA	NA	NA	NA	NA	NA	NA	NA	NA	NA	NA	NA	NA	NA	NA	NA	NA
rs72676529	1	45381251	0.179297	-0.042034	0.0004007	12.5289	NA	NA	NA	NA	NA	NA	NA	NA	NA	NA	NA	NA	NA	NA	NA	NA	NA	NA	NA	NA	NA	NA	NA	NA	NA	NA	NA	NA	NA	NA	NA	NA	NA	NA	NA	NA	NA
rs113318137	1	45382233	0.172449	-0.04462	0.0002123	13.719	NA	NA	NA	NA	NA	NA	NA	NA	NA	NA	NA	NA	NA	NA	NA	NA	NA	NA	NA	NA	NA	NA	NA	NA	NA	NA	NA	NA	NA	NA	NA	NA	NA	NA	NA	NA	NA
rs67058449	1	45383376	0.187022	-0.042886	0.0002614	13.3285	NA	NA	NA	NA	NA	NA	NA	NA	NA	NA	NA	NA	NA	NA	NA	NA	NA	NA	NA	NA	NA	NA	NA	NA	NA	NA	NA	NA	NA	NA	NA	NA	NA	NA	NA	NA	NA
rs1627320	1	45384498	0.187695	-0.043487	0.0002125	13.7172	NA	NA	NA	NA	NA	NA	NA	NA	NA	NA	NA	NA	NA	NA	NA	NA	NA	NA	NA	NA	NA	NA	NA	NA	NA	NA	NA	NA	NA	NA	NA	NA	NA	NA	NA	NA	NA
rs56102504	1	45384631	0.179378	-0.041947	0.0004099	12.4865	NA	NA	NA	NA	NA	NA	NA	NA	NA	NA	NA	NA	NA	NA	NA	NA	NA	NA	NA	NA	NA	NA	NA	NA	NA	NA	NA	NA	NA	NA	NA	NA	NA	NA	NA	NA	NA
rs12403839	1	45384817	0.178237	-0.04208	0.0004161	12.4585	NA	NA	NA	NA	NA	NA	NA	NA	NA	NA	NA	NA	NA	NA	NA	NA	NA	NA	NA	NA	NA	NA	NA	NA	NA	NA	NA	NA	NA	NA	NA	NA	NA	NA	NA	NA	NA
rs12410088	1	45384819	0.169502	-0.045701	0.000184	13.9878	NA	NA	NA	NA	NA	NA	NA	NA	NA	NA	NA	NA	NA	NA	NA	NA	NA	NA	NA	NA	NA	NA	NA	NA	NA	NA	NA	NA	NA	NA	NA	NA	NA	NA	NA	NA	NA
rs76248186	1	45385538	0.178797	-0.042446	0.0003546	12.7574	NA	NA	NA	NA	NA	NA	NA	NA	NA	NA	NA	NA	NA	NA	NA	NA	NA	NA	NA	NA	NA	NA	NA	NA	NA	NA	NA	NA	NA	NA	NA	NA	NA	NA	NA	NA	NA
rs12411070	1	45386706	0.179381	-0.041961	0.0004086	12.4924	NA	NA	NA	NA	NA	NA	NA	NA	NA	NA	NA	NA	NA	NA	NA	NA	NA	NA	NA	NA	NA	NA	NA	NA	NA	NA	NA	NA	NA	NA	NA	NA	NA	NA	NA	NA	NA
rs72676536	1	45386759	0.179992	-0.041979	0.0004058	12.5053	NA	NA	NA	NA	NA	NA	NA	NA	NA	NA	NA	NA	NA	NA	NA	NA	NA	NA	NA	NA	NA	NA	NA	NA	NA	NA	NA	NA	NA	NA	NA	NA	NA	NA	NA	NA	NA
chr1:45387557:D	1	45387557	0.176968	-0.045408	0.0001589	14.2637	NA	NA	NA	NA	NA	NA	NA	NA	NA	NA	NA	NA	NA	NA	NA	NA	NA	NA	NA	NA	NA	NA	NA	NA	NA	NA	NA	NA	NA	NA	NA	NA	NA	NA	NA	NA	NA
chr1:45387567:D	1	45387567	0.178616	-0.046062	0.0001228	14.7492	NA	NA	NA	NA	NA	NA	NA	NA	NA	NA	NA	NA	NA	NA	NA	NA	NA	NA	NA	NA	NA	NA	NA	NA	NA	NA	NA	NA	NA	NA	NA	NA	NA	NA	NA	NA	NA
rs112737732	1	45387832	0.172397	-0.044328	0.0002342	13.5346	NA	NA	NA	NA	NA	NA	NA	NA	NA	NA	NA	NA	NA	NA	NA	NA	NA	NA	NA	NA	NA	NA	NA	NA	NA	NA	NA	NA	NA	NA	NA	NA	NA	NA	NA	NA	NA
rs263981	1	45391661	0.185348	-0.044552	0.0001725	14.1092	0.161353	0.28652	0.158254	-0.125166	NA	NA	NA	NA	0.134711	0.28652	0.133093	-0.151809	NA	NA	NA	NA	0.16298	0.28652	0.161008	-0.12354	0.163718	0.28652	0.161108	-0.122802	0.158167	0.28652	0.15569	-0.128353	NA	NA	NA	NA	NA	NA	NA	NA	NA
rs3889352	1	45392773	0.172325	-0.044812	0.0002002	13.8292	NA	NA	NA	NA	0.13562	0.313492	0.133083	-0.177872	0.147236	0.313492	0.145509	-0.166255	NA	NA	NA	NA	0.178516	0.313492	0.17643	-0.134976	0.17914	0.313492	0.176368	-0.134352	0.173063	0.313492	0.170388	-0.140429	NA	NA	NA	NA	NA	NA	NA	NA	NA
rs4082644	1	45393277	0.179355	-0.041977	0.000407	12.4998	NA	NA	NA	NA	NA	NA	NA	NA	0.222687	0.461302	0.220411	-0.238615	NA	NA	NA	NA	0.271636	0.461302	0.268471	-0.189665	0.271056	0.461302	0.267261	-0.190246	0.261857	0.461302	0.258162	-0.199445	NA	NA	NA	NA	NA	NA	NA	NA	NA
rs3889822	1	45393419	0.179364	-0.041949	0.0004097	12.4874	NA	NA	NA	NA	NA	NA	NA	NA	NA	NA	NA	NA	NA	NA	NA	NA	0.272661	0.462792	0.26948	-0.19013	NA	NA	NA	NA	0.26283	0.462792	0.259126	-0.199961	NA	NA	NA	NA	NA	NA	NA	NA	NA
rs72676539	1	45394256	0.169836	-0.044042	0.000287	13.1534	NA	NA	NA	NA	NA	NA	NA	NA	0.182094	0.385044	0.18009	-0.202951	NA	NA	NA	NA	0.22156	0.385044	0.219178	-0.163484	NA	NA	NA	NA	NA	NA	NA	NA	NA	NA	NA	NA	NA	NA	NA	NA	NA
rs7519592	1	45396188	0.179364	-0.041936	0.0004109	12.482	NA	NA	NA	NA	0.20467	0.463451	0.20116	-0.258781	0.223895	0.463451	0.221611	-0.239556	NA	NA	NA	NA	NA	NA	NA	NA	0.272518	0.463451	0.268698	-0.190934	NA	NA	NA	NA	NA	NA	NA	NA	NA	NA	NA	NA	NA
rs7531391	1	45396338	0.179364	-0.041936	0.0004109	12.482	NA	NA	NA	NA	NA	NA	NA	NA	0.223895	0.463451	0.221611	-0.239556	NA	NA	NA	NA	NA	NA	NA	NA	0.272518	0.463451	0.268698	-0.190934	NA	NA	NA	NA	NA	NA	NA	NA	NA	NA	NA	NA	NA
rs7533716	1	45396376	0.178743	-0.041993	0.0004175	12.4522	NA	NA	NA	NA	NA	NA	NA	NA	0.225925	0.467049	0.223629	-0.241124	NA	NA	NA	NA	NA	NA	NA	NA	0.274974	0.467049	0.271112	-0.192075	NA	NA	NA	NA	NA	NA	NA	NA	NA	NA	NA	NA	NA
rs72676542	1	45397448	0.179363	-0.041947	0.0004094	12.4888	NA	NA	NA	NA	NA	NA	NA	NA	NA	NA	NA	NA	NA	NA	NA	NA	NA	NA	NA	NA	0.271956	0.462627	0.268147	-0.19067	NA	NA	NA	NA	NA	NA	NA	NA	NA	NA	NA	NA	NA
rs55916129	1	45398526	0.179342	-0.041968	0.0004067	12.5012	NA	NA	NA	NA	NA	NA	NA	NA	NA	NA	NA	NA	NA	NA	NA	NA	NA	NA	NA	NA	NA	NA	NA	NA	NA	NA	NA	NA	NA	NA	NA	NA	NA	NA	NA	NA	NA
rs4424549	1	45399704	0.172397	-0.044593	0.0002136	13.7075	NA	NA	NA	NA	NA	NA	NA	NA	NA	NA	NA	NA	NA	NA	NA	NA	NA	NA	NA	NA	NA	NA	NA	NA	NA	NA	NA	NA	NA	NA	NA	NA	NA	NA	NA	NA	NA
rs4472791	1	45399746	0.177585	-0.042732	0.0003325	12.8778	NA	NA	NA	NA	NA	NA	NA	NA	NA	NA	NA	NA	NA	NA	NA	NA	NA	NA	NA	NA	NA	NA	NA	NA	NA	NA	NA	NA	NA	NA	NA	NA	NA	NA	NA	NA	NA
rs111586297	1	45399893	0.17934	-0.041971	0.0004058	12.5053	NA	NA	NA	NA	NA	NA	NA	NA	NA	NA	NA	NA	NA	NA	NA	NA	NA	NA	NA	NA	NA	NA	NA	NA	NA	NA	NA	NA	NA	NA	NA	NA	NA	NA	NA	NA	NA
rs112816498	1	45400263	0.176669	-0.043217	0.0003002	13.0691	NA	NA	NA	NA	NA	NA	NA	NA	NA	NA	NA	NA	NA	NA	NA	NA	NA	NA	NA	NA	NA	NA	NA	NA	NA	NA	NA	NA	NA	NA	NA	NA	NA	NA	NA	NA	NA
rs17390824	1	45400827	0.17239	-0.0446	0.0002132	13.711	NA	NA	NA	NA	NA	NA	NA	NA	NA	NA	NA	NA	NA	NA	NA	NA	NA	NA	NA	NA	NA	NA	NA	NA	NA	NA	NA	NA	NA	NA	NA	NA	0.222424	0.324153	0.214638	-0.101728	NA
rs72676550	1	45401420	0.179348	-0.041993	0.000403	12.5182	NA	NA	NA	NA	NA	NA	NA	NA	NA	NA	NA	NA	NA	NA	NA	NA	NA	NA	NA	NA	NA	NA	NA	NA	NA	NA	NA	NA	NA	NA	NA	NA	NA	NA	NA	NA	NA
rs13374816	1	45401744	0.172395	-0.04459	0.0002139	13.7049	NA	NA	NA	NA	NA	NA	NA	NA	NA	NA	NA	NA	NA	NA	NA	NA	NA	NA	NA	NA	NA	NA	NA	NA	NA	NA	NA	NA	NA	NA	NA	NA	NA	NA	NA	NA	NA
chr1:45404039:I	1	45404039	0.179348	-0.042075	0.0003925	12.5676	NA	NA	NA	NA	NA	NA	NA	NA	NA	NA	NA	NA	NA	NA	NA	NA	NA	NA	NA	NA	NA	NA	NA	NA	NA	NA	NA	NA	NA	NA	NA	NA	NA	NA	NA	NA	NA
chr1:45404175:I	1	45404175	0.15502	-0.044765	0.0004982	12.1224	NA	NA	NA	NA	NA	NA	NA	NA	NA	NA	NA	NA	NA	NA	NA	NA	NA	NA	NA	NA	NA	NA	NA	NA	NA	NA	NA	NA	NA	NA	NA	NA	NA	NA	NA	NA	NA
rs72676553	1	45404238	0.166976	-0.045377	0.0002131	13.7119	NA	NA	NA	NA	NA	NA	NA	NA	NA	NA	NA	NA	NA	NA	NA	NA	NA	NA	NA	NA	NA	NA	NA	NA	NA	NA	NA	NA	NA	NA	NA	NA	NA	NA	NA	NA	NA
rs72676555	1	45404615	0.178799	-0.042611	0.000335	12.8638	NA	NA	NA	NA	NA	NA	NA	NA	0.1992	0.418129	0.197075	-0.218929	NA	NA	NA	NA	NA	NA	NA	NA	NA	NA	NA	NA	NA	NA	NA	NA	NA	NA	NA	NA	NA	NA	NA	NA	NA
rs12404127	1	45405057	0.178653	-0.042834	0.0003254	12.9182	NA	NA	NA	NA	NA	NA	NA	NA	0.195881	0.411817	0.193779	-0.215936	NA	NA	NA	NA	NA	NA	NA	NA	NA	NA	NA	NA	NA	NA	NA	NA	NA	NA	NA	NA	NA	NA	NA	NA	NA
rs12404168	1	45405365	0.172378	-0.044742	0.0002037	13.7966	NA	NA	NA	NA	NA	NA	NA	NA	0.148763	0.316735	0.147022	-0.167973	NA	NA	NA	NA	NA	NA	NA	NA	NA	NA	NA	NA	NA	NA	NA	NA	NA	NA	NA	NA	NA	NA	NA	NA	NA
rs72676557	1	45406392	0.1754	-0.046692	0.0001073	15.0037	NA	NA	NA	NA	NA	NA	NA	NA	NA	NA	NA	NA	NA	NA	NA	NA	0.121332	0.211719	0.119713	-0.090387	NA	NA	NA	NA	0.118204	0.211719	0.116292	-0.0935156	NA	NA	NA	NA	NA	NA	NA	NA	NA
rs72676559	1	45406560	0.172077	-0.045591	0.0001603	14.2472	NA	NA	NA	NA	NA	NA	NA	NA	NA	NA	NA	NA	NA	NA	NA	NA	0.155784	0.273841	0.153868	-0.118057	NA	NA	NA	NA	0.151266	0.273841	0.148883	-0.122574	NA	NA	NA	NA	NA	NA	NA	NA	NA
rs72676561	1	45407780	0.179348	-0.042149	0.0003834	12.6114	0.259319	0.447904	0.254184	-0.188585	NA	NA	NA	NA	0.215244	0.447904	0.213014	-0.232659	NA	NA	NA	NA	0.262506	0.447904	0.259482	-0.185398	NA	NA	NA	NA	0.253184	0.447904	0.249577	-0.194719	NA	NA	NA	NA	NA	NA	NA	NA	NA
rs6684417	1	45408028	0.187194	-0.043228	0.0002324	13.5491	0.193374	0.342092	0.189582	-0.148718	NA	NA	NA	NA	0.160858	0.342092	0.159018	-0.181234	NA	NA	NA	NA	0.19537	0.342092	0.193171	-0.146722	NA	NA	NA	NA	0.189222	0.342092	0.186341	-0.15287	NA	NA	NA	NA	NA	NA	NA	NA	NA
rs61673889	1	45408559	0.178046	-0.042305	0.000398	12.5416	NA	NA	NA	NA	NA	NA	NA	NA	NA	NA	NA	NA	NA	NA	NA	NA	0.268191	0.456272	0.265079	-0.188082	NA	NA	NA	NA	NA	NA	NA	NA	NA	NA	NA	NA	NA	NA	NA	NA	NA
rs74795792	1	45408824	0.170787	-0.044969	0.0002124	13.7181	NA	NA	NA	NA	NA	NA	NA	NA	NA	NA	NA	NA	NA	NA	NA	NA	0.185042	0.324651	0.182912	-0.139608	NA	NA	NA	NA	NA	NA	NA	NA	NA	NA	NA	NA	NA	NA	NA	NA	NA
rs72676563	1	45411313	0.1712	-0.04535	0.000179	14.0396	NA	NA	NA	NA	NA	NA	NA	NA	0.137725	0.293067	0.13608	-0.155342	NA	NA	NA	NA	0.166722	0.293067	0.164721	-0.126345	NA	NA	NA	NA	NA	NA	NA	NA	NA	NA	NA	NA	NA	NA	NA	NA	NA
rs111978897	1	45413633	0.172258	-0.044415	0.0002259	13.6024	0.190103	0.336534	0.186381	-0.146431	0.145457	0.336534	0.14278	-0.191077	0.158181	0.336534	0.156363	-0.178353	0.173935	0.336534	0.169353	-0.162599	0.192062	0.336534	0.189884	-0.144473	0.192575	0.336534	0.189671	-0.143959	0.18605	0.336534	0.183209	-0.150484	NA	NA	NA	NA	NA	NA	NA	NA	NA
rs1022814	1	45413846	0.179306	-0.041937	0.0004097	12.4874	0.269256	0.462792	0.263931	-0.193535	0.204335	0.462792	0.200829	-0.258457	0.223524	0.462792	0.221242	-0.239268	0.245732	0.462792	0.24034	-0.21706	0.272661	0.462792	0.26948	-0.19013	0.272069	0.462792	0.268257	-0.190723	0.26283	0.462792	0.259126	-0.199961	NA	NA	NA	NA	NA	NA	NA	NA	UROD
rs12405721	1	45414433	0.179269	-0.041887	0.0004153	12.4621	0.271325	0.465855	0.26596	-0.194531	NA	NA	NA	NA	0.22525	0.465855	0.222958	-0.240605	NA	NA	NA	NA	0.274775	0.465855	0.271562	-0.19108	0.274158	0.465855	0.27031	-0.191698	0.264838	0.465855	0.261114	-0.201017	NA	NA	NA	NA	NA	NA	NA	NA	NA
chr1:45414536:D	1	45414536	0.179346	-0.041586	0.0004692	12.2343	NA	NA	NA	NA	NA	NA	NA	NA	NA	NA	NA	NA	NA	NA	NA	NA	NA	NA	NA	NA	NA	NA	NA	NA	NA	NA	NA	NA	NA	NA	NA	NA	NA	NA	NA	NA	NA
rs7515226	1	45415095	0.189185	-0.043218	0.0002439	13.4585	0.199055	0.351677	0.195142	-0.152622	NA	NA	NA	NA	NA	NA	NA	NA	NA	NA	NA	NA	0.201114	0.351677	0.19888	-0.150562	NA	NA	NA	NA	0.19473	0.351677	0.191781	-0.156947	NA	NA	NA	NA	0.241601	0.350372	0.23322	-0.10877	NA
chr1:45416601:D	1	45416601	0.169064	-0.046324	0.0001472	14.4077	NA	NA	NA	NA	NA	NA	NA	NA	NA	NA	NA	NA	NA	NA	NA	NA	NA	NA	NA	NA	NA	NA	NA	NA	NA	NA	NA	NA	NA	NA	NA	NA	NA	NA	NA	NA	NA
rs60082006	1	45416621	0.165933	-0.045849	0.0001928	13.9	NA	NA	NA	NA	NA	NA	NA	NA	NA	NA	NA	NA	NA	NA	NA	NA	0.174467	0.306517	0.17241	-0.13205	NA	NA	NA	NA	0.169181	0.306517	0.166557	-0.137336	NA	NA	NA	NA	NA	NA	NA	NA	NA
rs12407565	1	45416900	0.18034	-0.04177	0.0004176	12.4518	NA	NA	NA	NA	NA	NA	NA	NA	NA	NA	NA	NA	NA	NA	NA	NA	0.275638	0.467103	0.272412	-0.191465	NA	NA	NA	NA	NA	NA	NA	NA	NA	NA	NA	NA	NA	NA	NA	NA	NA
rs55807836	1	45418362	0.171422	-0.043613	0.0003052	13.0382	NA	NA	NA	NA	NA	NA	NA	NA	NA	NA	NA	NA	NA	NA	NA	NA	NA	NA	NA	NA	NA	NA	NA	NA	NA	NA	NA	NA	NA	NA	NA	NA	NA	NA	NA	NA	NA
rs28700974	1	45418514	0.179906	-0.041525	0.0004692	12.2343	NA	NA	NA	NA	NA	NA	NA	NA	NA	NA	NA	NA	NA	NA	NA	NA	NA	NA	NA	NA	NA	NA	NA	NA	NA	NA	NA	NA	NA	NA	NA	NA	NA	NA	NA	NA	NA
rs28707013	1	45418803	0.180284	-0.041687	0.0004314	12.391	NA	NA	NA	NA	NA	NA	NA	NA	NA	NA	NA	NA	NA	NA	NA	NA	NA	NA	NA	NA	NA	NA	NA	NA	NA	NA	NA	NA	NA	NA	NA	NA	NA	NA	NA	NA	NA
rs7548493	1	45419270	0.180328	-0.040968	0.0005466	11.9496	NA	NA	NA	NA	NA	NA	NA	NA	NA	NA	NA	NA	NA	NA	NA	NA	NA	NA	NA	NA	NA	NA	NA	NA	NA	NA	NA	NA	NA	NA	NA	NA	NA	NA	NA	NA	NA
rs7529213	1	45419613	0.180279	-0.040915	0.0005596	11.9058	NA	NA	NA	NA	NA	NA	NA	NA	NA	NA	NA	NA	NA	NA	NA	NA	NA	NA	NA	NA	NA	NA	NA	NA	NA	NA	NA	NA	NA	NA	NA	NA	NA	NA	NA	NA	NA
rs7529221	1	45419638	0.180312	-0.040987	0.000544	11.9585	NA	NA	NA	NA	NA	NA	NA	NA	NA	NA	NA	NA	NA	NA	NA	NA	NA	NA	NA	NA	NA	NA	NA	NA	NA	NA	NA	NA	NA	NA	NA	NA	NA	NA	NA	NA	NA
rs143645120	1	45420363	0.18023	-0.041068	0.0005328	11.9972	NA	NA	NA	NA	NA	NA	NA	NA	NA	NA	NA	NA	NA	NA	NA	NA	NA	NA	NA	NA	NA	NA	NA	NA	NA	NA	NA	NA	NA	NA	NA	NA	NA	NA	NA	NA	NA
rs264007	1	45421829	0.181031	-0.041455	0.0004655	12.249	NA	NA	NA	NA	NA	NA	NA	NA	NA	NA	NA	NA	NA	NA	NA	NA	NA	NA	NA	NA	NA	NA	NA	NA	NA	NA	NA	NA	NA	NA	NA	NA	NA	NA	NA	NA	NA
rs264006	1	45422697	0.180962	-0.04142	0.0004718	12.2239	NA	NA	NA	NA	NA	NA	NA	NA	NA	NA	NA	NA	NA	NA	NA	NA	NA	NA	NA	NA	NA	NA	NA	NA	NA	NA	NA	NA	NA	NA	NA	NA	NA	NA	NA	NA	NA
rs264004	1	45423260	0.180858	-0.041397	0.000477	12.2035	0.293099	0.497379	0.287333	-0.20428	NA	NA	NA	NA	NA	NA	NA	NA	NA	NA	NA	NA	NA	NA	NA	NA	NA	NA	NA	NA	NA	NA	NA	NA	NA	NA	NA	NA	NA	NA	NA	NA	NA
rs2102035	1	45423786	0.166201	-0.044456	0.000292	13.121	0.221488	0.388677	0.217107	-0.167189	NA	NA	NA	NA	NA	NA	NA	NA	NA	NA	NA	NA	NA	NA	NA	NA	NA	NA	NA	NA	NA	NA	NA	NA	NA	NA	NA	NA	NA	NA	NA	NA	NA
rs264002	1	45423943	0.180967	-0.042003	0.0003939	12.5609	0.263332	0.453949	0.258119	-0.190617	NA	NA	NA	NA	NA	NA	NA	NA	NA	NA	NA	NA	NA	NA	NA	NA	NA	NA	NA	NA	NA	NA	NA	NA	NA	NA	NA	NA	NA	NA	NA	NA	NA
rs471564	1	45424381	0.180768	-0.04142	0.0004747	12.2125	NA	NA	NA	NA	NA	NA	NA	NA	NA	NA	NA	NA	NA	NA	NA	NA	NA	NA	NA	NA	NA	NA	NA	NA	NA	NA	NA	NA	NA	NA	NA	NA	NA	NA	NA	NA	NA
rs637224	1	45424509	0.186794	-0.042646	0.0002901	13.1333	NA	NA	NA	NA	NA	NA	NA	NA	NA	NA	NA	NA	NA	NA	NA	NA	NA	NA	NA	NA	NA	NA	NA	NA	NA	NA	NA	NA	NA	NA	NA	NA	NA	NA	NA	NA	NA
rs435311	1	45425305	0.180747	-0.041387	0.0004802	12.191	NA	NA	NA	NA	NA	NA	NA	NA	NA	NA	NA	NA	NA	NA	NA	NA	NA	NA	NA	NA	NA	NA	NA	NA	NA	NA	NA	NA	NA	NA	NA	NA	NA	NA	NA	NA	NA
rs427392	1	45426193	0.180722	-0.041398	0.0004803	12.1906	NA	NA	NA	NA	NA	NA	NA	NA	NA	NA	NA	NA	NA	NA	NA	NA	NA	NA	NA	NA	NA	NA	NA	NA	NA	NA	NA	NA	NA	NA	NA	NA	NA	NA	NA	NA	NA
rs13373817	1	45426264	0.177132	-0.044291	0.0004082	12.4943	NA	NA	NA	NA	NA	NA	NA	NA	NA	NA	NA	NA	NA	NA	NA	NA	NA	NA	NA	NA	NA	NA	NA	NA	NA	NA	NA	NA	NA	NA	NA	NA	NA	NA	NA	NA	NA
rs606873	1	45426757	0.179207	-0.042481	0.0003681	12.6875	NA	NA	NA	NA	NA	NA	NA	NA	NA	NA	NA	NA	NA	NA	NA	NA	NA	NA	NA	NA	NA	NA	NA	NA	NA	NA	NA	NA	NA	NA	NA	NA	NA	NA	NA	NA	NA
rs539409	1	45427144	0.186686	-0.042457	0.0003122	12.9957	NA	NA	NA	NA	NA	NA	NA	NA	NA	NA	NA	NA	NA	NA	NA	NA	NA	NA	NA	NA	NA	NA	NA	NA	NA	NA	NA	NA	NA	NA	NA	NA	NA	NA	NA	NA	NA
rs72676581	1	45427152	0.170148	-0.044333	0.0002595	13.3422	NA	NA	NA	NA	NA	NA	NA	NA	NA	NA	NA	NA	NA	NA	NA	NA	NA	NA	NA	NA	NA	NA	NA	NA	NA	NA	NA	NA	NA	NA	NA	NA	NA	NA	NA	NA	NA
rs2261859	1	45427646	0.180728	-0.041579	0.0004557	12.2887	NA	NA	NA	NA	NA	NA	NA	NA	NA	NA	NA	NA	NA	NA	NA	NA	NA	NA	NA	NA	NA	NA	NA	NA	NA	NA	NA	NA	NA	NA	NA	NA	NA	NA	NA	NA	NA
rs55851444	1	45428139	0.170152	-0.044438	0.0002515	13.4009	NA	NA	NA	NA	NA	NA	NA	NA	NA	NA	NA	NA	NA	NA	NA	NA	NA	NA	NA	NA	NA	NA	NA	NA	NA	NA	NA	NA	NA	NA	NA	NA	NA	NA	NA	NA	NA
rs55756712	1	45428143	0.17358	-0.043205	0.0003348	12.8649	NA	NA	NA	NA	NA	NA	NA	NA	NA	NA	NA	NA	NA	NA	NA	NA	NA	NA	NA	NA	NA	NA	NA	NA	NA	NA	NA	NA	NA	NA	NA	NA	NA	NA	NA	NA	NA
rs17390859	1	45429457	0.170295	-0.045461	0.0001797	14.0323	NA	NA	NA	NA	NA	NA	NA	NA	NA	NA	NA	NA	NA	NA	NA	NA	NA	NA	NA	NA	NA	NA	NA	NA	NA	NA	NA	NA	NA	NA	NA	NA	NA	NA	NA	NA	NA
rs371098	1	45429600	0.18026	-0.041911	0.0004157	12.4603	NA	NA	NA	NA	NA	NA	NA	NA	NA	NA	NA	NA	NA	NA	NA	NA	NA	NA	NA	NA	NA	NA	NA	NA	NA	NA	NA	NA	NA	NA	NA	NA	NA	NA	NA	NA	NA
rs17390900	1	45429682	0.173145	-0.043663	0.0002955	13.0987	NA	NA	NA	NA	NA	NA	NA	NA	NA	NA	NA	NA	NA	NA	NA	NA	NA	NA	NA	NA	NA	NA	NA	NA	NA	NA	NA	NA	NA	NA	NA	NA	NA	NA	NA	NA	NA
rs441876	1	45429739	0.179056	-0.042127	0.0003996	12.5341	NA	NA	NA	NA	NA	NA	NA	NA	NA	NA	NA	NA	NA	NA	NA	NA	NA	NA	NA	NA	NA	NA	NA	NA	NA	NA	NA	NA	NA	NA	NA	NA	NA	NA	NA	NA	NA
chr1:45431163:I	1	45431163	0.180357	-0.0418	0.0004316	12.3902	NA	NA	NA	NA	NA	NA	NA	NA	NA	NA	NA	NA	NA	NA	NA	NA	NA	NA	NA	NA	NA	NA	NA	NA	NA	NA	NA	NA	NA	NA	NA	NA	NA	NA	NA	NA	NA
rs10218751	1	45431591	0.173737	-0.04311	0.000366	12.6982	NA	NA	NA	NA	NA	NA	NA	NA	NA	NA	NA	NA	NA	NA	NA	NA	NA	NA	NA	NA	NA	NA	NA	NA	NA	NA	NA	NA	NA	NA	NA	NA	NA	NA	NA	NA	NA
rs546354	1	45431664	0.18612	-0.043118	0.0002568	13.3618	NA	NA	NA	NA	NA	NA	NA	NA	NA	NA	NA	NA	NA	NA	NA	NA	NA	NA	NA	NA	NA	NA	NA	NA	NA	NA	NA	NA	NA	NA	NA	NA	NA	NA	NA	NA	NA
rs640743	1	45431883	0.180089	-0.041897	0.0004221	12.4317	NA	NA	NA	NA	NA	NA	NA	NA	NA	NA	NA	NA	NA	NA	NA	NA	NA	NA	NA	NA	NA	NA	NA	NA	NA	NA	NA	NA	NA	NA	NA	NA	NA	NA	NA	NA	NA
rs17390983	1	45432392	0.172379	-0.044131	0.0002588	13.3473	NA	NA	NA	NA	NA	NA	NA	NA	NA	NA	NA	NA	NA	NA	NA	NA	NA	NA	NA	NA	NA	NA	NA	NA	NA	NA	NA	NA	NA	NA	NA	NA	NA	NA	NA	NA	NA
rs111423063	1	45432721	0.179709	-0.0408	0.0006515	11.6228	NA	NA	NA	NA	NA	NA	NA	NA	NA	NA	NA	NA	NA	NA	NA	NA	NA	NA	NA	NA	NA	NA	NA	NA	NA	NA	NA	NA	NA	NA	NA	NA	NA	NA	NA	NA	NA
rs113980556	1	45432844	0.18008	-0.04184	0.000433	12.3841	NA	NA	NA	NA	NA	NA	NA	NA	NA	NA	NA	NA	NA	NA	NA	NA	NA	NA	NA	NA	NA	NA	NA	NA	NA	NA	NA	NA	NA	NA	NA	NA	NA	NA	NA	NA	NA
rs113561365	1	45433138	0.173599	-0.042995	0.0003686	12.685	NA	NA	NA	NA	NA	NA	NA	NA	0.210454	0.439142	0.208255	-0.228688	NA	NA	NA	NA	NA	NA	NA	NA	NA	NA	NA	NA	NA	NA	NA	NA	NA	NA	NA	NA	NA	NA	NA	NA	NA
rs423959	1	45434439	0.182586	-0.045992	0.0001123	14.9178	0.123662	0.21815	0.121392	-0.0944882	0.0968215	0.21815	0.0947913	-0.121329	0.104033	0.21815	0.102706	-0.114117	0.113998	0.21815	0.110458	-0.104152	0.124847	0.21815	0.123195	-0.0933034	NA	NA	NA	NA	0.121579	0.21815	0.119617	-0.096571	NA	NA	NA	NA	NA	NA	NA	NA	NA
rs11211061	1	45440825	0.173824	-0.049173	5.74e-05	16.1866	NA	NA	NA	NA	NA	NA	NA	NA	NA	NA	NA	NA	NA	NA	NA	NA	NA	NA	NA	NA	NA	NA	NA	NA	NA	NA	NA	NA	NA	NA	NA	NA	NA	NA	NA	NA	NA
rs11211062	1	45440972	0.172354	-0.050036	4.53e-05	16.6353	NA	NA	NA	NA	NA	NA	NA	NA	NA	NA	NA	NA	NA	NA	NA	NA	NA	NA	NA	NA	NA	NA	NA	NA	NA	NA	NA	NA	NA	NA	NA	NA	NA	NA	NA	NA	NA
rs11211063	1	45441041	0.167617	-0.050018	5.82e-05	16.1603	NA	NA	NA	NA	NA	NA	NA	NA	NA	NA	NA	NA	NA	NA	NA	NA	NA	NA	NA	NA	NA	NA	NA	NA	NA	NA	NA	NA	NA	NA	NA	NA	NA	NA	NA	NA	NA
rs72676600	1	45441294	0.172335	-0.050051	4.51e-05	16.6437	NA	NA	NA	NA	NA	NA	NA	NA	NA	NA	NA	NA	NA	NA	NA	NA	NA	NA	NA	NA	NA	NA	NA	NA	NA	NA	NA	NA	NA	NA	NA	NA	NA	NA	NA	NA	NA
rs112205090	1	45445456	0.172832	-0.049124	6.39e-05	15.9834	NA	NA	NA	NA	0.069611	0.149109	0.0680114	-0.0794978	0.0739326	0.149109	0.0729273	-0.0751762	NA	NA	NA	NA	0.0874887	0.149109	0.0862143	-0.0616201	NA	NA	NA	NA	0.0856485	0.149109	0.0842335	-0.0634603	NA	NA	NA	NA	NA	NA	NA	NA	NA
rs10157761	1	45447539	0.170762	-0.044395	0.000271	13.2609	NA	NA	NA	NA	0.161572	0.3731	0.158653	-0.211528	0.176085	0.3731	0.174127	-0.197015	NA	NA	NA	NA	0.214146	0.3731	0.211833	-0.158954	NA	NA	NA	NA	NA	NA	NA	NA	NA	NA	NA	NA	NA	NA	NA	NA	NA
rs72677810	1	45449889	0.170661	-0.04435	0.0002784	13.2104	NA	NA	NA	NA	0.164092	0.378686	0.161136	-0.214593	0.178885	0.378686	0.176905	-0.199801	NA	NA	NA	NA	0.217589	0.378686	0.215257	-0.161097	NA	NA	NA	NA	NA	NA	NA	NA	NA	NA	NA	NA	NA	NA	NA	NA	NA
rs111677837	1	45449942	0.170659	-0.044347	0.0002787	13.2084	NA	NA	NA	NA	0.164194	0.37891	0.161236	-0.214716	0.178997	0.37891	0.177017	-0.199913	NA	NA	NA	NA	0.217727	0.37891	0.215395	-0.161182	NA	NA	NA	NA	NA	NA	NA	NA	NA	NA	NA	NA	NA	NA	NA	NA	NA
rs12402452	1	45455528	0.162661	-0.046669	0.0002093	13.7457	NA	NA	NA	NA	NA	NA	NA	NA	NA	NA	NA	NA	NA	NA	NA	NA	NA	NA	NA	NA	NA	NA	NA	NA	NA	NA	NA	NA	NA	NA	NA	NA	NA	NA	NA	NA	NA
rs264015	1	45456297	0.172536	-0.045721	0.000202	13.8124	NA	NA	NA	NA	NA	NA	NA	NA	NA	NA	NA	NA	NA	NA	NA	NA	NA	NA	NA	NA	NA	NA	NA	NA	NA	NA	NA	NA	NA	NA	NA	NA	NA	NA	NA	NA	NA
rs12403201	1	45457386	0.166508	-0.046539	0.0001893	13.9344	NA	NA	NA	NA	NA	NA	NA	NA	NA	NA	NA	NA	NA	NA	NA	NA	NA	NA	NA	NA	0.173197	0.303161	0.170486	-0.129965	NA	NA	NA	NA	NA	NA	NA	NA	NA	NA	NA	NA	NA
rs113806079	1	45458597	0.18268	-0.042073	0.0007102	11.4624	NA	NA	NA	NA	NA	NA	NA	NA	0.302661	0.588835	0.299727	-0.286175	NA	NA	NA	NA	NA	NA	NA	NA	NA	NA	NA	NA	NA	NA	NA	NA	NA	NA	NA	NA	NA	NA	NA	NA	NA
rs112730249	1	45458800	0.166206	-0.047035	0.0001693	14.1444	NA	NA	NA	NA	0.123041	0.283245	0.120656	-0.160203	0.133209	0.283245	0.131604	-0.150036	NA	NA	NA	NA	NA	NA	NA	NA	NA	NA	NA	NA	NA	NA	NA	NA	NA	NA	NA	NA	NA	NA	NA	NA	NA
rs264010	1	45460989	0.171494	-0.046757	0.0001606	14.2437	NA	NA	NA	NA	NA	NA	NA	NA	0.129061	0.274159	0.127494	-0.145098	NA	NA	NA	NA	NA	NA	NA	NA	0.156749	0.274159	0.154216	-0.11741	NA	NA	NA	NA	NA	NA	NA	NA	NA	NA	NA	NA	NA
rs9662872	1	45462160	0.163983	-0.049192	9.67e-05	15.2001	NA	NA	NA	NA	NA	NA	NA	NA	NA	NA	NA	NA	NA	NA	NA	NA	NA	NA	NA	NA	NA	NA	NA	NA	NA	NA	NA	NA	NA	NA	NA	NA	NA	NA	NA	NA	NA
rs9662878	1	45462256	0.162012	-0.049431	0.0001117	14.9279	NA	NA	NA	NA	NA	NA	NA	NA	NA	NA	NA	NA	NA	NA	NA	NA	NA	NA	NA	NA	NA	NA	NA	NA	NA	NA	NA	NA	NA	NA	NA	NA	NA	NA	NA	NA	NA
rs142435753	1	46572794	0.010939	-0.233957	0.0007184	11.441	NA	NA	NA	NA	NA	NA	NA	NA	NA	NA	NA	NA	NA	NA	NA	NA	NA	NA	NA	NA	NA	NA	NA	NA	NA	NA	NA	NA	NA	NA	NA	NA	NA	NA	NA	NA	NA
rs186080410	1	46575095	0.018013	-0.151264	0.0007793	11.2899	NA	NA	NA	NA	NA	NA	NA	NA	NA	NA	NA	NA	NA	NA	NA	NA	NA	NA	NA	NA	NA	NA	NA	NA	NA	NA	NA	NA	NA	NA	NA	NA	NA	NA	NA	NA	NA
rs191749697	1	46575096	0.018013	-0.151274	0.0007787	11.2913	NA	NA	NA	NA	NA	NA	NA	NA	NA	NA	NA	NA	NA	NA	NA	NA	NA	NA	NA	NA	NA	NA	NA	NA	NA	NA	NA	NA	NA	NA	NA	NA	NA	NA	NA	NA	NA
chr1:46610810:D	1	46610810	0.032378	-0.123235	0.000622	11.709	NA	NA	NA	NA	NA	NA	NA	NA	NA	NA	NA	NA	NA	NA	NA	NA	NA	NA	NA	NA	NA	NA	NA	NA	NA	NA	NA	NA	NA	NA	NA	NA	NA	NA	NA	NA	NA
rs12131635	1	46635895	0.2197	-0.038702	0.0007798	11.2887	0.379779	0.610039	0.372625	-0.230261	NA	NA	NA	NA	0.318002	0.610039	0.314885	-0.292038	NA	NA	NA	NA	0.385521	0.610039	0.380727	-0.224518	NA	NA	NA	NA	NA	NA	NA	NA	NA	NA	NA	NA	NA	NA	NA	NA	NA
rs7519183	1	46636161	0.203446	-0.043453	0.0003133	12.9892	0.230815	0.403652	0.226244	-0.172837	NA	NA	NA	NA	0.191627	0.403652	0.189555	-0.212025	NA	NA	NA	NA	0.233378	0.403652	0.23081	-0.170275	NA	NA	NA	NA	0.22553	0.403652	0.222219	-0.178123	NA	NA	NA	NA	NA	NA	NA	NA	NA
rs72677567	1	46636888	0.204088	-0.04389	0.0002431	13.4647	0.198664	0.35102	0.19476	-0.152356	0.151765	0.35102	0.148992	-0.199255	0.16519	0.35102	0.163316	-0.18583	0.181671	0.35102	0.176979	-0.169349	0.200719	0.35102	0.198487	-0.150301	0.201157	0.35102	0.198173	-0.149863	0.194351	0.35102	0.191407	-0.156669	0.139842	0.35102	0.142064	-0.211178	NA	NA	NA	NA
rs9660699	1	46637840	0.219392	-0.039115	0.0006998	11.4898	0.359507	0.58547	0.352646	-0.225963	0.273775	0.58547	0.269482	-0.311695	0.300288	0.58547	0.297382	-0.285182	0.328693	0.58547	0.322855	-0.256777	0.364843	0.58547	0.360321	-0.220628	0.363135	0.58547	0.35785	-0.222335	0.350611	0.58547	0.34618	-0.234859	0.252146	0.58547	0.258369	-0.333324	0.433584	0.583712	0.420854	-0.150128	TSPAN1
rs6686661	1	46638537	0.398722	-0.03107	0.0009546	10.9136	0.419197	0.65489	0.41154	-0.235692	NA	NA	NA	NA	0.352922	0.65489	0.349406	-0.301968	NA	NA	NA	NA	0.425687	0.65489	0.420405	-0.229203	0.423244	0.65489	0.417136	-0.231645	0.408911	0.65489	0.404157	-0.245979	NA	NA	NA	NA	NA	NA	NA	NA	NA
rs12123115	1	46638704	0.20407	-0.04409	0.0002337	13.5387	0.194023	0.343191	0.190217	-0.149168	NA	NA	NA	NA	0.161389	0.343191	0.159545	-0.181802	NA	NA	NA	NA	0.196026	0.343191	0.193823	-0.147165	0.196505	0.343191	0.193564	-0.146686	0.189851	0.343191	0.186962	-0.15334	NA	NA	NA	NA	NA	NA	NA	NA	NA
rs55884940	1	46639016	0.204013	-0.044201	0.0002272	13.5916	0.190761	0.337654	0.187025	-0.146893	0.145942	0.337654	0.143257	-0.191713	0.158719	0.337654	0.156896	-0.178935	0.174529	0.337654	0.169938	-0.163125	0.192727	0.337654	0.190545	-0.144927	0.193235	0.337654	0.190324	-0.14442	0.186688	0.337654	0.183839	-0.150966	0.134517	0.337654	0.136564	-0.203137	NA	NA	NA	NA
chr1:46864653:I	1	46864653	0.257626	-0.039634	0.0004608	12.268	NA	NA	NA	NA	NA	NA	NA	NA	NA	NA	NA	NA	NA	NA	NA	NA	NA	NA	NA	NA	NA	NA	NA	NA	NA	NA	NA	NA	NA	NA	NA	NA	NA	NA	NA	NA	NA
rs141576154	1	46968366	0.018396	-0.142593	0.0007797	11.2889	NA	NA	NA	NA	NA	NA	NA	NA	NA	NA	NA	NA	NA	NA	NA	NA	NA	NA	NA	NA	NA	NA	NA	NA	NA	NA	NA	NA	NA	NA	NA	NA	NA	NA	NA	NA	NA
rs61735709	1	47013431	0.016644	-0.169255	0.0002408	13.4825	0.197537	0.349123	0.193656	-0.151587	NA	NA	NA	NA	0.164267	0.349123	0.162399	-0.184857	0.180652	0.349123	0.175974	-0.168472	NA	NA	NA	NA	0.200027	0.349123	0.197053	-0.149096	NA	NA	NA	NA	NA	NA	NA	NA	NA	NA	NA	NA	NA
rs147526786	1	47071399	0.017737	-0.171772	0.0001495	14.3785	NA	NA	NA	NA	NA	NA	NA	NA	0.123627	0.262162	0.12211	-0.138535	NA	NA	NA	NA	0.149211	0.262162	0.147348	-0.112951	0.150038	0.262162	0.147582	-0.112125	0.144962	0.262162	0.142666	-0.117201	NA	NA	NA	NA	NA	NA	NA	NA	NA
rs145519624	1	47160250	0.044238	-0.124596	0.0002817	13.1883	NA	NA	NA	NA	NA	NA	NA	NA	NA	NA	NA	NA	NA	NA	NA	NA	0.219111	0.381142	0.216769	-0.162031	NA	NA	NA	NA	NA	NA	NA	NA	NA	NA	NA	NA	NA	NA	NA	NA	NA
rs35874937	1	49034811	0.017103	0.1251	0.0009098	11.0027	NA	NA	NA	NA	NA	NA	NA	NA	NA	NA	NA	NA	NA	NA	NA	NA	0.415976	0.644385	0.410808	-0.228409	NA	NA	NA	NA	0.399581	0.644385	0.394871	-0.244804	NA	NA	NA	NA	NA	NA	NA	NA	NA
rs112166844	1	49047944	0.017314	0.126723	0.0006027	11.7676	NA	NA	NA	NA	NA	NA	NA	NA	NA	NA	NA	NA	NA	NA	NA	NA	NA	NA	NA	NA	NA	NA	NA	NA	NA	NA	NA	NA	NA	NA	NA	NA	NA	NA	NA	NA	NA
rs34084296	1	49051494	0.017366	0.125928	0.0006968	11.4978	NA	NA	NA	NA	NA	NA	NA	NA	NA	NA	NA	NA	NA	NA	NA	NA	NA	NA	NA	NA	NA	NA	NA	NA	NA	NA	NA	NA	NA	NA	NA	NA	NA	NA	NA	NA	NA
rs1474784	1	50944634	0.094655	0.053198	0.0008909	11.0416	NA	NA	NA	NA	NA	NA	NA	NA	NA	NA	NA	NA	NA	NA	NA	NA	NA	NA	NA	NA	NA	NA	NA	NA	NA	NA	NA	NA	NA	NA	NA	NA	NA	NA	NA	NA	NA
rs150183244	1	51356091	0.046083	0.095393	0.0001602	14.2484	NA	NA	NA	NA	NA	NA	NA	NA	NA	NA	NA	NA	NA	NA	NA	NA	NA	NA	NA	NA	NA	NA	NA	NA	NA	NA	NA	NA	NA	NA	NA	NA	NA	NA	NA	NA	NA
rs12117661	1	55487346	0.227198	0.055092	2.02e-06	22.5759	0.0107906	0.0130387	0.010358	-0.00224807	0.0100543	0.0130387	0.00970951	-0.00298434	0.0100051	0.0130387	0.00968837	-0.00303353	NA	NA	NA	NA	0.0104231	0.0130387	0.01021	-0.00261555	0.0108012	0.0130387	0.0105375	-0.00223746	NA	NA	NA	NA	0.00958838	0.0130387	0.00924072	-0.00345029	NA	NA	NA	NA
rs11588151	1	55487648	0.166917	0.070391	1.05e-07	28.2795	0.00191092	0.00188851	0.00201821	2.24e-05	NA	NA	NA	NA	0.00194148	0.00188851	0.00203719	5.3e-05	0.00188851	0.00188851	0.0019681	0	0.00189835	0.00188851	0.00194987	9.83e-06	0.00195774	0.00188851	0.0020489	6.92e-05	0.001987	0.00188851	0.00205737	9.85e-05	NA	NA	NA	NA	0.00189455	0.00189455	0.00176099	0	NA
rs34232196	1	55489542	0.241301	0.059857	1.47e-07	27.6285	NA	NA	NA	NA	0.00241819	0.00233169	0.00254818	8.65e-05	0.00233169	0.00233169	0.0024146	0	NA	NA	NA	NA	0.00233169	0.00233169	0.00233555	0	0.00234405	0.00233169	0.0024494	1.24e-05	0.00237458	0.00233169	0.0024552	4.29e-05	NA	NA	NA	NA	NA	NA	NA	NA	NA
rs3976734	1	55489960	0.304838	0.043917	0.0003444	12.812	NA	NA	NA	NA	0.18528	0.424173	0.182025	-0.238893	0.202404	0.424173	0.200258	-0.221768	NA	NA	NA	NA	0.246697	0.424173	0.24392	-0.177476	0.2464	0.424173	0.243037	-0.177773	0.238174	0.424173	0.234725	-0.185999	NA	NA	NA	NA	NA	NA	NA	NA	NA
rs187607506	1	55491915	0.196194	0.063555	7.67e-07	24.439	0.0062456	0.00678647	0.00595647	-0.000540873	NA	NA	NA	NA	0.00593222	0.00678647	0.00571614	-0.000854248	NA	NA	NA	NA	0.00596204	0.00678647	0.00583155	-0.000824428	0.00623183	0.00678647	0.00605555	-0.000554635	0.00614804	0.00678647	0.00601597	-0.000638427	NA	NA	NA	NA	NA	NA	NA	NA	NA
rs12748266	1	55494017	0.169998	0.070192	9.74e-08	28.425	NA	NA	NA	NA	0.00197494	0.00180222	0.00208638	0.000172721	0.00186889	0.00180222	0.0019618	6.67e-05	NA	NA	NA	NA	0.00182323	0.00180222	0.00187334	2.1e-05	0.00188106	0.00180222	0.00196932	7.88e-05	0.00190997	0.00180222	0.00197824	0.000107759	0.00212895	0.00180222	0.00199104	0.000326735	NA	NA	NA	NA
rs11206510	1	55496039	0.152373	0.074519	2.34e-08	31.1897	NA	NA	NA	NA	NA	NA	NA	NA	NA	NA	NA	NA	NA	NA	NA	NA	NA	NA	NA	NA	NA	NA	NA	NA	NA	NA	NA	NA	NA	NA	NA	NA	NA	NA	NA	NA	NA
rs11591147	1	55505647	0.014412	0.256502	7.47e-06	20.0689	0.0232846	0.0324529	0.0225018	-0.0091683	0.0204115	0.0324529	0.0198125	-0.0120414	0.020834	0.0324529	0.0203169	-0.0116188	0.0219598	0.0324529	0.0209682	-0.010493	0.0228156	0.0324529	0.0223927	-0.00963728	0.0234405	0.0324529	0.0229107	-0.00901238	0.0228496	0.0324529	0.0224694	-0.00960328	0.0192744	0.0324529	0.0188385	-0.0131785	0.0247248	0.0324109	0.0235824	-0.00768612
rs2495477	1	55518467	0.405553	0.035937	0.0006003	11.775	NA	NA	NA	NA	0.252191	0.550276	0.24812	-0.298085	0.276401	0.550276	0.273787	-0.273875	NA	NA	NA	NA	0.336649	0.550276	0.332517	-0.213627	0.335287	0.550276	0.330428	-0.214989	0.323707	0.550276	0.319469	-0.226569	NA	NA	NA	NA	NA	NA	NA	NA	NA
rs6663252	1	55630151	0.148424	0.043821	0.0007559	11.3465	NA	NA	NA	NA	NA	NA	NA	NA	NA	NA	NA	NA	NA	NA	NA	NA	0.379511	0.603005	0.374796	-0.223494	NA	NA	NA	NA	0.364634	0.603005	0.360114	-0.238371	NA	NA	NA	NA	NA	NA	NA	NA	NA
rs140179833	1	55644401	0.150612	0.047559	0.0004395	12.3563	0.28008	0.478691	0.274552	-0.198611	NA	NA	NA	NA	NA	NA	NA	NA	NA	NA	NA	NA	0.283723	0.478691	0.280372	-0.194968	NA	NA	NA	NA	0.27334	0.478691	0.269534	-0.205351	NA	NA	NA	NA	NA	NA	NA	NA	NA
rs287227	1	55656075	0.152372	0.046007	0.0003629	12.7141	0.251303	0.43569	0.246323	-0.184388	NA	NA	NA	NA	0.208583	0.43569	0.206396	-0.227107	0.229384	0.43569	0.224139	-0.206306	0.254313	0.43569	0.251417	-0.181377	NA	NA	NA	NA	0.245405	0.43569	0.241879	-0.190285	NA	NA	NA	NA	0.305652	0.434146	0.295475	-0.128493	LOC100507634
rs287230	1	55660292	0.153104	0.047137	0.0002586	13.3487	NA	NA	NA	NA	0.157275	0.363492	0.154419	-0.206217	0.171312	0.363492	0.169389	-0.19218	NA	NA	NA	NA	0.208268	0.363492	0.20599	-0.155224	0.208638	0.363492	0.205586	-0.154854	0.201589	0.363492	0.198557	-0.161902	NA	NA	NA	NA	NA	NA	NA	NA	NA
rs6681647	1	56097676	0.223582	-0.040553	0.000237	13.5123	0.195662	0.345963	0.191822	-0.150301	0.149553	0.345963	0.146813	-0.196411	0.162732	0.345963	0.160876	-0.183232	0.178958	0.345963	0.174304	-0.167005	0.197684	0.345963	0.19547	-0.148279	0.198149	0.345963	0.195192	-0.147814	0.191441	0.345963	0.188532	-0.154523	NA	NA	NA	NA	NA	NA	NA	NA	NA
rs11206803	1	56877509	0.476042	-0.033646	0.0002305	13.5645	0.192423	0.340478	0.188651	-0.148055	0.147165	0.340478	0.144462	-0.193313	0.160079	0.340478	0.158245	-0.180399	0.176031	0.340478	0.171418	-0.164448	0.194407	0.340478	0.192215	-0.146071	NA	NA	NA	NA	0.188299	0.340478	0.18543	-0.152179	NA	NA	NA	NA	0.233392	0.339211	0.225262	-0.105819	NA
rs2184104	1	56912222	0.234317	0.045111	0.0001282	14.6681	NA	NA	NA	NA	0.104618	0.237741	0.102476	-0.133123	0.112696	0.237741	0.111283	-0.125045	NA	NA	NA	NA	0.135619	0.237741	0.133871	-0.102121	0.13652	0.237741	0.134225	-0.10122	0.131921	0.237741	0.129809	-0.10582	NA	NA	NA	NA	NA	NA	NA	NA	NA
chr1:56912610:I	1	56912610	0.138223	0.078564	3.98e-07	25.704	NA	NA	NA	NA	NA	NA	NA	NA	NA	NA	NA	NA	NA	NA	NA	NA	NA	NA	NA	NA	NA	NA	NA	NA	NA	NA	NA	NA	NA	NA	NA	NA	NA	NA	NA	NA	NA
chr1:56912614:I	1	56912614	0.220654	0.0509	0.0003463	12.8017	NA	NA	NA	NA	NA	NA	NA	NA	NA	NA	NA	NA	NA	NA	NA	NA	NA	NA	NA	NA	NA	NA	NA	NA	NA	NA	NA	NA	NA	NA	NA	NA	NA	NA	NA	NA	NA
rs6693179	1	56914602	0.240917	0.04008	0.0004288	12.4023	0.276245	0.473095	0.270788	-0.19685	0.209609	0.473095	0.206036	-0.263486	0.229362	0.473095	0.227045	-0.243733	NA	NA	NA	NA	0.279803	0.473095	0.276512	-0.193292	0.279127	0.473095	0.275194	-0.193968	0.269615	0.473095	0.265845	-0.203479	NA	NA	NA	NA	0.335762	0.471469	0.324853	-0.135707	NA
rs6684929	1	56914738	0.240882	0.040087	0.0004273	12.4089	0.275702	0.4723	0.270256	-0.196598	0.209199	0.4723	0.205631	-0.263101	0.228908	0.4723	0.226594	-0.243392	0.251613	0.4723	0.246173	-0.220687	0.279249	0.4723	0.275967	-0.193051	0.278579	0.4723	0.274656	-0.193721	0.269089	0.4723	0.265324	-0.203211	NA	NA	NA	NA	0.335111	0.470676	0.324217	-0.135565	NA
rs6421496	1	56915593	0.143342	0.063422	1.45e-05	18.8022	0.0348029	0.0520545	0.0337519	-0.0172517	0.0296016	0.0520545	0.0287861	-0.022453	0.0305841	0.0520545	0.0299369	-0.0214704	NA	NA	NA	NA	0.0343544	0.0520545	0.0337549	-0.0177001	0.0351338	0.0520545	0.0343767	-0.0169207	0.0341602	0.0520545	0.0335883	-0.0178943	NA	NA	NA	NA	NA	NA	NA	NA	NA
rs1889145	1	56915820	0.240765	0.039994	0.0004384	12.361	0.279688	0.478121	0.274167	-0.198433	0.212213	0.478121	0.208607	-0.265908	0.232243	0.478121	0.22991	-0.245878	0.255252	0.478121	0.249784	-0.222869	0.283322	0.478121	0.279978	-0.194799	0.282605	0.478121	0.278612	-0.195517	0.27296	0.478121	0.269157	-0.205162	NA	NA	NA	NA	NA	NA	NA	NA	NA
rs6688564	1	56916088	0.293525	0.042138	7.81e-05	15.6037	0.0987579	0.171119	0.0967266	-0.0723607	0.0782789	0.171119	0.0765345	-0.0928398	0.0834933	0.171119	0.0823818	-0.0876253	0.0912236	0.171119	0.0881868	-0.079895	0.0993315	0.171119	0.09793	-0.0717871	0.100353	0.171119	0.0985336	-0.0707657	0.0970531	0.171119	0.0954605	-0.0740655	NA	NA	NA	NA	0.116199	0.170523	0.112102	-0.0543245	NA
rs6691109	1	56916164	0.143247	0.063487	1.42e-05	18.8421	0.034361	0.051282	0.0333196	-0.0169209	NA	NA	NA	NA	0.0302128	0.051282	0.0295699	-0.0210692	0.0321992	0.051282	0.0308383	-0.0190828	0.0339103	0.051282	0.0333173	-0.0173716	0.0346847	0.051282	0.0339361	-0.0165972	0.0337263	0.051282	0.0331617	-0.0175557	NA	NA	NA	NA	0.0374877	0.0511804	0.035948	-0.0136927	NA
rs2151391	1	56916499	0.143591	0.063024	1.63e-05	18.5791	0.0373872	0.0566005	0.0362815	-0.0192133	NA	NA	NA	NA	0.0327526	0.0566005	0.0320812	-0.0238479	NA	NA	NA	NA	0.0369539	0.0566005	0.0363165	-0.0196465	0.0377611	0.0566005	0.036955	-0.0188394	0.0366987	0.0566005	0.0360839	-0.0199018	NA	NA	NA	NA	NA	NA	NA	NA	NA
chr1:56917374:I	1	56917374	0.219546	0.049031	5.15e-05	16.3921	NA	NA	NA	NA	NA	NA	NA	NA	NA	NA	NA	NA	NA	NA	NA	NA	NA	NA	NA	NA	NA	NA	NA	NA	NA	NA	NA	NA	NA	NA	NA	NA	NA	NA	NA	NA	NA
chr1:56917376:I	1	56917376	0.21973	0.048563	6e-05	16.1027	NA	NA	NA	NA	NA	NA	NA	NA	NA	NA	NA	NA	NA	NA	NA	NA	NA	NA	NA	NA	NA	NA	NA	NA	NA	NA	NA	NA	NA	NA	NA	NA	NA	NA	NA	NA	NA
rs6687307	1	56920014	0.229158	0.046312	0.0001317	14.6173	0.136578	0.24189	0.134023	-0.105311	NA	NA	NA	NA	0.114541	0.24189	0.113111	-0.127348	NA	NA	NA	NA	0.137915	0.24189	0.136146	-0.103975	0.138804	0.24189	0.136481	-0.103085	0.134124	0.24189	0.13198	-0.107766	NA	NA	NA	NA	NA	NA	NA	NA	NA
rs1964940	1	56920839	0.21393	0.046164	0.000142	14.4754	NA	NA	NA	NA	NA	NA	NA	NA	NA	NA	NA	NA	NA	NA	NA	NA	0.144525	0.253783	0.142701	-0.109258	NA	NA	NA	NA	0.140467	0.253783	0.138233	-0.113316	NA	NA	NA	NA	NA	NA	NA	NA	NA
rs6698602	1	56921252	0.214465	0.046751	0.0001147	14.8779	NA	NA	NA	NA	NA	NA	NA	NA	0.105372	0.221189	0.104031	-0.115818	NA	NA	NA	NA	0.126511	0.221189	0.124844	-0.094678	NA	NA	NA	NA	0.123177	0.221189	0.121192	-0.0980118	NA	NA	NA	NA	NA	NA	NA	NA	NA
chr1:56921826:I	1	56921826	0.266097	0.047932	6.54e-05	15.9395	NA	NA	NA	NA	NA	NA	NA	NA	NA	NA	NA	NA	NA	NA	NA	NA	NA	NA	NA	NA	NA	NA	NA	NA	NA	NA	NA	NA	NA	NA	NA	NA	NA	NA	NA	NA	NA
rs11206815	1	56922122	0.214414	0.045184	0.0001906	13.9216	0.171505	0.304412	0.168184	-0.132907	NA	NA	NA	NA	0.142988	0.304412	0.141297	-0.161425	0.157146	0.304412	0.152818	-0.147267	0.17325	0.304412	0.171201	-0.131162	0.173914	0.304412	0.171195	-0.130499	0.168014	0.304412	0.165405	-0.136398	NA	NA	NA	NA	NA	NA	NA	NA	NA
rs6421497	1	56923735	0.213678	0.046258	0.0001352	14.5679	0.138822	0.245983	0.136217	-0.107161	NA	NA	NA	NA	NA	NA	NA	NA	0.12767	0.245983	0.123859	-0.118313	0.140185	0.245983	0.138397	-0.105798	NA	NA	NA	NA	0.136302	0.245983	0.134128	-0.109681	NA	NA	NA	NA	0.166624	0.24507	0.160704	-0.0784464	NA
rs6588633	1	56925751	0.214153	0.046096	0.0001408	14.4914	NA	NA	NA	NA	NA	NA	NA	NA	NA	NA	NA	NA	NA	NA	NA	NA	0.143766	0.252421	0.141948	-0.108655	NA	NA	NA	NA	0.139738	0.252421	0.137515	-0.112683	NA	NA	NA	NA	NA	NA	NA	NA	NA
rs4912286	1	56927097	0.182139	0.062583	2.86e-06	21.9083	0.0131953	0.0165635	0.0126904	-0.00336816	0.0120869	0.0165635	0.0117009	-0.00447661	0.0121219	0.0165635	0.0117595	-0.00444163	0.0125672	0.0165635	0.0119495	-0.00399632	0.0127957	0.0165635	0.0125403	-0.00376778	NA	NA	NA	NA	0.0129489	0.0165635	0.0127342	-0.00361459	NA	NA	NA	NA	0.0134564	0.0165594	0.0127378	-0.00310299	NA
rs2780857	1	56927348	0.13444	0.076004	1.01e-06	23.909	0.00728263	0.00815379	0.00695811	-0.000871166	0.00701062	0.00815379	0.00673802	-0.00114317	0.00687038	0.00815379	0.00662927	-0.00128341	0.00699825	0.00815379	0.00662634	-0.00115555	0.00697427	0.00815379	0.00682519	-0.00117952	NA	NA	NA	NA	0.00716499	0.00815379	0.00701824	-0.000988806	NA	NA	NA	NA	0.00710305	0.00816093	0.00667202	-0.00105788	NA
rs2780292	1	56928691	0.21539	0.045009	0.0001994	13.8367	NA	NA	NA	NA	NA	NA	NA	NA	NA	NA	NA	NA	NA	NA	NA	NA	0.178082	0.312745	0.175999	-0.134664	NA	NA	NA	NA	0.172647	0.312745	0.169977	-0.140099	NA	NA	NA	NA	NA	NA	NA	NA	NA
rs7368386	1	56929525	0.216574	0.048474	5.75e-05	16.1833	NA	NA	NA	NA	NA	NA	NA	NA	NA	NA	NA	NA	NA	NA	NA	NA	0.0818311	0.138585	0.08062	-0.0567538	NA	NA	NA	NA	NA	NA	NA	NA	NA	NA	NA	NA	NA	NA	NA	NA	NA
rs7365290	1	56929541	0.216584	0.048753	5.22e-05	16.3665	NA	NA	NA	NA	NA	NA	NA	NA	NA	NA	NA	NA	NA	NA	NA	NA	NA	NA	NA	NA	NA	NA	NA	NA	NA	NA	NA	NA	NA	NA	NA	NA	NA	NA	NA	NA	NA
rs7365293	1	56929580	0.216657	0.049028	4.72e-05	16.5574	NA	NA	NA	NA	NA	NA	NA	NA	NA	NA	NA	NA	NA	NA	NA	NA	NA	NA	NA	NA	NA	NA	NA	NA	NA	NA	NA	NA	NA	NA	NA	NA	NA	NA	NA	NA	NA
rs7527084	1	56930365	0.21673	0.0487	5.31e-05	16.3341	NA	NA	NA	NA	NA	NA	NA	NA	NA	NA	NA	NA	NA	NA	NA	NA	NA	NA	NA	NA	NA	NA	NA	NA	NA	NA	NA	NA	NA	NA	NA	NA	NA	NA	NA	NA	NA
rs7513178	1	56930449	0.216907	0.049026	4.64e-05	16.5898	NA	NA	NA	NA	NA	NA	NA	NA	NA	NA	NA	NA	NA	NA	NA	NA	NA	NA	NA	NA	NA	NA	NA	NA	NA	NA	NA	NA	NA	NA	NA	NA	NA	NA	NA	NA	NA
rs7535319	1	56930618	0.21683	0.049464	4.02e-05	16.8619	NA	NA	NA	NA	NA	NA	NA	NA	NA	NA	NA	NA	NA	NA	NA	NA	NA	NA	NA	NA	NA	NA	NA	NA	NA	NA	NA	NA	NA	NA	NA	NA	NA	NA	NA	NA	NA
rs1261410	1	56930807	0.216856	0.049226	4.39e-05	16.6949	NA	NA	NA	NA	NA	NA	NA	NA	NA	NA	NA	NA	NA	NA	NA	NA	NA	NA	NA	NA	NA	NA	NA	NA	NA	NA	NA	NA	NA	NA	NA	NA	NA	NA	NA	NA	NA
rs1271160	1	56930950	0.244842	0.047592	7.2e-05	15.7576	NA	NA	NA	NA	NA	NA	NA	NA	NA	NA	NA	NA	NA	NA	NA	NA	NA	NA	NA	NA	NA	NA	NA	NA	NA	NA	NA	NA	NA	NA	NA	NA	NA	NA	NA	NA	NA
rs7525346	1	56930986	0.216742	0.049378	4.17e-05	16.7924	NA	NA	NA	NA	NA	NA	NA	NA	NA	NA	NA	NA	NA	NA	NA	NA	NA	NA	NA	NA	NA	NA	NA	NA	NA	NA	NA	NA	NA	NA	NA	NA	NA	NA	NA	NA	NA
rs7513411	1	56931353	0.21677	0.04956	3.91e-05	16.9146	NA	NA	NA	NA	NA	NA	NA	NA	NA	NA	NA	NA	NA	NA	NA	NA	NA	NA	NA	NA	NA	NA	NA	NA	NA	NA	NA	NA	NA	NA	NA	NA	NA	NA	NA	NA	NA
rs10888971	1	56932261	0.134598	0.077567	5.81e-07	24.9743	NA	NA	NA	NA	NA	NA	NA	NA	NA	NA	NA	NA	NA	NA	NA	NA	NA	NA	NA	NA	NA	NA	NA	NA	NA	NA	NA	NA	NA	NA	NA	NA	NA	NA	NA	NA	NA
rs10888972	1	56932462	0.21685	0.049769	3.64e-05	17.0504	NA	NA	NA	NA	NA	NA	NA	NA	NA	NA	NA	NA	NA	NA	NA	NA	NA	NA	NA	NA	NA	NA	NA	NA	NA	NA	NA	NA	NA	NA	NA	NA	NA	NA	NA	NA	NA
rs6670090	1	56932594	0.135198	0.077919	5.16e-07	25.2031	NA	NA	NA	NA	NA	NA	NA	NA	NA	NA	NA	NA	NA	NA	NA	NA	NA	NA	NA	NA	NA	NA	NA	NA	NA	NA	NA	NA	NA	NA	NA	NA	NA	NA	NA	NA	NA
rs6588634	1	56938218	0.13318	0.075598	1.22e-06	23.5454	0.00809904	0.00925723	0.00774788	-0.00115819	NA	NA	NA	NA	0.00760483	0.00925723	0.00734497	-0.0016524	NA	NA	NA	NA	0.00777418	0.00925723	0.00760992	-0.00148305	0.00808884	0.00925723	0.00787933	-0.00116839	NA	NA	NA	NA	NA	NA	NA	NA	NA	NA	NA	NA	NA
rs1815487	1	56939358	0.133146	0.076306	9.98e-07	23.932	0.00723399	0.00808878	0.00691109	-0.00085479	0.00696769	0.00808878	0.00669621	-0.0011211	0.00682652	0.00808878	0.00658655	-0.00126226	NA	NA	NA	NA	0.00692668	0.00808878	0.0067785	-0.0011621	0.00722191	0.00808878	0.00702736	-0.00086687	0.00711731	0.00808878	0.00697122	-0.000971476	NA	NA	NA	NA	NA	NA	NA	NA	NA
rs6588635	1	56940914	0.133205	0.07574	1.2e-06	23.5772	NA	NA	NA	NA	NA	NA	NA	NA	NA	NA	NA	NA	NA	NA	NA	NA	0.00770045	0.00915471	0.00753759	-0.00145426	NA	NA	NA	NA	NA	NA	NA	NA	NA	NA	NA	NA	NA	NA	NA	NA	NA
rs11206824	1	56942305	0.143534	0.077742	3.54e-07	25.9301	0.00408666	0.00408729	0.0038781	-6.38e-07	NA	NA	NA	NA	0.00395535	0.00408729	0.00379684	-0.000131944	NA	NA	NA	NA	0.00387104	0.00408729	0.00377684	-0.000216258	0.00407136	0.00408729	0.00394045	-1.59e-05	0.00402891	0.00408729	0.00393129	-5.84e-05	NA	NA	NA	NA	NA	NA	NA	NA	NA
rs72664303	1	56945666	0.09115	0.107041	7.12e-11	42.4857	NA	NA	NA	NA	NA	NA	NA	NA	NA	NA	NA	NA	NA	NA	NA	NA	5.44e-05	3.08e-05	5.75e-05	2.36e-05	NA	NA	NA	NA	NA	NA	NA	NA	NA	NA	NA	NA	NA	NA	NA	NA	NA
rs72664304	1	56948290	0.091222	0.107604	5.65e-11	42.9381	5.07e-05	2.74e-05	5.62e-05	2.33e-05	NA	NA	NA	NA	NA	NA	NA	NA	NA	NA	NA	NA	4.91e-05	2.74e-05	5.19e-05	2.17e-05	NA	NA	NA	NA	5.54e-05	2.74e-05	5.9e-05	2.81e-05	NA	NA	NA	NA	NA	NA	NA	NA	NA
rs55694910	1	56952750	0.091159	0.108709	3.84e-11	43.6937	NA	NA	NA	NA	NA	NA	NA	NA	NA	NA	NA	NA	NA	NA	NA	NA	NA	NA	NA	NA	NA	NA	NA	NA	NA	NA	NA	NA	NA	NA	NA	NA	NA	NA	NA	NA	NA
rs17114036	1	56962821	0.084432	0.123103	2.22e-13	53.7994	5.08e-06	1.87e-06	5.8e-06	3.21e-06	8.9e-06	1.87e-06	1.01e-05	7.04e-06	6.92e-06	1.87e-06	7.7e-06	5.05e-06	5.29e-06	1.87e-06	6.34e-06	3.42e-06	4.84e-06	1.87e-06	5.22e-06	2.97e-06	NA	NA	NA	NA	5.73e-06	1.87e-06	6.22e-06	3.87e-06	NA	NA	NA	NA	NA	NA	NA	NA	NA
rs72664318	1	56963627	0.08458	0.124442	1.18e-13	55.0433	NA	NA	NA	NA	7.09e-06	1.4e-06	8.04e-06	5.69e-06	5.47e-06	1.4e-06	6.1e-06	4.07e-06	NA	NA	NA	NA	3.77e-06	1.4e-06	4.08e-06	2.37e-06	NA	NA	NA	NA	4.49e-06	1.4e-06	4.88e-06	3.09e-06	NA	NA	NA	NA	NA	NA	NA	NA	NA
rs9970807	1	56965664	0.084903	0.12575	5e-14	56.7314	NA	NA	NA	NA	NA	NA	NA	NA	3.99e-06	9.5e-07	4.46e-06	3.04e-06	NA	NA	NA	NA	2.7e-06	9.5e-07	2.93e-06	1.75e-06	NA	NA	NA	NA	3.24e-06	9.5e-07	3.53e-06	2.29e-06	NA	NA	NA	NA	NA	NA	NA	NA	NA
rs17114046	1	56966350	0.085671	0.124895	6.06e-14	56.3511	NA	NA	NA	NA	NA	NA	NA	NA	NA	NA	NA	NA	NA	NA	NA	NA	2.91e-06	1.04e-06	3.15e-06	1.87e-06	NA	NA	NA	NA	3.48e-06	1.04e-06	3.79e-06	2.45e-06	NA	NA	NA	NA	NA	NA	NA	NA	NA
rs4912314	1	56968477	0.241763	0.051702	1.41e-06	23.267	0.00878999	0.010208	0.00841704	-0.00141799	NA	NA	NA	NA	0.0082239	0.010208	0.00794875	-0.00198408	0.00842404	0.010208	0.00798688	-0.00178394	0.00845255	0.010208	0.00827559	-0.00175542	NA	NA	NA	NA	0.0086423	0.010208	0.00847593	-0.00156568	NA	NA	NA	NA	0.00869677	0.0102133	0.00818887	-0.0015165	NA
rs56186267	1	56970418	0.082806	0.125003	1.5e-13	54.5688	NA	NA	NA	NA	NA	NA	NA	NA	NA	NA	NA	NA	NA	NA	NA	NA	4.15e-06	1.56e-06	4.48e-06	2.59e-06	NA	NA	NA	NA	4.93e-06	1.56e-06	5.35e-06	3.37e-06	NA	NA	NA	NA	NA	NA	NA	NA	NA
rs1418978	1	56971724	0.27259	0.048337	7.58e-06	20.041	0.0234899	0.0327908	0.0227019	-0.00930095	0.0205777	0.0327908	0.0199746	-0.0122131	0.0210093	0.0327908	0.0204894	-0.0117815	NA	NA	NA	NA	0.0230205	0.0327908	0.0225943	-0.00977034	0.0236486	0.0327908	0.0231146	-0.00914219	0.0230512	0.0327908	0.0226676	-0.00973967	NA	NA	NA	NA	0.0249582	0.0327479	0.0238078	-0.00778969	NA
rs72664324	1	56972353	0.084116	0.12435	1.67e-13	54.3594	4.54e-06	1.64e-06	5.2e-06	2.9e-06	8.04e-06	1.64e-06	9.09e-06	6.4e-06	6.23e-06	1.64e-06	6.93e-06	4.58e-06	4.74e-06	1.64e-06	5.68e-06	3.1e-06	4.33e-06	1.64e-06	4.67e-06	2.69e-06	4.75e-06	1.64e-06	5.23e-06	3.11e-06	5.13e-06	1.64e-06	5.57e-06	3.49e-06	NA	NA	NA	NA	2.32e-06	1.66e-06	2.88e-06	6.59e-07	NA
rs7515808	1	56972400	0.273343	0.048338	7.68e-06	20.0159	0.0236756	0.0330969	0.0228829	-0.00942133	0.0207279	0.0330969	0.0201212	-0.012369	0.0211678	0.0330969	0.0206455	-0.0119291	0.0223223	0.0330969	0.021317	-0.0107746	0.0232058	0.0330969	0.0227766	-0.00989109	0.0238369	0.0330969	0.0232991	-0.00926001	0.0232334	0.0330969	0.0228467	-0.00986344	NA	NA	NA	NA	0.0251695	0.0330531	0.0240119	-0.00788365	NA
rs2404716	1	56979076	0.248608	0.065066	9.57e-10	37.4106	0.000182771	0.000122185	0.000199166	6.06e-05	NA	NA	NA	NA	0.000208647	0.000122185	0.000224056	8.65e-05	0.000179017	0.000122185	0.0002031	5.68e-05	0.000178652	0.000122185	0.00018707	5.65e-05	NA	NA	NA	NA	0.000196377	0.000122185	0.000207088	7.42e-05	NA	NA	NA	NA	0.000127417	0.000123107	0.00014572	4.31e-06	NA
rs61772592	1	56979681	0.120687	-0.06355	1.6e-05	18.6145	0.036964	0.055853	0.0358671	-0.018889	NA	NA	NA	NA	0.0323978	0.055853	0.0317303	-0.0234551	NA	NA	NA	NA	0.036528	0.055853	0.0358967	-0.0193249	NA	NA	NA	NA	0.0362829	0.055853	0.0356752	-0.01957	NA	NA	NA	NA	NA	NA	NA	NA	NA
rs61772593	1	56980031	0.027034	-0.133	0.0002788	13.2077	NA	NA	NA	NA	NA	NA	NA	NA	0.179035	0.378985	0.177054	-0.19995	NA	NA	NA	NA	0.217774	0.378985	0.215441	-0.161211	NA	NA	NA	NA	0.210706	0.378985	0.207565	-0.168279	NA	NA	NA	NA	NA	NA	NA	NA	NA
rs72664332	1	56980222	0.08224	0.125103	1.4e-13	54.7041	NA	NA	NA	NA	NA	NA	NA	NA	NA	NA	NA	NA	NA	NA	NA	NA	4.04e-06	1.51e-06	4.36e-06	2.52e-06	NA	NA	NA	NA	4.8e-06	1.51e-06	5.21e-06	3.28e-06	NA	NA	NA	NA	NA	NA	NA	NA	NA
rs61772595	1	56983585	0.120805	-0.064132	1.3e-05	19.0105	0.0325585	0.0481452	0.0315566	-0.0155866	0.0278298	0.0481452	0.0270546	-0.0203154	0.0286959	0.0481452	0.0280712	-0.0194492	NA	NA	NA	NA	0.0320997	0.0481452	0.0315336	-0.0160454	0.0328531	0.0481452	0.0321392	-0.0152921	0.031956	0.0481452	0.0314213	-0.0161892	NA	NA	NA	NA	NA	NA	NA	NA	NA
rs9437006	1	56983656	0.120807	-0.064141	1.29e-05	19.0253	0.0324056	0.0478802	0.0314071	-0.0154746	0.0277088	0.0478802	0.0269364	-0.0201715	0.0285671	0.0478802	0.0279439	-0.0193131	NA	NA	NA	NA	0.0319462	0.0478802	0.0313824	-0.015934	0.0326978	0.0478802	0.0319868	-0.0151825	0.0318058	0.0478802	0.0312737	-0.0160744	NA	NA	NA	NA	NA	NA	NA	NA	NA
rs147055617	1	56986303	0.080553	-0.078813	2.54e-05	17.7343	0.049132	0.0777459	0.0477979	-0.0286139	NA	NA	NA	NA	NA	NA	NA	NA	NA	NA	NA	NA	0.0488058	0.0777459	0.048003	-0.0289401	NA	NA	NA	NA	0.048238	0.0777459	0.0474298	-0.0295079	NA	NA	NA	NA	NA	NA	NA	NA	NA
rs114738219	1	56986623	0.122027	-0.061149	2.79e-05	17.5558	NA	NA	NA	NA	NA	NA	NA	NA	0.0449822	0.0831377	0.0441993	-0.0381554	NA	NA	NA	NA	0.0517804	0.0831377	0.0509378	-0.0313573	NA	NA	NA	NA	NA	NA	NA	NA	NA	NA	NA	NA	NA	NA	NA	NA	NA
rs55869368	1	56986633	0.083602	0.122904	3.05e-13	53.1752	NA	NA	NA	NA	NA	NA	NA	NA	7.8e-06	2.16e-06	8.67e-06	5.64e-06	NA	NA	NA	NA	5.49e-06	2.16e-06	5.92e-06	3.33e-06	NA	NA	NA	NA	NA	NA	NA	NA	NA	NA	NA	NA	NA	NA	NA	NA	NA
rs72664335	1	56986978	0.081976	0.125844	1.05e-13	55.2706	NA	NA	NA	NA	NA	NA	NA	NA	5.24e-06	1.33e-06	5.85e-06	3.91e-06	NA	NA	NA	NA	3.6e-06	1.33e-06	3.9e-06	2.28e-06	NA	NA	NA	NA	NA	NA	NA	NA	NA	NA	NA	NA	NA	NA	NA	NA	NA
rs76298462	1	56988347	0.119481	-0.065008	1.04e-05	19.4365	0.0284288	0.0410573	0.027521	-0.0126284	0.0245475	0.0410573	0.0238488	-0.0165098	0.0252081	0.0410573	0.024628	-0.0158492	NA	NA	NA	NA	0.0279585	0.0410573	0.0274551	-0.0130987	NA	NA	NA	NA	0.0279005	0.0410573	0.0274346	-0.0131568	NA	NA	NA	NA	NA	NA	NA	NA	NA
rs56348932	1	56988551	0.082366	0.125316	1.17e-13	55.0581	3.95e-06	1.39e-06	4.53e-06	2.56e-06	7.07e-06	1.39e-06	8.02e-06	5.68e-06	5.46e-06	1.39e-06	6.08e-06	4.06e-06	4.14e-06	1.39e-06	4.97e-06	2.74e-06	3.76e-06	1.39e-06	4.06e-06	2.37e-06	NA	NA	NA	NA	4.48e-06	1.39e-06	4.86e-06	3.08e-06	NA	NA	NA	NA	2e-06	1.42e-06	2.49e-06	5.83e-07	NA
rs72664341	1	56990753	0.08174	0.124218	2.31e-13	53.7223	5.16e-06	1.9e-06	5.89e-06	3.25e-06	NA	NA	NA	NA	7.03e-06	1.9e-06	7.81e-06	5.12e-06	5.37e-06	1.9e-06	6.43e-06	3.47e-06	4.92e-06	1.9e-06	5.3e-06	3.01e-06	NA	NA	NA	NA	5.82e-06	1.9e-06	6.31e-06	3.92e-06	NA	NA	NA	NA	NA	NA	NA	NA	NA
rs6674131	1	56991294	0.119555	-0.065295	9.4e-06	19.6296	0.0267417	0.0382054	0.0258738	-0.0114638	NA	NA	NA	NA	0.0237774	0.0382054	0.023217	-0.014428	NA	NA	NA	NA	0.0262697	0.0382054	0.0257924	-0.0119357	NA	NA	NA	NA	0.0262438	0.0382054	0.025806	-0.0119616	NA	NA	NA	NA	0.0286729	0.0381466	0.0273997	-0.0094737	NA
rs56322312	1	56991890	0.084384	0.122116	3.03e-13	53.1881	5.74e-06	2.16e-06	6.55e-06	3.58e-06	9.97e-06	2.16e-06	1.12e-05	7.81e-06	7.78e-06	2.16e-06	8.65e-06	5.62e-06	5.97e-06	2.16e-06	7.14e-06	3.82e-06	5.48e-06	2.16e-06	5.9e-06	3.32e-06	NA	NA	NA	NA	6.47e-06	2.16e-06	7.01e-06	4.32e-06	NA	NA	NA	NA	NA	NA	NA	NA	NA
rs12082242	1	56994043	0.324968	0.053815	4.18e-08	30.0641	0.00117628	0.00107224	0.0012504	0.00010403	0.00131308	0.00107224	0.00139426	0.000240832	0.00122423	0.00107224	0.00129076	0.000151988	0.00111537	0.00107224	0.00123066	4.31e-05	0.00116463	0.00107224	0.00120102	9.24e-05	0.00120714	0.00107224	0.0012686	0.000134898	0.00123143	0.00107224	0.0012799	0.00015919	0.001435	0.00107224	0.00133158	0.000362758	NA	NA	NA	NA
rs1759753	1	56994079	0.11955	-0.06533	9.3e-06	19.6501	0.0265694	0.0379158	0.0257057	-0.0113464	0.0230591	0.0379158	0.0223958	-0.0148567	0.0236311	0.0379158	0.0230728	-0.0142847	0.0250025	0.0379158	0.0238975	-0.0129134	0.0260974	0.0379158	0.0256227	-0.0118184	0.026772	0.0379158	0.0261759	-0.0111438	0.0260747	0.0379158	0.0256397	-0.0118411	NA	NA	NA	NA	NA	NA	NA	NA	NA
rs1777279	1	56994695	0.119565	-0.065157	9.77e-06	19.5559	0.0273733	0.0392698	0.0264903	-0.0118966	0.0237034	0.0392698	0.0230247	-0.0155664	0.0243134	0.0392698	0.0237455	-0.0149564	NA	NA	NA	NA	0.0269017	0.0392698	0.0264145	-0.0123681	NA	NA	NA	NA	0.026864	0.0392698	0.0264156	-0.0124058	NA	NA	NA	NA	NA	NA	NA	NA	NA
rs6688009	1	56995324	0.149309	-0.047025	0.0002679	13.2825	NA	NA	NA	NA	NA	NA	NA	NA	0.174902	0.370728	0.172952	-0.195826	NA	NA	NA	NA	0.212689	0.370728	0.210385	-0.158039	NA	NA	NA	NA	0.20583	0.370728	0.202746	-0.164898	NA	NA	NA	NA	NA	NA	NA	NA	NA
chr1:56996010:D	1	56996010	0.148372	-0.048624	0.0001704	14.1322	NA	NA	NA	NA	NA	NA	NA	NA	NA	NA	NA	NA	NA	NA	NA	NA	NA	NA	NA	NA	NA	NA	NA	NA	NA	NA	NA	NA	NA	NA	NA	NA	NA	NA	NA	NA	NA
rs4634932	1	56996191	0.074983	0.134197	9.41e-14	55.4856	NA	NA	NA	NA	NA	NA	NA	NA	NA	NA	NA	NA	NA	NA	NA	NA	3.45e-06	1.26e-06	3.73e-06	2.19e-06	3.8e-06	1.26e-06	4.2e-06	2.54e-06	4.12e-06	1.26e-06	4.48e-06	2.86e-06	NA	NA	NA	NA	NA	NA	NA	NA	NA
rs953857	1	56997125	0.286696	0.057653	1.76e-08	31.7428	NA	NA	NA	NA	0.000874154	0.000638982	0.000932923	0.000235172	0.000803024	0.000638982	0.000850377	0.000164042	NA	NA	NA	NA	0.000744992	0.000638982	0.00077108	0.00010601	NA	NA	NA	NA	0.000795055	0.000638982	0.000829213	0.000156073	0.000968449	0.000638982	0.000891677	0.000329467	NA	NA	NA	NA
rs953856	1	56997139	0.315486	0.05494	3.59e-08	30.3592	NA	NA	NA	NA	0.00122147	0.000977992	0.00129816	0.000243475	0.00113583	0.000977992	0.00119848	0.000157834	NA	NA	NA	NA	0.00107572	0.000977992	0.00111005	9.77e-05	NA	NA	NA	NA	0.0011393	0.000977992	0.00118486	0.000161305	0.00133813	0.000977992	0.00123997	0.000360137	NA	NA	NA	NA
rs1819750	1	56997712	0.119568	-0.065334	9.29e-06	19.6521	NA	NA	NA	NA	NA	NA	NA	NA	0.0236165	0.0378868	0.0230583	-0.0142704	NA	NA	NA	NA	0.0260801	0.0378868	0.0256057	-0.0118067	NA	NA	NA	NA	0.0260577	0.0378868	0.0256231	-0.0118291	NA	NA	NA	NA	NA	NA	NA	NA	NA
rs10888977	1	56997893	0.326302	0.054448	2.74e-08	30.8834	NA	NA	NA	NA	0.00107512	0.000831419	0.00114444	0.000243697	0.000995101	0.000831419	0.00105144	0.000163682	NA	NA	NA	NA	0.000935047	0.000831419	0.000965999	0.000103629	NA	NA	NA	NA	0.000993195	0.000831419	0.00103404	0.000161776	NA	NA	NA	NA	0.000835162	0.000835162	0.000834568	0	NA
rs61772618	1	56998485	0.12051	-0.065524	8.73e-06	19.7709	0.0255741	0.0362485	0.0247345	-0.0106743	NA	NA	NA	NA	NA	NA	NA	NA	NA	NA	NA	NA	0.0251022	0.0362485	0.0246431	-0.0111462	NA	NA	NA	NA	0.0250975	0.0362485	0.0246791	-0.011151	NA	NA	NA	NA	0.0273355	0.0361955	0.0261058	-0.00885998	NA
rs2017955	1	56998925	0.286702	0.057604	1.8e-08	31.6992	0.000763394	0.000647528	0.000816196	0.000115866	NA	NA	NA	NA	0.000811762	0.000647528	0.000859533	0.000164234	NA	NA	NA	NA	0.000753584	0.000647528	0.000779899	0.000106056	NA	NA	NA	NA	0.000804033	0.000647528	0.000838502	0.000156506	NA	NA	NA	NA	NA	NA	NA	NA	NA
chr1:56999273:I	1	56999273	0.286448	0.057729	1.69e-08	31.8216	NA	NA	NA	NA	NA	NA	NA	NA	NA	NA	NA	NA	NA	NA	NA	NA	NA	NA	NA	NA	NA	NA	NA	NA	NA	NA	NA	NA	NA	NA	NA	NA	NA	NA	NA	NA	NA
rs72664353	1	57001898	0.082387	0.124222	1.98e-13	54.0239	4.85e-06	1.77e-06	5.55e-06	3.08e-06	8.55e-06	1.77e-06	9.66e-06	6.77e-06	6.63e-06	1.77e-06	7.38e-06	4.86e-06	5.06e-06	1.77e-06	6.07e-06	3.29e-06	4.63e-06	1.77e-06	4.99e-06	2.85e-06	5.08e-06	1.77e-06	5.59e-06	3.3e-06	5.49e-06	1.77e-06	5.95e-06	3.71e-06	NA	NA	NA	NA	2.5e-06	1.8e-06	3.09e-06	6.99e-07	NA
rs3927761	1	57002317	0.119489	-0.065226	9.71e-06	19.5676	0.0272714	0.039098	0.0263909	-0.0118265	0.0236219	0.039098	0.0229451	-0.0154761	0.024227	0.039098	0.0236603	-0.014871	NA	NA	NA	NA	0.0267998	0.039098	0.0263142	-0.0122982	0.0274844	0.039098	0.0268743	-0.0116136	0.026764	0.039098	0.0263174	-0.012334	0.0222542	0.039098	0.0218141	-0.0168438	NA	NA	NA	NA
rs3927760	1	57002327	0.11949	-0.065173	9.87e-06	19.5364	0.0275424	0.0395556	0.0266555	-0.0120132	0.0238388	0.0395556	0.0231569	-0.0157168	0.0244569	0.0395556	0.023887	-0.0150987	NA	NA	NA	NA	0.0270711	0.0395556	0.0265813	-0.0124845	0.0277595	0.0395556	0.0271439	-0.0117961	0.0270301	0.0395556	0.026579	-0.0125255	0.0224554	0.0395556	0.0220153	-0.0171002	NA	NA	NA	NA
rs1418977	1	57003359	0.119466	-0.06517	9.91e-06	19.5287	0.0276099	0.0396697	0.0267214	-0.0120597	0.0238929	0.0396697	0.0232096	-0.0157768	0.0245141	0.0396697	0.0239434	-0.0151556	0.0259651	0.0396697	0.024825	-0.0137046	0.0271386	0.0396697	0.0266478	-0.0125311	NA	NA	NA	NA	0.0270964	0.0396697	0.0266441	-0.0125733	NA	NA	NA	NA	NA	NA	NA	NA	NA
rs72664354	1	57004417	0.082377	0.124562	1.73e-13	54.2901	NA	NA	NA	NA	NA	NA	NA	NA	6.31e-06	1.67e-06	7.02e-06	4.64e-06	NA	NA	NA	NA	4.39e-06	1.67e-06	4.73e-06	2.72e-06	4.82e-06	1.67e-06	5.3e-06	3.15e-06	5.21e-06	1.67e-06	5.65e-06	3.54e-06	NA	NA	NA	NA	2.36e-06	1.69e-06	2.92e-06	6.67e-07	NA
chr1:57006347:D	1	57006347	0.12019	-0.064493	1.08e-05	19.3644	NA	NA	NA	NA	NA	NA	NA	NA	NA	NA	NA	NA	NA	NA	NA	NA	NA	NA	NA	NA	NA	NA	NA	NA	NA	NA	NA	NA	NA	NA	NA	NA	NA	NA	NA	NA	NA
rs17470169	1	57006839	0.108148	-0.064272	3.79e-05	16.9738	0.0629751	0.103386	0.0614081	-0.0404105	NA	NA	NA	NA	NA	NA	NA	NA	NA	NA	NA	NA	0.0628391	0.103386	0.0618542	-0.0405465	0.0638231	0.103386	0.0625618	-0.0395625	0.0618456	0.103386	0.0608127	-0.0415399	NA	NA	NA	NA	NA	NA	NA	NA	NA
rs1930760	1	57007539	0.384614	0.045443	1.57e-06	23.0603	0.00934336	0.0109798	0.00895343	-0.00163646	NA	NA	NA	NA	NA	NA	NA	NA	NA	NA	NA	NA	0.00899671	0.0109798	0.00880965	-0.00198312	NA	NA	NA	NA	0.00918442	0.0109798	0.00901129	-0.0017954	NA	NA	NA	NA	NA	NA	NA	NA	NA
rs72664355	1	57007791	0.081536	0.12642	1.03e-13	55.3084	3.76e-06	1.32e-06	4.31e-06	2.44e-06	NA	NA	NA	NA	5.2e-06	1.32e-06	5.81e-06	3.89e-06	NA	NA	NA	NA	3.58e-06	1.32e-06	3.87e-06	2.26e-06	NA	NA	NA	NA	4.26e-06	1.32e-06	4.63e-06	2.95e-06	NA	NA	NA	NA	NA	NA	NA	NA	NA
rs61772620	1	57007897	0.119276	-0.064913	1.09e-05	19.3468	0.02925	0.0424549	0.028323	-0.0132049	NA	NA	NA	NA	0.0259031	0.0424549	0.0253137	-0.0165518	NA	NA	NA	NA	0.0287812	0.0424549	0.0282651	-0.0136738	NA	NA	NA	NA	0.0287069	0.0424549	0.0282272	-0.0137481	NA	NA	NA	NA	NA	NA	NA	NA	NA
rs2404715	1	57008778	0.082422	0.124813	1.55e-13	54.5058	4.41e-06	1.59e-06	5.05e-06	2.82e-06	NA	NA	NA	NA	6.05e-06	1.59e-06	6.74e-06	4.47e-06	NA	NA	NA	NA	4.2e-06	1.59e-06	4.53e-06	2.61e-06	4.61e-06	1.59e-06	5.08e-06	3.03e-06	4.99e-06	1.59e-06	5.42e-06	3.4e-06	NA	NA	NA	NA	NA	NA	NA	NA	NA
rs61772622	1	57009984	0.119259	-0.064986	1.07e-05	19.3822	0.0289232	0.041898	0.0280038	-0.0129748	0.0249421	0.041898	0.024234	-0.016956	0.0256266	0.041898	0.0250409	-0.0162714	0.0271793	0.041898	0.0259953	-0.0147187	0.0284538	0.041898	0.0279427	-0.0134443	0.029161	0.041898	0.0285182	-0.012737	0.028386	0.041898	0.0279118	-0.013512	0.0234779	0.041898	0.0230385	-0.0184201	NA	NA	NA	NA
rs61772623	1	57010149	0.119262	-0.064991	1.07e-05	19.3822	0.0289232	0.041898	0.0280038	-0.0129748	0.0249421	0.041898	0.024234	-0.016956	0.0256266	0.041898	0.0250409	-0.0162714	0.0271793	0.041898	0.0259953	-0.0147187	0.0284538	0.041898	0.0279427	-0.0134443	0.029161	0.041898	0.0285182	-0.012737	0.028386	0.041898	0.0279118	-0.013512	NA	NA	NA	NA	NA	NA	NA	NA	NA
rs61772625	1	57011200	0.119256	-0.064861	1.11e-05	19.3121	0.0295746	0.043009	0.0286401	-0.0134345	NA	NA	NA	NA	NA	NA	NA	NA	0.0277813	0.043009	0.0265756	-0.0152278	0.0291064	0.043009	0.0285854	-0.0139026	0.0298224	0.043009	0.0291666	-0.0131867	0.0290256	0.043009	0.0285406	-0.0139834	NA	NA	NA	NA	NA	NA	NA	NA	NA
rs12134109	1	57011661	0.287796	0.058643	9.85e-09	32.8706	0.00056383	0.000454712	0.000605267	0.000109118	NA	NA	NA	NA	0.000608644	0.000454712	0.000646389	0.000153932	0.000541518	0.000454712	0.000604113	8.68e-05	0.000555422	0.000454712	0.000576248	0.00010071	0.000580111	0.000454712	0.000613479	0.000125398	0.000596362	0.000454712	0.000623399	0.00014165	NA	NA	NA	NA	NA	NA	NA	NA	NA
rs11206838	1	57012791	0.286942	0.057719	1.68e-08	31.8332	0.000737183	0.000621666	0.000788539	0.000115517	NA	NA	NA	NA	0.000785251	0.000621666	0.000831749	0.000163585	NA	NA	NA	NA	0.000727534	0.000621666	0.000753156	0.000105868	NA	NA	NA	NA	0.000776806	0.000621666	0.000810328	0.000155139	NA	NA	NA	NA	NA	NA	NA	NA	NA
rs1041602	1	57013198	0.119091	-0.065292	1e-05	19.5114	0.0277614	0.0399259	0.0268693	-0.0121645	0.0240141	0.0399259	0.023328	-0.0159119	0.0246426	0.0399259	0.0240701	-0.0152834	NA	NA	NA	NA	0.0272903	0.0399259	0.0267971	-0.0126357	0.0279817	0.0399259	0.0273618	-0.0119442	0.0272452	0.0399259	0.0267903	-0.0126808	0.0226178	0.0399259	0.0221778	-0.0173081	NA	NA	NA	NA
rs41487448	1	57015295	0.11921	-0.065522	9.71e-06	19.5676	0.0272714	0.039098	0.0263909	-0.0118265	0.0236219	0.039098	0.0229451	-0.0154761	0.024227	0.039098	0.0236603	-0.014871	0.025652	0.039098	0.0245233	-0.013446	0.0267998	0.039098	0.0263142	-0.0122982	0.0274844	0.039098	0.0268743	-0.0116136	0.026764	0.039098	0.0263174	-0.012334	0.0222542	0.039098	0.0218141	-0.0168438	NA	NA	NA	NA
rs72664358	1	57015317	0.158691	0.070608	3.13e-08	30.6252	0.00101279	0.000900492	0.00107877	0.000112299	0.00114472	0.000900492	0.00121758	0.000244226	0.00106195	0.000900492	0.00112131	0.000161454	0.000962851	0.000900492	0.00106477	6.24e-05	0.00100173	0.000900492	0.0010343	0.000101236	0.00103991	0.000900492	0.00109426	0.00013942	0.0010625	0.000900492	0.00110561	0.000162012	0.00125678	0.000900492	0.00116314	0.000356291	NA	NA	NA	NA
rs61772626	1	57015668	0.120369	-0.065302	9.61e-06	19.5874	0.0271012	0.0388109	0.0262248	-0.0117097	0.0234855	0.0388109	0.022812	-0.0153254	0.0240826	0.0388109	0.0235179	-0.0147283	0.0254945	0.0388109	0.0243716	-0.0133164	0.0266295	0.0388109	0.0261465	-0.0121814	0.0273117	0.0388109	0.0267049	-0.0114992	0.0265969	0.0388109	0.0261531	-0.012214	NA	NA	NA	NA	NA	NA	NA	NA	NA
rs61772627	1	57015992	0.118548	-0.065059	1.18e-05	19.1954	0.0306942	0.0449274	0.029734	-0.0142333	0.0263517	0.0449274	0.0256107	-0.0185757	0.0271236	0.0449274	0.0265184	-0.0178038	0.0288155	0.0449274	0.027573	-0.016112	0.0302289	0.0449274	0.0296908	-0.0146985	0.0309593	0.0449274	0.0302816	-0.0139682	0.030125	0.0449274	0.0296214	-0.0148024	0.0247835	0.0449274	0.0243462	-0.0201439	0.0332279	0.0448472	0.031813	-0.0116194
rs56170783	1	57016131	0.08156	0.126753	9.84e-14	55.3994	3.69e-06	1.29e-06	4.24e-06	2.4e-06	6.65e-06	1.29e-06	7.54e-06	5.36e-06	5.12e-06	1.29e-06	5.71e-06	3.83e-06	3.87e-06	1.29e-06	4.66e-06	2.58e-06	3.51e-06	1.29e-06	3.8e-06	2.22e-06	3.87e-06	1.29e-06	4.27e-06	2.58e-06	4.19e-06	1.29e-06	4.55e-06	2.9e-06	NA	NA	NA	NA	1.86e-06	1.31e-06	2.31e-06	5.49e-07	NA
rs7551402	1	57016633	0.287145	0.057059	2.59e-08	30.9927	0.000918911	0.00080389	0.000980044	0.000115021	0.00104703	0.00080389	0.00111492	0.000243144	0.000968177	0.00080389	0.00102328	0.000164286	0.000875079	0.00080389	0.000969116	7.12e-05	0.000908264	0.00080389	0.000938551	0.000104374	0.000943839	0.00080389	0.000993986	0.000139949	0.000965327	0.00080389	0.00100526	0.000161437	0.00115298	0.00080389	0.00106525	0.00034909	0.000807553	0.000807553	0.00080938	0
rs10493211	1	57016912	0.323005	0.051988	1.45e-07	27.655	0.00231166	0.00231166	0.00239461	0	0.00240185	0.00231166	0.00253118	9.02e-05	0.00231166	0.00231166	0.00239787	0	0.00231166	0.00231166	0.00232748	0	0.00231166	0.00231166	0.00231837	0	0.00232684	0.00231166	0.00243157	1.52e-05	0.00235733	0.00231166	0.0024375	4.57e-05	NA	NA	NA	NA	NA	NA	NA	NA	NA
rs75114340	1	57016945	0.309499	0.052774	1.78e-07	27.2584	0.00263128	0.00263128	0.00267183	0	0.00265927	0.00263128	0.00279888	2.8e-05	0.00263128	0.00263128	0.00266179	0	0.00263128	0.00263128	0.00259146	0	0.00263128	0.00263128	0.00259023	0	0.00263128	0.00263128	0.00271346	0	0.00263128	0.00263128	0.00271714	0	NA	NA	NA	NA	NA	NA	NA	NA	NA
chr1:57016950:D	1	57016950	0.310727	0.05378	9.74e-08	28.425	NA	NA	NA	NA	NA	NA	NA	NA	NA	NA	NA	NA	NA	NA	NA	NA	NA	NA	NA	NA	NA	NA	NA	NA	NA	NA	NA	NA	NA	NA	NA	NA	NA	NA	NA	NA	NA
rs56123357	1	57016992	0.276839	0.05608	2.89e-07	26.3219	0.00358558	0.00358558	0.00347135	0	0.00358558	0.00358558	0.00355899	0	0.00356234	0.00358558	0.00341625	-2.32e-05	0.00355483	0.00358558	0.00335004	-3.08e-05	0.00346255	0.00358558	0.00337612	-0.000123026	0.00358558	0.00358558	0.00352665	0	0.00358558	0.00358558	0.0035223	0	0.00359046	0.00358558	0.00339296	4.88e-06	NA	NA	NA	NA
rs56152906	1	57017057	0.323566	0.050725	3.11e-07	26.1802	0.00375911	0.00375911	0.00361297	0	0.00375911	0.00375911	0.00369203	0	0.00369945	0.00375911	0.00354898	-5.97e-05	0.00369602	0.00375911	0.00348403	-6.31e-05	0.00360474	0.00375911	0.00351558	-0.000154373	0.00375911	0.00375911	0.00367072	0	0.00375748	0.00375911	0.00366474	-1.63e-06	NA	NA	NA	NA	NA	NA	NA	NA	NA
rs55751848	1	57018257	0.272868	0.060353	3.39e-08	30.4704	0.00105534	0.000944775	0.00112347	0.000110563	0.00118874	0.000944775	0.00126381	0.000243963	0.0011043	0.000944775	0.00116556	0.000159524	NA	NA	NA	NA	0.00104411	0.000944775	0.0010777	9.93e-05	0.00108344	0.000944775	0.00113966	0.000138667	0.0011065	0.000944775	0.00115102	0.000161728	NA	NA	NA	NA	NA	NA	NA	NA	NA
rs72664362	1	57018260	0.244814	0.064599	1.07e-08	32.7097	0.000587603	0.000477156	0.000630441	0.000110447	0.000694858	0.000477156	0.000743695	0.000217703	0.000633007	0.000477156	0.00067199	0.000155851	NA	NA	NA	NA	0.000579006	0.000477156	0.000600513	0.00010185	0.000604483	0.000477156	0.00063903	0.000127328	0.000621149	0.000477156	0.000649101	0.000143993	NA	NA	NA	NA	NA	NA	NA	NA	NA
rs12141669	1	57020109	0.192359	0.06203	4.9e-07	25.3028	NA	NA	NA	NA	NA	NA	NA	NA	0.00468439	0.0050508	0.00450378	-0.000366406	NA	NA	NA	NA	0.00463567	0.0050508	0.00452759	-0.000415129	0.00486299	0.0050508	0.00471445	-0.000187813	0.00480613	0.0050508	0.00469518	-0.000244663	NA	NA	NA	NA	NA	NA	NA	NA	NA
rs17416285	1	57020650	0.106797	-0.053063	0.0009803	10.8644	NA	NA	NA	NA	NA	NA	NA	NA	NA	NA	NA	NA	NA	NA	NA	NA	0.431094	0.660648	0.425751	-0.229554	NA	NA	NA	NA	0.41411	0.660648	0.409334	-0.246538	NA	NA	NA	NA	NA	NA	NA	NA	NA
rs1202812	1	58381980	0.396819	-0.036061	0.0004791	12.1953	NA	NA	NA	NA	NA	NA	NA	NA	NA	NA	NA	NA	NA	NA	NA	NA	NA	NA	NA	NA	NA	NA	NA	NA	NA	NA	NA	NA	NA	NA	NA	NA	NA	NA	NA	NA	NA
rs11207345	1	59416511	0.194727	-0.041535	0.0006762	11.5536	NA	NA	NA	NA	NA	NA	NA	NA	NA	NA	NA	NA	NA	NA	NA	NA	NA	NA	NA	NA	NA	NA	NA	NA	NA	NA	NA	NA	NA	NA	NA	NA	NA	NA	NA	NA	NA
rs10889125	1	59417116	0.227454	-0.039328	0.0006495	11.6285	NA	NA	NA	NA	NA	NA	NA	NA	NA	NA	NA	NA	NA	NA	NA	NA	NA	NA	NA	NA	NA	NA	NA	NA	NA	NA	NA	NA	NA	NA	NA	NA	NA	NA	NA	NA	NA
rs2764932	1	59417734	0.224379	-0.039096	0.0006656	11.5829	NA	NA	NA	NA	NA	NA	NA	NA	NA	NA	NA	NA	NA	NA	NA	NA	NA	NA	NA	NA	NA	NA	NA	NA	NA	NA	NA	NA	NA	NA	NA	NA	NA	NA	NA	NA	NA
rs7555848	1	59418409	0.222282	-0.040656	0.0003868	12.5949	NA	NA	NA	NA	NA	NA	NA	NA	NA	NA	NA	NA	NA	NA	NA	NA	NA	NA	NA	NA	NA	NA	NA	NA	NA	NA	NA	NA	NA	NA	NA	NA	NA	NA	NA	NA	NA
rs59862650	1	59419160	0.224212	-0.03835	0.0008039	11.2322	NA	NA	NA	NA	NA	NA	NA	NA	NA	NA	NA	NA	NA	NA	NA	NA	NA	NA	NA	NA	NA	NA	NA	NA	NA	NA	NA	NA	NA	NA	NA	NA	NA	NA	NA	NA	NA
rs2764929	1	59422017	0.22172	-0.037312	0.0009065	11.0094	NA	NA	NA	NA	NA	NA	NA	NA	NA	NA	NA	NA	NA	NA	NA	NA	NA	NA	NA	NA	0.412927	0.643586	0.40695	-0.230659	NA	NA	NA	NA	NA	NA	NA	NA	NA	NA	NA	NA	NA
rs2764928	1	59422789	0.220881	-0.039731	0.0004268	12.4111	NA	NA	NA	NA	NA	NA	NA	NA	NA	NA	NA	NA	NA	NA	NA	NA	NA	NA	NA	NA	0.278397	0.472035	0.274476	-0.193638	NA	NA	NA	NA	NA	NA	NA	NA	NA	NA	NA	NA	NA
rs6699576	1	59422826	0.193094	-0.039679	0.0006885	11.52	NA	NA	NA	NA	NA	NA	NA	NA	NA	NA	NA	NA	NA	NA	NA	NA	NA	NA	NA	NA	0.360116	0.581751	0.354877	-0.221635	NA	NA	NA	NA	NA	NA	NA	NA	NA	NA	NA	NA	NA
rs11207352	1	59423611	0.207754	-0.037721	0.0009457	10.931	NA	NA	NA	NA	NA	NA	NA	NA	NA	NA	NA	NA	NA	NA	NA	NA	NA	NA	NA	NA	0.421367	0.652851	0.415282	-0.231484	NA	NA	NA	NA	NA	NA	NA	NA	NA	NA	NA	NA	NA
rs115107096	1	59424634	0.20774	-0.03842	0.0007719	11.3076	NA	NA	NA	NA	NA	NA	NA	NA	NA	NA	NA	NA	NA	NA	NA	NA	NA	NA	NA	NA	NA	NA	NA	NA	NA	NA	NA	NA	NA	NA	NA	NA	NA	NA	NA	NA	NA
rs10889126	1	59425161	0.221658	-0.038417	0.0006347	11.6713	NA	NA	NA	NA	NA	NA	NA	NA	NA	NA	NA	NA	NA	NA	NA	NA	NA	NA	NA	NA	NA	NA	NA	NA	NA	NA	NA	NA	NA	NA	NA	NA	NA	NA	NA	NA	NA
rs6667782	1	59427343	0.184374	-0.043799	0.0006641	11.5871	NA	NA	NA	NA	NA	NA	NA	NA	NA	NA	NA	NA	NA	NA	NA	NA	NA	NA	NA	NA	NA	NA	NA	NA	NA	NA	NA	NA	NA	NA	NA	NA	NA	NA	NA	NA	NA
rs144070669	1	59428139	0.219453	-0.037877	0.000818	11.1999	NA	NA	NA	NA	NA	NA	NA	NA	NA	NA	NA	NA	NA	NA	NA	NA	NA	NA	NA	NA	NA	NA	NA	NA	NA	NA	NA	NA	NA	NA	NA	NA	NA	NA	NA	NA	NA
rs190339276	1	59428650	0.057257	-0.112513	0.0001642	14.202	NA	NA	NA	NA	NA	NA	NA	NA	NA	NA	NA	NA	NA	NA	NA	NA	NA	NA	NA	NA	NA	NA	NA	NA	NA	NA	NA	NA	NA	NA	NA	NA	NA	NA	NA	NA	NA
rs10749714	1	59429800	0.222458	-0.038272	0.0006964	11.4988	NA	NA	NA	NA	NA	NA	NA	NA	NA	NA	NA	NA	NA	NA	NA	NA	NA	NA	NA	NA	NA	NA	NA	NA	NA	NA	NA	NA	NA	NA	NA	NA	NA	NA	NA	NA	NA
rs2716122	1	59430345	0.222703	-0.038167	0.0007196	11.4379	0.364673	0.591831	0.357735	-0.227158	NA	NA	NA	NA	NA	NA	NA	NA	NA	NA	NA	NA	NA	NA	NA	NA	NA	NA	NA	NA	NA	NA	NA	NA	NA	NA	NA	NA	NA	NA	NA	NA	NA
chr1:59432115:D	1	59432115	0.198815	-0.039886	0.0005756	11.8533	NA	NA	NA	NA	NA	NA	NA	NA	NA	NA	NA	NA	NA	NA	NA	NA	NA	NA	NA	NA	NA	NA	NA	NA	NA	NA	NA	NA	NA	NA	NA	NA	NA	NA	NA	NA	NA
rs12025175	1	59432897	0.203168	-0.03893	0.0007291	11.4136	0.367116	0.594815	0.360142	-0.227699	NA	NA	NA	NA	NA	NA	NA	NA	NA	NA	NA	NA	0.372606	0.594815	0.36798	-0.222209	NA	NA	NA	NA	0.35803	0.594815	0.353551	-0.236785	NA	NA	NA	NA	NA	NA	NA	NA	NA
rs71646019	1	59433354	0.201855	-0.039088	0.0006993	11.4911	0.359375	0.585307	0.352516	-0.225931	NA	NA	NA	NA	0.300173	0.585307	0.297269	-0.285134	NA	NA	NA	NA	0.364708	0.585307	0.360188	-0.220599	NA	NA	NA	NA	0.350482	0.585307	0.346053	-0.234825	NA	NA	NA	NA	NA	NA	NA	NA	NA
chr1:59433454:D	1	59433454	0.199146	-0.039955	0.0005557	11.9188	NA	NA	NA	NA	NA	NA	NA	NA	NA	NA	NA	NA	NA	NA	NA	NA	NA	NA	NA	NA	NA	NA	NA	NA	NA	NA	NA	NA	NA	NA	NA	NA	NA	NA	NA	NA	NA
rs932773	1	59433621	0.202515	-0.038717	0.0007842	11.2783	0.380849	0.611307	0.373681	-0.230459	0.290687	0.611307	0.286233	-0.32062	0.318941	0.611307	0.315814	-0.292366	0.348536	0.611307	0.342659	-0.262771	0.386612	0.611307	0.381805	-0.224695	0.384638	0.611307	0.379043	-0.226669	0.371429	0.611307	0.366868	-0.239879	NA	NA	NA	NA	NA	NA	NA	NA	NA
rs932772	1	59433893	0.202404	-0.039162	0.0006775	11.55	0.353564	0.578067	0.346792	-0.224503	0.269103	0.578067	0.264856	-0.308964	0.295125	0.578067	0.292281	-0.282942	0.323185	0.578067	0.317361	-0.254882	0.358778	0.578067	0.354338	-0.219289	0.357145	0.578067	0.351949	-0.220922	0.344818	0.578067	0.340427	-0.233249	NA	NA	NA	NA	NA	NA	NA	NA	NA
rs7543260	1	59435688	0.198474	-0.039837	0.0005784	11.8442	NA	NA	NA	NA	NA	NA	NA	NA	NA	NA	NA	NA	NA	NA	NA	NA	0.330024	0.541715	0.325986	-0.211691	NA	NA	NA	NA	0.317393	0.541715	0.313204	-0.224322	NA	NA	NA	NA	NA	NA	NA	NA	NA
rs12036261	1	59436776	0.198589	-0.03972	0.0006047	11.7615	NA	NA	NA	NA	0.253188	0.551958	0.249106	-0.29877	0.277506	0.551958	0.274878	-0.274452	NA	NA	NA	NA	0.337961	0.551958	0.33381	-0.213997	0.336583	0.551958	0.331703	-0.215375	0.324957	0.551958	0.32071	-0.227001	NA	NA	NA	NA	NA	NA	NA	NA	NA
rs2094078	1	59441394	0.197771	-0.039163	0.0007371	11.3933	0.369155	0.597295	0.362152	-0.228139	NA	NA	NA	NA	NA	NA	NA	NA	NA	NA	NA	NA	NA	NA	NA	NA	NA	NA	NA	NA	NA	NA	NA	NA	NA	NA	NA	NA	NA	NA	NA	NA	NA
rs12737137	1	59447206	0.188203	-0.040778	0.0005957	11.7894	NA	NA	NA	NA	NA	NA	NA	NA	0.275241	0.548505	0.272641	-0.273264	NA	NA	NA	NA	0.335271	0.548505	0.331159	-0.213234	0.333926	0.548505	0.329088	-0.214579	0.322394	0.548505	0.318166	-0.226111	NA	NA	NA	NA	NA	NA	NA	NA	NA
rs12730750	1	59613905	0.283399	0.03889	0.0004448	12.3339	0.281959	0.481418	0.276396	-0.199459	0.213933	0.481418	0.210306	-0.267485	0.234145	0.481418	0.231801	-0.247273	NA	NA	NA	NA	0.285643	0.481418	0.282263	-0.195775	NA	NA	NA	NA	0.275165	0.481418	0.271342	-0.206253	NA	NA	NA	NA	NA	NA	NA	NA	NA
rs10889130	1	59614380	0.28912	0.037779	0.0005913	11.8032	NA	NA	NA	NA	NA	NA	NA	NA	0.274126	0.546797	0.27154	-0.272671	NA	NA	NA	NA	0.333946	0.546797	0.329853	-0.212851	NA	NA	NA	NA	0.321131	0.546797	0.316913	-0.225666	NA	NA	NA	NA	NA	NA	NA	NA	NA
rs3737157	1	59617813	0.249161	0.039948	0.0002632	13.3157	0.208301	0.367093	0.204194	-0.158792	0.15888	0.367093	0.156001	-0.208213	0.173095	0.367093	0.171159	-0.193998	0.190386	0.367093	0.185579	-0.176708	0.210464	0.367093	0.208173	-0.156629	0.210814	0.367093	0.207743	-0.156279	0.203696	0.367093	0.200638	-0.163397	NA	NA	NA	NA	NA	NA	NA	NA	NA
chr1:59618039:I	1	59618039	0.24783	0.041142	0.0001738	14.0951	NA	NA	NA	NA	NA	NA	NA	NA	NA	NA	NA	NA	NA	NA	NA	NA	NA	NA	NA	NA	NA	NA	NA	NA	NA	NA	NA	NA	NA	NA	NA	NA	NA	NA	NA	NA	NA
rs12125996	1	59619320	0.249413	0.039996	0.0002325	13.5483	NA	NA	NA	NA	NA	NA	NA	NA	0.160899	0.342177	0.159058	-0.181278	NA	NA	NA	NA	0.19542	0.342177	0.193221	-0.146756	NA	NA	NA	NA	0.18927	0.342177	0.186389	-0.152906	NA	NA	NA	NA	NA	NA	NA	NA	NA
rs12127069	1	59620421	0.248986	0.040126	0.0002212	13.6418	NA	NA	NA	NA	NA	NA	NA	NA	0.156223	0.33245	0.154421	-0.176227	NA	NA	NA	NA	0.189641	0.33245	0.18748	-0.142809	NA	NA	NA	NA	0.183729	0.33245	0.180918	-0.148721	NA	NA	NA	NA	NA	NA	NA	NA	NA
rs12744750	1	59621601	0.249014	0.040036	0.0002278	13.5866	NA	NA	NA	NA	0.146165	0.33817	0.143476	-0.192005	0.158967	0.33817	0.157142	-0.179203	NA	NA	NA	NA	0.193033	0.33817	0.19085	-0.145136	NA	NA	NA	NA	0.186982	0.33817	0.184129	-0.151188	NA	NA	NA	NA	NA	NA	NA	NA	NA
rs17475397	1	59623203	0.249063	0.039926	0.000236	13.5203	0.195167	0.345126	0.191337	-0.149959	0.149187	0.345126	0.146453	-0.195939	0.162326	0.345126	0.160474	-0.1828	NA	NA	NA	NA	0.197183	0.345126	0.194972	-0.147943	0.197652	0.345126	0.1947	-0.147474	0.19096	0.345126	0.188058	-0.154166	NA	NA	NA	NA	NA	NA	NA	NA	NA
rs12730605	1	59627712	0.249051	0.040479	0.0001945	13.8835	NA	NA	NA	NA	NA	NA	NA	NA	0.144725	0.308134	0.143019	-0.163409	NA	NA	NA	NA	0.175404	0.308134	0.17334	-0.13273	NA	NA	NA	NA	0.170079	0.308134	0.167443	-0.138054	NA	NA	NA	NA	NA	NA	NA	NA	NA
rs12407524	1	59633269	0.249088	0.041009	0.000158	14.2744	NA	NA	NA	NA	NA	NA	NA	NA	NA	NA	NA	NA	NA	NA	NA	NA	NA	NA	NA	NA	NA	NA	NA	NA	NA	NA	NA	NA	NA	NA	NA	NA	NA	NA	NA	NA	NA
rs11207414	1	59635514	0.248076	0.041179	0.0001548	14.3129	NA	NA	NA	NA	NA	NA	NA	NA	0.126243	0.267949	0.124702	-0.141706	NA	NA	NA	NA	0.152462	0.267949	0.150572	-0.115487	0.153269	0.267949	0.150775	-0.11468	0.14808	0.267949	0.14574	-0.119869	NA	NA	NA	NA	0.181785	0.266948	0.17534	-0.0851633	NA
rs11207415	1	59635971	0.251109	0.040319	0.0001935	13.8932	NA	NA	NA	NA	NA	NA	NA	NA	0.144281	0.307184	0.142579	-0.162903	NA	NA	NA	NA	0.174853	0.307184	0.172793	-0.132331	0.175505	0.307184	0.17277	-0.131679	0.169551	0.307184	0.166922	-0.137632	NA	NA	NA	NA	NA	NA	NA	NA	NA
rs6684353	1	59638619	0.24879	0.04188	0.0001161	14.855	NA	NA	NA	NA	0.0987251	0.222948	0.0966672	-0.124223	0.106147	0.222948	0.104799	-0.116801	NA	NA	NA	NA	NA	NA	NA	NA	0.128414	0.222948	0.126219	-0.0945337	NA	NA	NA	NA	NA	NA	NA	NA	NA	NA	NA	NA	NA
rs11207416	1	59642102	0.247931	0.04067	0.0001874	13.9534	NA	NA	NA	NA	NA	NA	NA	NA	NA	NA	NA	NA	NA	NA	NA	NA	NA	NA	NA	NA	NA	NA	NA	NA	NA	NA	NA	NA	NA	NA	NA	NA	NA	NA	NA	NA	NA
rs12133893	1	59642431	0.250506	0.039707	0.0002511	13.4039	NA	NA	NA	NA	NA	NA	NA	NA	NA	NA	NA	NA	NA	NA	NA	NA	0.204644	0.357523	0.202388	-0.152879	NA	NA	NA	NA	NA	NA	NA	NA	NA	NA	NA	NA	NA	NA	NA	NA	NA
rs17535443	1	59646056	0.232181	0.042402	0.0001417	14.4794	NA	NA	NA	NA	0.110918	0.253443	0.108691	-0.142525	0.119705	0.253443	0.118225	-0.133738	NA	NA	NA	NA	0.144336	0.253443	0.142513	-0.109107	0.145191	0.253443	0.142791	-0.108252	0.140285	0.253443	0.138054	-0.113158	NA	NA	NA	NA	NA	NA	NA	NA	NA
rs11207420	1	59646524	0.233639	0.0424	0.0001341	14.5833	NA	NA	NA	NA	0.107405	0.244702	0.105225	-0.137298	0.115795	0.244702	0.114353	-0.128907	NA	NA	NA	NA	0.139474	0.244702	0.137692	-0.105228	0.140356	0.244702	0.138013	-0.104347	0.13562	0.244702	0.133455	-0.109082	NA	NA	NA	NA	0.165746	0.243795	0.159857	-0.078049	NA
rs12733512	1	59646978	0.231305	0.042445	0.0001359	14.5581	NA	NA	NA	NA	0.108244	0.246795	0.106053	-0.138551	0.11673	0.246795	0.115278	-0.130066	NA	NA	NA	NA	0.140636	0.246795	0.138844	-0.106159	0.141511	0.246795	0.139155	-0.105284	0.136735	0.246795	0.134554	-0.11006	NA	NA	NA	NA	0.167181	0.245879	0.161242	-0.0786981	NA
rs9660067	1	59649116	0.289089	0.035429	0.0005218	12.0361	NA	NA	NA	NA	NA	NA	NA	NA	NA	NA	NA	NA	NA	NA	NA	NA	NA	NA	NA	NA	NA	NA	NA	NA	NA	NA	NA	NA	NA	NA	NA	NA	NA	NA	NA	NA	NA
rs11207423	1	59650829	0.261282	0.038147	0.0006997	11.49	NA	NA	NA	NA	0.273755	0.585437	0.269461	-0.311683	0.300265	0.585437	0.29736	-0.285172	NA	NA	NA	NA	NA	NA	NA	NA	NA	NA	NA	NA	NA	NA	NA	NA	NA	NA	NA	NA	NA	NA	NA	NA	NA
rs12130314	1	59651063	0.257257	0.03702	0.0005626	11.8958	NA	NA	NA	NA	NA	NA	NA	NA	0.266755	0.535332	0.264238	-0.268577	NA	NA	NA	NA	NA	NA	NA	NA	NA	NA	NA	NA	NA	NA	NA	NA	NA	NA	NA	NA	NA	NA	NA	NA	NA
rs189335623	1	61239418	0.014761	-0.192247	0.0008213	11.1925	NA	NA	NA	NA	NA	NA	NA	NA	NA	NA	NA	NA	NA	NA	NA	NA	NA	NA	NA	NA	NA	NA	NA	NA	NA	NA	NA	NA	NA	NA	NA	NA	NA	NA	NA	NA	NA
chr1:64869384:D	1	64869384	0.0907	-0.058914	0.0002326	13.5475	NA	NA	NA	NA	NA	NA	NA	NA	NA	NA	NA	NA	NA	NA	NA	NA	NA	NA	NA	NA	NA	NA	NA	NA	NA	NA	NA	NA	NA	NA	NA	NA	NA	NA	NA	NA	NA
rs72671359	1	64877951	0.042622	-0.077068	0.0004782	12.1988	NA	NA	NA	NA	NA	NA	NA	NA	NA	NA	NA	NA	NA	NA	NA	NA	NA	NA	NA	NA	NA	NA	NA	NA	NA	NA	NA	NA	NA	NA	NA	NA	NA	NA	NA	NA	NA
rs190907669	1	64880738	0.04404	-0.073049	0.0008454	11.1388	NA	NA	NA	NA	NA	NA	NA	NA	NA	NA	NA	NA	NA	NA	NA	NA	NA	NA	NA	NA	NA	NA	NA	NA	NA	NA	NA	NA	NA	NA	NA	NA	NA	NA	NA	NA	NA
rs72671364	1	64888981	0.040802	-0.076007	0.0006893	11.5179	NA	NA	NA	NA	NA	NA	NA	NA	NA	NA	NA	NA	NA	NA	NA	NA	NA	NA	NA	NA	NA	NA	NA	NA	NA	NA	NA	NA	NA	NA	NA	NA	NA	NA	NA	NA	NA
rs56412910	1	64891875	0.043453	-0.074065	0.0007948	11.2533	NA	NA	NA	NA	NA	NA	NA	NA	NA	NA	NA	NA	NA	NA	NA	NA	NA	NA	NA	NA	NA	NA	NA	NA	NA	NA	NA	NA	NA	NA	NA	NA	NA	NA	NA	NA	NA
rs72671368	1	64893918	0.040739	-0.076118	0.0007017	11.4847	NA	NA	NA	NA	NA	NA	NA	NA	NA	NA	NA	NA	NA	NA	NA	NA	NA	NA	NA	NA	NA	NA	NA	NA	NA	NA	NA	NA	NA	NA	NA	NA	NA	NA	NA	NA	NA
rs72671369	1	64896081	0.040731	-0.075317	0.0008081	11.2225	NA	NA	NA	NA	NA	NA	NA	NA	NA	NA	NA	NA	NA	NA	NA	NA	NA	NA	NA	NA	NA	NA	NA	NA	NA	NA	NA	NA	NA	NA	NA	NA	NA	NA	NA	NA	NA
rs113180804	1	64896354	0.041786	-0.07772	0.000507	12.0897	NA	NA	NA	NA	NA	NA	NA	NA	NA	NA	NA	NA	NA	NA	NA	NA	NA	NA	NA	NA	NA	NA	NA	NA	NA	NA	NA	NA	NA	NA	NA	NA	NA	NA	NA	NA	NA
rs2820509	1	68673475	0.272597	-0.038836	0.0002921	13.1204	0.221533	0.388749	0.217151	-0.167217	0.168675	0.388749	0.165653	-0.220074	0.183975	0.388749	0.181957	-0.204775	0.202364	0.388749	0.197409	-0.186385	0.223894	0.388749	0.221476	-0.164855	0.224064	0.388749	0.220881	-0.164685	0.216527	0.388749	0.213319	-0.172222	NA	NA	NA	NA	NA	NA	NA	NA	NA
rs2915124	1	68688538	0.285792	-0.035752	0.0006432	11.6466	NA	NA	NA	NA	NA	NA	NA	NA	0.286974	0.566154	0.28423	-0.279179	NA	NA	NA	NA	0.349172	0.566154	0.344864	-0.216982	0.347656	0.566154	0.342605	-0.218498	0.335649	0.566154	0.331322	-0.230504	NA	NA	NA	NA	NA	NA	NA	NA	NA
rs2820472	1	68694307	0.289974	-0.037227	0.0003717	12.6693	NA	NA	NA	NA	0.193451	0.441001	0.190087	-0.24755	0.211466	0.441001	0.20926	-0.229536	NA	NA	NA	NA	0.257861	0.441001	0.254909	-0.183141	0.257438	0.441001	0.253881	-0.183563	0.248774	0.441001	0.245212	-0.192228	NA	NA	NA	NA	NA	NA	NA	NA	NA
rs72670467	1	68702241	0.097352	-0.054667	0.0004458	12.3297	NA	NA	NA	NA	NA	NA	NA	NA	NA	NA	NA	NA	NA	NA	NA	NA	NA	NA	NA	NA	NA	NA	NA	NA	NA	NA	NA	NA	NA	NA	NA	NA	NA	NA	NA	NA	NA
rs12041665	1	68705985	0.098472	-0.052705	0.0006437	11.6452	NA	NA	NA	NA	NA	NA	NA	NA	NA	NA	NA	NA	NA	NA	NA	NA	NA	NA	NA	NA	NA	NA	NA	NA	NA	NA	NA	NA	NA	NA	NA	NA	NA	NA	NA	NA	NA
rs11209235	1	68708258	0.096364	-0.053013	0.0006682	11.5757	NA	NA	NA	NA	NA	NA	NA	NA	NA	NA	NA	NA	NA	NA	NA	NA	NA	NA	NA	NA	NA	NA	NA	NA	NA	NA	NA	NA	NA	NA	NA	NA	NA	NA	NA	NA	NA
rs10493440	1	68711839	0.095169	-0.055177	0.0003862	12.5978	NA	NA	NA	NA	NA	NA	NA	NA	NA	NA	NA	NA	NA	NA	NA	NA	NA	NA	NA	NA	NA	NA	NA	NA	NA	NA	NA	NA	NA	NA	NA	NA	NA	NA	NA	NA	NA
rs11209236	1	68714191	0.095174	-0.056227	0.0003008	13.0654	NA	NA	NA	NA	NA	NA	NA	NA	NA	NA	NA	NA	NA	NA	NA	NA	NA	NA	NA	NA	NA	NA	NA	NA	NA	NA	NA	NA	NA	NA	NA	NA	NA	NA	NA	NA	NA
rs12733503	1	68714721	0.29302	-0.038808	0.0002018	13.8142	NA	NA	NA	NA	NA	NA	NA	NA	NA	NA	NA	NA	NA	NA	NA	NA	NA	NA	NA	NA	NA	NA	NA	NA	NA	NA	NA	NA	NA	NA	NA	NA	NA	NA	NA	NA	NA
rs72670475	1	68714905	0.095164	-0.056306	0.0002984	13.0804	NA	NA	NA	NA	NA	NA	NA	NA	NA	NA	NA	NA	NA	NA	NA	NA	NA	NA	NA	NA	NA	NA	NA	NA	NA	NA	NA	NA	NA	NA	NA	NA	NA	NA	NA	NA	NA
rs6686875	1	68719016	0.302893	-0.034917	0.0009886	10.8488	NA	NA	NA	NA	NA	NA	NA	NA	NA	NA	NA	NA	NA	NA	NA	NA	0.432815	0.662468	0.427454	-0.229652	NA	NA	NA	NA	NA	NA	NA	NA	NA	NA	NA	NA	NA	NA	NA	NA	NA
rs2149821	1	68719672	0.318098	-0.039423	0.000216	13.6865	NA	NA	NA	NA	NA	NA	NA	NA	NA	NA	NA	NA	NA	NA	NA	NA	0.186934	0.327866	0.184791	-0.140932	NA	NA	NA	NA	0.181134	0.327866	0.178355	-0.146732	NA	NA	NA	NA	NA	NA	NA	NA	NA
rs143228802	1	69002341	0.015901	-0.149538	0.0009155	10.9911	NA	NA	NA	NA	NA	NA	NA	NA	NA	NA	NA	NA	NA	NA	NA	NA	NA	NA	NA	NA	NA	NA	NA	NA	NA	NA	NA	NA	NA	NA	NA	NA	NA	NA	NA	NA	NA
MERGED_DEL_2_3965	1	72755692	0.127234	-0.059104	0.0007951	11.2526	NA	NA	NA	NA	NA	NA	NA	NA	NA	NA	NA	NA	NA	NA	NA	NA	NA	NA	NA	NA	NA	NA	NA	NA	NA	NA	NA	NA	NA	NA	NA	NA	NA	NA	NA	NA	NA
rs34074382	1	72807030	0.349399	0.044455	0.0002576	13.356	NA	NA	NA	NA	NA	NA	NA	NA	NA	NA	NA	NA	NA	NA	NA	NA	NA	NA	NA	NA	NA	NA	NA	NA	NA	NA	NA	NA	NA	NA	NA	NA	NA	NA	NA	NA	NA
rs12406477	1	75138203	0.034321	-0.094356	0.0007098	11.4634	NA	NA	NA	NA	NA	NA	NA	NA	NA	NA	NA	NA	NA	NA	NA	NA	0.367518	0.588707	0.36296	-0.221189	0.365777	0.588707	0.360453	-0.22293	0.353167	0.588707	0.348719	-0.23554	NA	NA	NA	NA	NA	NA	NA	NA	NA
rs56317013	1	75146998	0.036127	-0.094722	0.0004104	12.4842	0.269516	0.463177	0.264185	-0.193661	NA	NA	NA	NA	NA	NA	NA	NA	0.245969	0.463177	0.240575	-0.217208	0.272926	0.463177	0.269741	-0.19025	NA	NA	NA	NA	0.263082	0.463177	0.259376	-0.200095	NA	NA	NA	NA	0.327672	0.461571	0.316953	-0.133899	TYW3
rs72675374	1	75150592	0.036108	-0.095599	0.0003577	12.7411	NA	NA	NA	NA	NA	NA	NA	NA	NA	NA	NA	NA	NA	NA	NA	NA	0.252195	0.432502	0.249332	-0.180307	NA	NA	NA	NA	0.243393	0.432502	0.239888	-0.189108	NA	NA	NA	NA	NA	NA	NA	NA	NA
rs72675380	1	75157365	0.031724	-0.112797	0.0001243	14.7263	NA	NA	NA	NA	NA	NA	NA	NA	NA	NA	NA	NA	NA	NA	NA	NA	NA	NA	NA	NA	NA	NA	NA	NA	NA	NA	NA	NA	NA	NA	NA	NA	NA	NA	NA	NA	NA
chr1:75168646:D	1	75168646	0.008953	-0.293525	0.0004661	12.2466	NA	NA	NA	NA	NA	NA	NA	NA	NA	NA	NA	NA	NA	NA	NA	NA	NA	NA	NA	NA	NA	NA	NA	NA	NA	NA	NA	NA	NA	NA	NA	NA	NA	NA	NA	NA	NA
rs186446043	1	77207175	0.014031	-0.182545	0.0002216	13.6385	NA	NA	NA	NA	NA	NA	NA	NA	NA	NA	NA	NA	NA	NA	NA	NA	NA	NA	NA	NA	NA	NA	NA	NA	NA	NA	NA	NA	NA	NA	NA	NA	NA	NA	NA	NA	NA
rs11578253	1	77265060	0.414279	-0.039649	5.62e-05	16.2266	NA	NA	NA	NA	NA	NA	NA	NA	NA	NA	NA	NA	NA	NA	NA	NA	NA	NA	NA	NA	NA	NA	NA	NA	NA	NA	NA	NA	NA	NA	NA	NA	NA	NA	NA	NA	NA
rs12757024	1	77268215	0.440852	0.033747	0.0003442	12.8131	NA	NA	NA	NA	NA	NA	NA	NA	NA	NA	NA	NA	NA	NA	NA	NA	NA	NA	NA	NA	NA	NA	NA	NA	NA	NA	NA	NA	NA	NA	NA	NA	NA	NA	NA	NA	NA
rs12126169	1	77291022	0.436829	0.031424	0.0007722	11.3069	NA	NA	NA	NA	NA	NA	NA	NA	NA	NA	NA	NA	NA	NA	NA	NA	NA	NA	NA	NA	NA	NA	NA	NA	NA	NA	NA	NA	NA	NA	NA	NA	NA	NA	NA	NA	NA
rs10873917	1	77315368	0.493808	-0.031684	0.0006211	11.7117	NA	NA	NA	NA	NA	NA	NA	NA	NA	NA	NA	NA	NA	NA	NA	NA	NA	NA	NA	NA	NA	NA	NA	NA	NA	NA	NA	NA	NA	NA	NA	NA	NA	NA	NA	NA	NA
rs1522616	1	77317656	0.490937	-0.030723	0.0009282	10.9656	NA	NA	NA	NA	NA	NA	NA	NA	NA	NA	NA	NA	NA	NA	NA	NA	NA	NA	NA	NA	NA	NA	NA	NA	NA	NA	NA	NA	NA	NA	NA	NA	NA	NA	NA	NA	NA
rs1403240	1	77321319	0.439724	0.030724	0.0009473	10.9278	NA	NA	NA	NA	NA	NA	NA	NA	NA	NA	NA	NA	NA	NA	NA	NA	NA	NA	NA	NA	NA	NA	NA	NA	NA	NA	NA	NA	NA	NA	NA	NA	NA	NA	NA	NA	NA
rs10782635	1	77325208	0.443574	0.032082	0.0005543	11.9235	NA	NA	NA	NA	NA	NA	NA	NA	NA	NA	NA	NA	NA	NA	NA	NA	NA	NA	NA	NA	NA	NA	NA	NA	NA	NA	NA	NA	NA	NA	NA	NA	NA	NA	NA	NA	NA
rs10873920	1	77325211	0.443574	0.032065	0.0005581	11.9108	NA	NA	NA	NA	NA	NA	NA	NA	NA	NA	NA	NA	NA	NA	NA	NA	NA	NA	NA	NA	NA	NA	NA	NA	NA	NA	NA	NA	NA	NA	NA	NA	NA	NA	NA	NA	NA
rs1004454	1	77325990	0.439405	0.032739	0.0004301	12.3967	NA	NA	NA	NA	NA	NA	NA	NA	NA	NA	NA	NA	NA	NA	NA	NA	NA	NA	NA	NA	NA	NA	NA	NA	NA	NA	NA	NA	NA	NA	NA	NA	NA	NA	NA	NA	NA
rs12127016	1	77326798	0.440307	0.031982	0.0006677	11.5771	NA	NA	NA	NA	NA	NA	NA	NA	NA	NA	NA	NA	NA	NA	NA	NA	NA	NA	NA	NA	NA	NA	NA	NA	NA	NA	NA	NA	NA	NA	NA	NA	NA	NA	NA	NA	NA
rs9724850	1	77327583	0.465634	0.03376	0.0003635	12.7111	NA	NA	NA	NA	NA	NA	NA	NA	0.208781	0.436056	0.206592	-0.227275	NA	NA	NA	NA	0.254557	0.436056	0.251657	-0.181499	NA	NA	NA	NA	NA	NA	NA	NA	NA	NA	NA	NA	NA	NA	NA	NA	NA
rs71641308	1	78086718	0.062715	-0.07701	0.000905	11.0125	NA	NA	NA	NA	NA	NA	NA	NA	NA	NA	NA	NA	NA	NA	NA	NA	0.414913	0.643222	0.409757	-0.228309	NA	NA	NA	NA	0.39856	0.643222	0.393855	-0.244662	NA	NA	NA	NA	NA	NA	NA	NA	NA
rs6666532	1	81071933	0.133862	0.04398	0.0009378	10.9465	NA	NA	NA	NA	NA	NA	NA	NA	NA	NA	NA	NA	NA	NA	NA	NA	0.422089	0.651022	0.416849	-0.228933	NA	NA	NA	NA	NA	NA	NA	NA	NA	NA	NA	NA	NA	NA	NA	NA	NA
rs1322832	1	81076613	0.121511	0.045546	0.0009753	10.8739	NA	NA	NA	NA	NA	NA	NA	NA	NA	NA	NA	NA	NA	NA	NA	NA	NA	NA	NA	NA	NA	NA	NA	NA	NA	NA	NA	NA	NA	NA	NA	NA	NA	NA	NA	NA	NA
rs12568525	1	81096473	0.113911	0.048616	0.0005925	11.7994	NA	NA	NA	NA	NA	NA	NA	NA	NA	NA	NA	NA	NA	NA	NA	NA	NA	NA	NA	NA	NA	NA	NA	NA	NA	NA	NA	NA	NA	NA	NA	NA	NA	NA	NA	NA	NA
rs76111081	1	81967097	0.006666	0.296927	0.0003829	12.6138	NA	NA	NA	NA	NA	NA	NA	NA	NA	NA	NA	NA	NA	NA	NA	NA	NA	NA	NA	NA	NA	NA	NA	NA	NA	NA	NA	NA	NA	NA	NA	NA	NA	NA	NA	NA	NA
rs11163679	1	83643013	0.476497	0.038856	0.0008448	11.1401	NA	NA	NA	NA	NA	NA	NA	NA	NA	NA	NA	NA	NA	NA	NA	NA	NA	NA	NA	NA	NA	NA	NA	NA	NA	NA	NA	NA	NA	NA	NA	NA	NA	NA	NA	NA	NA
rs4655931	1	87663798	0.271197	-0.03807	0.0004862	12.1679	NA	NA	NA	NA	NA	NA	NA	NA	NA	NA	NA	NA	NA	NA	NA	NA	NA	NA	NA	NA	NA	NA	NA	NA	NA	NA	NA	NA	NA	NA	NA	NA	NA	NA	NA	NA	NA
rs116296761	1	88201483	0.010669	-0.185369	0.0008022	11.2361	NA	NA	NA	NA	NA	NA	NA	NA	NA	NA	NA	NA	NA	NA	NA	NA	NA	NA	NA	NA	NA	NA	NA	NA	NA	NA	NA	NA	NA	NA	NA	NA	0.462821	0.614651	0.449723	-0.15183	NA
rs7530513	1	89409911	0.459875	-0.030674	0.0009512	10.9202	NA	NA	NA	NA	NA	NA	NA	NA	NA	NA	NA	NA	NA	NA	NA	NA	NA	NA	NA	NA	NA	NA	NA	NA	NA	NA	NA	NA	NA	NA	NA	NA	NA	NA	NA	NA	NA
rs12144640	1	89412372	0.459853	-0.030598	0.0009753	10.8739	0.423484	0.659542	0.415778	-0.236058	NA	NA	NA	NA	0.356759	0.659542	0.353201	-0.302783	NA	NA	NA	NA	0.430051	0.659542	0.42472	-0.229491	NA	NA	NA	NA	NA	NA	NA	NA	NA	NA	NA	NA	NA	NA	NA	NA	NA
rs12065833	1	89440804	0.449901	-0.032718	0.0005275	12.0159	NA	NA	NA	NA	NA	NA	NA	NA	NA	NA	NA	NA	NA	NA	NA	NA	NA	NA	NA	NA	NA	NA	NA	NA	NA	NA	NA	NA	NA	NA	NA	NA	NA	NA	NA	NA	NA
rs10922531	1	89442732	0.436577	-0.03134	0.0009856	10.8544	NA	NA	NA	NA	NA	NA	NA	NA	NA	NA	NA	NA	NA	NA	NA	NA	NA	NA	NA	NA	NA	NA	NA	NA	NA	NA	NA	NA	NA	NA	NA	NA	NA	NA	NA	NA	NA
rs145144437	1	90662196	0.008464	-0.213023	0.0007044	11.4776	NA	NA	NA	NA	NA	NA	NA	NA	NA	NA	NA	NA	NA	NA	NA	NA	NA	NA	NA	NA	NA	NA	NA	NA	NA	NA	NA	NA	NA	NA	NA	NA	NA	NA	NA	NA	NA
rs138896014	1	90709104	0.009077	-0.202044	0.000848	11.1331	NA	NA	NA	NA	NA	NA	NA	NA	NA	NA	NA	NA	NA	NA	NA	NA	NA	NA	NA	NA	NA	NA	NA	NA	NA	NA	NA	NA	NA	NA	NA	NA	NA	NA	NA	NA	NA
rs191136099	1	90718657	0.013159	-0.197486	0.0001632	14.2134	NA	NA	NA	NA	NA	NA	NA	NA	NA	NA	NA	NA	NA	NA	NA	NA	NA	NA	NA	NA	NA	NA	NA	NA	NA	NA	NA	NA	NA	NA	NA	NA	NA	NA	NA	NA	NA
rs139280070	1	90822175	0.021524	-0.123478	0.0003702	12.6769	NA	NA	NA	NA	NA	NA	NA	NA	NA	NA	NA	NA	NA	NA	NA	NA	NA	NA	NA	NA	NA	NA	NA	NA	NA	NA	NA	NA	NA	NA	NA	NA	NA	NA	NA	NA	NA
rs138125931	1	91505950	0.115944	-0.047743	0.000994	10.8387	NA	NA	NA	NA	NA	NA	NA	NA	NA	NA	NA	NA	NA	NA	NA	NA	NA	NA	NA	NA	NA	NA	NA	NA	NA	NA	NA	NA	NA	NA	NA	NA	NA	NA	NA	NA	NA
rs6662887	1	92174914	0.284719	-0.039711	0.0001565	14.2923	NA	NA	NA	NA	0.117535	0.269782	0.11522	-0.152247	0.127073	0.269782	0.125525	-0.142709	NA	NA	NA	NA	0.153494	0.269782	0.151596	-0.116288	NA	NA	NA	NA	NA	NA	NA	NA	NA	NA	NA	NA	NA	NA	NA	NA	NA
rs74408327	1	92766502	0.017295	-0.180931	0.0006167	11.7249	NA	NA	NA	NA	0.255885	0.556481	0.251775	-0.300596	0.280495	0.556481	0.27783	-0.275986	NA	NA	NA	NA	NA	NA	NA	NA	0.340084	0.556481	0.33515	-0.216397	NA	NA	NA	NA	NA	NA	NA	NA	NA	NA	NA	NA	NA
rs11588748	1	95348670	0.149792	0.043845	0.0009874	10.851	NA	NA	NA	NA	NA	NA	NA	NA	0.358976	0.662206	0.355394	-0.30323	NA	NA	NA	NA	0.432567	0.662206	0.427208	-0.229639	0.430044	0.662206	0.423852	-0.232162	0.415528	0.662206	0.410746	-0.246678	NA	NA	NA	NA	NA	NA	NA	NA	NA
chr1:96385718:D	1	96385718	0.22683	-0.040357	0.0004937	12.1393	NA	NA	NA	NA	NA	NA	NA	NA	NA	NA	NA	NA	NA	NA	NA	NA	NA	NA	NA	NA	NA	NA	NA	NA	NA	NA	NA	NA	NA	NA	NA	NA	NA	NA	NA	NA	NA
rs12035976	1	96388138	0.226813	-0.040128	0.0005334	11.9951	NA	NA	NA	NA	NA	NA	NA	NA	NA	NA	NA	NA	NA	NA	NA	NA	NA	NA	NA	NA	NA	NA	NA	NA	NA	NA	NA	NA	NA	NA	NA	NA	NA	NA	NA	NA	NA
rs12036036	1	96388543	0.226921	-0.040397	0.0004897	12.1545	NA	NA	NA	NA	NA	NA	NA	NA	NA	NA	NA	NA	NA	NA	NA	NA	NA	NA	NA	NA	NA	NA	NA	NA	NA	NA	NA	NA	NA	NA	NA	NA	NA	NA	NA	NA	NA
rs11165519	1	96392419	0.226772	-0.039952	0.0005663	11.8836	NA	NA	NA	NA	NA	NA	NA	NA	NA	NA	NA	NA	NA	NA	NA	NA	NA	NA	NA	NA	NA	NA	NA	NA	NA	NA	NA	NA	NA	NA	NA	NA	NA	NA	NA	NA	NA
rs4534438	1	96399919	0.226349	-0.039517	0.000661	11.5958	NA	NA	NA	NA	NA	NA	NA	NA	NA	NA	NA	NA	NA	NA	NA	NA	NA	NA	NA	NA	NA	NA	NA	NA	NA	NA	NA	NA	NA	NA	NA	NA	0.421579	0.570666	0.409023	-0.149088	NA
rs12040269	1	96407927	0.234691	-0.038315	0.0009184	10.9852	NA	NA	NA	NA	NA	NA	NA	NA	NA	NA	NA	NA	NA	NA	NA	NA	NA	NA	NA	NA	0.415519	0.646449	0.409509	-0.23093	NA	NA	NA	NA	NA	NA	NA	NA	NA	NA	NA	NA	NA
rs139577024	1	99167657	0.008518	0.242422	0.0005874	11.8155	NA	NA	NA	NA	NA	NA	NA	NA	NA	NA	NA	NA	NA	NA	NA	NA	NA	NA	NA	NA	NA	NA	NA	NA	NA	NA	NA	NA	NA	NA	NA	NA	NA	NA	NA	NA	NA
rs116483120	1	101221308	0.030897	0.103219	0.000753	11.3536	NA	NA	NA	NA	NA	NA	NA	NA	NA	NA	NA	NA	NA	NA	NA	NA	NA	NA	NA	NA	NA	NA	NA	NA	NA	NA	NA	NA	NA	NA	NA	NA	NA	NA	NA	NA	NA
rs12127689	1	106706292	0.015916	-0.16481	0.0002028	13.805	NA	NA	NA	NA	NA	NA	NA	NA	NA	NA	NA	NA	NA	NA	NA	NA	NA	NA	NA	NA	NA	NA	NA	NA	NA	NA	NA	NA	NA	NA	NA	NA	NA	NA	NA	NA	NA
rs12133573	1	106727754	0.015885	-0.164586	0.0001832	13.996	NA	NA	NA	NA	NA	NA	NA	NA	NA	NA	NA	NA	NA	NA	NA	NA	NA	NA	NA	NA	NA	NA	NA	NA	NA	NA	NA	NA	NA	NA	NA	NA	NA	NA	NA	NA	NA
rs75283170	1	106735096	0.037626	-0.089964	0.0007546	11.3497	NA	NA	NA	NA	NA	NA	NA	NA	NA	NA	NA	NA	NA	NA	NA	NA	NA	NA	NA	NA	0.377297	0.602616	0.371806	-0.225318	NA	NA	NA	NA	NA	NA	NA	NA	NA	NA	NA	NA	NA
chr1:106735548:D	1	106735548	0.035192	-0.101832	0.0002183	13.6666	NA	NA	NA	NA	NA	NA	NA	NA	NA	NA	NA	NA	NA	NA	NA	NA	NA	NA	NA	NA	NA	NA	NA	NA	NA	NA	NA	NA	NA	NA	NA	NA	NA	NA	NA	NA	NA
rs12145485	1	106743461	0.039686	-0.094128	0.0003219	12.9385	NA	NA	NA	NA	NA	NA	NA	NA	NA	NA	NA	NA	NA	NA	NA	NA	NA	NA	NA	NA	NA	NA	NA	NA	NA	NA	NA	NA	NA	NA	NA	NA	NA	NA	NA	NA	NA
rs12144746	1	106743546	0.039584	-0.095364	0.0002733	13.2451	NA	NA	NA	NA	NA	NA	NA	NA	NA	NA	NA	NA	NA	NA	NA	NA	NA	NA	NA	NA	NA	NA	NA	NA	NA	NA	NA	NA	NA	NA	NA	NA	NA	NA	NA	NA	NA
rs12121267	1	106743985	0.037601	-0.089842	0.0007053	11.4752	NA	NA	NA	NA	NA	NA	NA	NA	NA	NA	NA	NA	NA	NA	NA	NA	NA	NA	NA	NA	NA	NA	NA	NA	NA	NA	NA	NA	NA	NA	NA	NA	NA	NA	NA	NA	NA
rs114966642	1	106747030	0.038069	-0.090052	0.0006835	11.5336	NA	NA	NA	NA	NA	NA	NA	NA	NA	NA	NA	NA	NA	NA	NA	NA	NA	NA	NA	NA	NA	NA	NA	NA	NA	NA	NA	NA	NA	NA	NA	NA	NA	NA	NA	NA	NA
rs116029121	1	106748515	0.014025	-0.156966	0.0007815	11.2847	NA	NA	NA	NA	NA	NA	NA	NA	NA	NA	NA	NA	NA	NA	NA	NA	NA	NA	NA	NA	NA	NA	NA	NA	NA	NA	NA	NA	NA	NA	NA	NA	NA	NA	NA	NA	NA
rs75688729	1	106749159	0.038079	-0.090105	0.0006837	11.533	NA	NA	NA	NA	NA	NA	NA	NA	NA	NA	NA	NA	NA	NA	NA	NA	NA	NA	NA	NA	NA	NA	NA	NA	NA	NA	NA	NA	NA	NA	NA	NA	NA	NA	NA	NA	NA
rs116722233	1	106750393	0.037889	-0.089809	0.0007197	11.4377	NA	NA	NA	NA	NA	NA	NA	NA	NA	NA	NA	NA	NA	NA	NA	NA	NA	NA	NA	NA	NA	NA	NA	NA	NA	NA	NA	NA	NA	NA	NA	NA	NA	NA	NA	NA	NA
rs12132686	1	106760123	0.035576	-0.098358	0.0003528	12.7669	NA	NA	NA	NA	NA	NA	NA	NA	NA	NA	NA	NA	NA	NA	NA	NA	NA	NA	NA	NA	NA	NA	NA	NA	NA	NA	NA	NA	NA	NA	NA	NA	NA	NA	NA	NA	NA
rs12122676	1	106761343	0.035544	-0.098779	0.0003391	12.841	NA	NA	NA	NA	NA	NA	NA	NA	NA	NA	NA	NA	NA	NA	NA	NA	NA	NA	NA	NA	NA	NA	NA	NA	NA	NA	NA	NA	NA	NA	NA	NA	NA	NA	NA	NA	NA
rs115036829	1	106762855	0.035478	-0.099387	0.0003228	12.9332	NA	NA	NA	NA	NA	NA	NA	NA	NA	NA	NA	NA	NA	NA	NA	NA	NA	NA	NA	NA	NA	NA	NA	NA	NA	NA	NA	NA	NA	NA	NA	NA	NA	NA	NA	NA	NA
rs12124715	1	106765233	0.034541	-0.103426	0.000292	13.121	0.221488	0.388677	0.217107	-0.167189	NA	NA	NA	NA	NA	NA	NA	NA	0.202324	0.388677	0.197369	-0.186353	0.223848	0.388677	0.221431	-0.164829	NA	NA	NA	NA	0.216484	0.388677	0.213276	-0.172193	NA	NA	NA	NA	NA	NA	NA	NA	NA
rs2182148	1	106979038	0.036107	0.141437	0.0004524	12.3023	NA	NA	NA	NA	NA	NA	NA	NA	NA	NA	NA	NA	NA	NA	NA	NA	NA	NA	NA	NA	0.287596	0.485278	0.283518	-0.197682	NA	NA	NA	NA	NA	NA	NA	NA	NA	NA	NA	NA	NA
rs116100361	1	107014086	0.012481	0.204379	0.0002963	13.0936	NA	NA	NA	NA	NA	NA	NA	NA	NA	NA	NA	NA	NA	NA	NA	NA	NA	NA	NA	NA	NA	NA	NA	NA	NA	NA	NA	NA	NA	NA	NA	NA	NA	NA	NA	NA	NA
rs116631199	1	107124011	0.02001	0.139965	0.0005077	12.0872	NA	NA	NA	NA	NA	NA	NA	NA	NA	NA	NA	NA	NA	NA	NA	NA	NA	NA	NA	NA	NA	NA	NA	NA	NA	NA	NA	NA	NA	NA	NA	NA	NA	NA	NA	NA	NA
chr1:109306873:I	1	109306873	0.016254	0.173659	0.0002218	13.6368	NA	NA	NA	NA	NA	NA	NA	NA	NA	NA	NA	NA	NA	NA	NA	NA	NA	NA	NA	NA	NA	NA	NA	NA	NA	NA	NA	NA	NA	NA	NA	NA	NA	NA	NA	NA	NA
rs4970824	1	109715950	0.061616	0.081408	0.0001206	14.7833	NA	NA	NA	NA	NA	NA	NA	NA	NA	NA	NA	NA	NA	NA	NA	NA	0.130543	0.228533	0.12884	-0.0979902	NA	NA	NA	NA	0.127049	0.228533	0.125007	-0.101485	NA	NA	NA	NA	NA	NA	NA	NA	NA
rs4970829	1	109757295	0.064415	0.097409	2.09e-06	22.5105	NA	NA	NA	NA	0.0102364	0.0133465	0.00988764	-0.00311012	0.010194	0.0133465	0.00987302	-0.00315246	NA	NA	NA	NA	0.0106335	0.0133465	0.0104166	-0.00271293	0.0110169	0.0133465	0.0107483	-0.00232959	0.0108104	0.0133465	0.0106183	-0.00253605	0.00976052	0.0133465	0.00940999	-0.00358595	0.0110743	0.0133477	0.010458	-0.00227348
rs61799425	1	109760555	0.06433	0.096715	2.5e-06	22.1665	0.0122028	0.0150945	0.0117282	-0.00289171	NA	NA	NA	NA	0.0112514	0.0150945	0.0109074	-0.00384312	NA	NA	NA	NA	0.0118164	0.0150945	0.0115782	-0.00327817	NA	NA	NA	NA	0.0119815	0.0150945	0.0117767	-0.00311305	NA	NA	NA	NA	NA	NA	NA	NA	NA
rs35271870	1	109776285	0.073007	0.078715	3.57e-05	17.0873	NA	NA	NA	NA	NA	NA	NA	NA	NA	NA	NA	NA	NA	NA	NA	NA	0.0605058	0.0990913	0.0595502	-0.0385856	NA	NA	NA	NA	NA	NA	NA	NA	NA	NA	NA	NA	NA	NA	NA	NA	NA
rs61799430	1	109784082	0.063491	0.093653	6.57e-06	20.3145	0.0215605	0.0296347	0.0208219	-0.00807415	0.0190114	0.0296347	0.0184472	-0.0106233	0.0193595	0.0296347	0.0188655	-0.0102752	0.0203604	0.0296347	0.0194297	-0.00927431	0.0210965	0.0296347	0.0207012	-0.0085382	0.0216932	0.0296347	0.0211987	-0.00794152	0.0211571	0.0296347	0.0208057	-0.00847761	0.0179728	0.0296347	0.0175416	-0.0116619	NA	NA	NA	NA
rs12746961	1	109800321	0.077309	0.097514	2.63e-07	26.5039	0.00337485	0.00337485	0.00329795	0	0.00337485	0.00337485	0.00339549	0	0.00337485	0.00337485	0.00325338	0	0.00337485	0.00337485	0.00318583	0	0.00328851	0.00337485	0.00320547	-8.63e-05	0.00337485	0.00337485	0.00335027	0	0.00337485	0.00337485	0.00334783	0	NA	NA	NA	NA	NA	NA	NA	NA	NA
rs12731760	1	109800349	0.077351	0.097245	2.82e-07	26.3692	0.00352947	0.00352947	0.00342534	0	0.00352947	0.00352947	0.00351567	0	0.00351773	0.00352947	0.00337307	-1.17e-05	0.00350892	0.00352947	0.00330648	-2.05e-05	0.00341637	0.00352947	0.00333083	-0.000113108	0.00352947	0.00352947	0.00347985	0	0.00352947	0.00352947	0.00347601	0	NA	NA	NA	NA	0.00334245	0.00353726	0.00311174	-0.000194811	NA
rs4970833	1	109804646	0.443031	-0.039239	5.12e-05	16.4032	NA	NA	NA	NA	0.061167	0.127801	0.0597159	-0.066634	0.0646519	0.127801	0.0637534	-0.0631491	NA	NA	NA	NA	0.0760292	0.127801	0.074885	-0.0517717	0.0770498	0.127801	0.0755767	-0.0507512	0.0745954	0.127801	0.073356	-0.0532056	NA	NA	NA	NA	NA	NA	NA	NA	NA
rs66795935	1	109804883	0.080181	0.09012	1.31e-06	23.4085	NA	NA	NA	NA	0.00801829	0.00971261	0.00772016	-0.00169432	0.00790283	0.00971261	0.00763555	-0.00180978	NA	NA	NA	NA	0.00810027	0.00971261	0.00792989	-0.00161234	0.00842195	0.00971261	0.00820694	-0.00129067	0.00829088	0.00971261	0.00812901	-0.00142173	0.00766102	0.00971261	0.00735008	-0.0020516	NA	NA	NA	NA
rs6698843	1	109806834	0.443374	-0.039688	4.25e-05	16.7563	0.067626	0.112113	0.0659883	-0.0444866	0.0548844	0.112113	0.0535491	-0.0572282	0.0578186	0.112113	0.0569557	-0.0542941	0.0627427	0.112113	0.0604365	-0.04937	0.0675665	0.112113	0.0665232	-0.0445462	0.068567	0.112113	0.0672284	-0.0435456	0.066419	0.112113	0.0653116	-0.0456936	NA	NA	NA	NA	NA	NA	NA	NA	NA
rs6689614	1	109807099	0.443421	-0.039614	4.41e-05	16.6862	0.0691993	0.115074	0.0675384	-0.0458747	0.0560761	0.115074	0.0547185	-0.058998	0.0591122	0.115074	0.058243	-0.0559618	NA	NA	NA	NA	0.0691669	0.115074	0.0681042	-0.0459072	0.0701722	0.115074	0.0688077	-0.0449019	0.0679663	0.115074	0.0668338	-0.0471077	NA	NA	NA	NA	NA	NA	NA	NA	NA
rs6657811	1	109807283	0.116552	0.086509	2.74e-08	30.8834	0.000945821	0.000831419	0.00100836	0.000114402	0.00107512	0.000831419	0.00114444	0.000243697	0.000995101	0.000831419	0.00105144	0.000163682	NA	NA	NA	NA	0.000935047	0.000831419	0.000965999	0.000103629	0.00097138	0.000831419	0.00102274	0.000139961	0.000993195	0.000831419	0.00103404	0.000161776	0.00118285	0.000831419	0.00109341	0.000351434	NA	NA	NA	NA
rs72703203	1	109810200	0.022091	0.172652	1.41e-05	18.8556	NA	NA	NA	NA	0.0291367	0.0510235	0.0283317	-0.0218868	0.0300883	0.0510235	0.0294469	-0.0209351	NA	NA	NA	NA	0.0337616	0.0510235	0.0331708	-0.0172619	0.0345343	0.0510235	0.0337885	-0.0164892	0.0335809	0.0510235	0.0330187	-0.0174426	NA	NA	NA	NA	NA	NA	NA	NA	NA
rs72703204	1	109810201	0.028701	0.157793	3.19e-06	21.6987	NA	NA	NA	NA	0.0128162	0.0178651	0.0124126	-0.00504893	0.0128809	0.0178651	0.0125031	-0.00498419	NA	NA	NA	NA	0.0136536	0.0178651	0.0133831	-0.00421152	0.0141072	0.0178651	0.0137712	-0.00375785	0.0137984	0.0178651	0.0135719	-0.00406665	NA	NA	NA	NA	NA	NA	NA	NA	NA
rs3895559	1	109813020	0.45397	-0.039335	5.36e-05	16.3163	NA	NA	NA	NA	0.0628224	0.131962	0.0613417	-0.0691396	0.0664685	0.131962	0.0655488	-0.0654935	NA	NA	NA	NA	0.0782688	0.131962	0.0770986	-0.0536932	0.0792928	0.131962	0.0777849	-0.0526692	0.0767572	0.131962	0.0754831	-0.0552048	NA	NA	NA	NA	NA	NA	NA	NA	NA
rs41279714	1	109813485	0.042891	0.094911	0.0002914	13.1249	NA	NA	NA	NA	0.168444	0.388243	0.165425	-0.2198	0.183717	0.388243	0.181702	-0.204526	NA	NA	NA	NA	0.223575	0.388243	0.221162	-0.164669	0.223751	0.388243	0.220571	-0.164492	0.216224	0.388243	0.213019	-0.172019	NA	NA	NA	NA	NA	NA	NA	NA	NA
rs41279716	1	109813510	0.175713	0.059819	5.23e-06	20.7512	NA	NA	NA	NA	0.0167687	0.0252335	0.0162613	-0.00846476	0.0170049	0.0252335	0.0165502	-0.0082286	NA	NA	NA	NA	0.018369	0.0252335	0.0180185	-0.00686444	0.0189176	0.0252335	0.01848	-0.00631592	0.0184668	0.0252335	0.0181611	-0.00676665	NA	NA	NA	NA	NA	NA	NA	NA	NA
rs17035665	1	109813719	0.181278	0.058354	5.63e-06	20.61	NA	NA	NA	NA	0.017461	0.0265764	0.0169358	-0.00911543	0.0177306	0.0265764	0.0172635	-0.00884575	NA	NA	NA	NA	0.0192073	0.0265764	0.0188429	-0.00736912	0.0197711	0.0265764	0.0193159	-0.00680532	0.0192943	0.0265764	0.0189746	-0.00728207	0.0165297	0.0265764	0.016106	-0.0100466	NA	NA	NA	NA
rs4970834	1	109814880	0.17868	0.09655	7.33e-15	60.5081	1.38e-06	4.08e-07	1.6e-06	9.68e-07	2.69e-06	4.08e-07	3.08e-06	2.28e-06	2e-06	4.08e-07	2.26e-06	1.59e-06	NA	NA	NA	NA	1.3e-06	4.08e-07	1.42e-06	8.93e-07	1.45e-06	4.08e-07	1.61e-06	1.04e-06	1.58e-06	4.08e-07	1.73e-06	1.17e-06	3.62e-06	4.08e-07	2.98e-06	3.21e-06	NA	NA	NA	NA
rs79868705	1	109815074	0.04378	0.080127	0.0003048	13.0407	0.227134	0.397771	0.222638	-0.170637	0.172832	0.397771	0.169751	-0.224939	0.18859	0.397771	0.18654	-0.209181	NA	NA	NA	NA	0.229617	0.397771	0.227108	-0.168154	0.22967	0.397771	0.226442	-0.168101	0.22196	0.397771	0.218689	-0.175811	NA	NA	NA	NA	0.276174	0.396325	0.266784	-0.120152	NA
rs79482788	1	109815133	0.045762	0.082937	0.0001462	14.4205	0.145718	0.258504	0.142962	-0.112785	0.112961	0.258504	0.110706	-0.145543	0.121979	0.258504	0.120477	-0.136525	NA	NA	NA	NA	0.147162	0.258504	0.145316	-0.111341	0.148001	0.258504	0.145568	-0.110503	0.142996	0.258504	0.140728	-0.115507	NA	NA	NA	NA	0.175242	0.257541	0.169022	-0.0822984	NA
rs75951814	1	109815211	0.045797	0.083624	0.0001266	14.6917	0.133264	0.235825	0.130782	-0.102562	0.103852	0.235825	0.101722	-0.131973	0.111845	0.235825	0.110441	-0.12398	NA	NA	NA	NA	0.134561	0.235825	0.132822	-0.101264	0.135468	0.235825	0.133185	-0.100358	0.130905	0.235825	0.128808	-0.10492	0.0959522	0.235825	0.0968182	-0.139873	NA	NA	NA	NA
chr1:109815214:I	1	109815214	0.045955	0.083789	0.0001215	14.7693	NA	NA	NA	NA	NA	NA	NA	NA	NA	NA	NA	NA	NA	NA	NA	NA	NA	NA	NA	NA	NA	NA	NA	NA	NA	NA	NA	NA	NA	NA	NA	NA	NA	NA	NA	NA	NA
rs611917	1	109815252	0.298032	0.078949	5.4e-14	56.58	2.93e-06	9.84e-07	3.37e-06	1.94e-06	5.37e-06	9.84e-07	6.11e-06	4.39e-06	4.1e-06	9.84e-07	4.59e-06	3.12e-06	3.08e-06	9.84e-07	3.72e-06	2.1e-06	2.78e-06	9.84e-07	3.01e-06	1.8e-06	3.07e-06	9.84e-07	3.39e-06	2.08e-06	3.33e-06	9.84e-07	3.63e-06	2.35e-06	7.06e-06	9.84e-07	5.9e-06	6.08e-06	NA	NA	NA	NA
rs6670347	1	109815368	0.045809	0.083548	0.0001271	14.6843	0.133591	0.236425	0.131102	-0.102834	0.104092	0.236425	0.101958	-0.132333	0.112111	0.236425	0.110704	-0.124314	0.122953	0.236425	0.119233	-0.113472	0.134893	0.236425	0.13315	-0.101533	0.135797	0.236425	0.13351	-0.100628	0.131223	0.236425	0.129122	-0.105202	0.0961716	0.236425	0.0970438	-0.140254	NA	NA	NA	NA
rs6667814	1	109815746	0.045255	0.084215	0.0001207	14.7817	0.129359	0.228656	0.126964	-0.0992973	0.100995	0.228656	0.0989041	-0.127662	0.108668	0.228656	0.107295	-0.119988	0.119137	0.228656	0.115492	-0.10952	0.130611	0.228656	0.128907	-0.0980455	0.131536	0.228656	0.129302	-0.0971206	0.127114	0.228656	0.125071	-0.101543	NA	NA	NA	NA	NA	NA	NA	NA	NA
rs7528419	1	109817192	0.21418	0.11453	1.97e-23	72.3965	1.61e-07	3.33e-08	1.92e-07	1.27e-07	3.75e-07	3.33e-08	4.41e-07	3.42e-07	2.6e-07	3.33e-08	2.99e-07	2.27e-07	1.78e-07	3.33e-08	2.24e-07	1.45e-07	1.5e-07	3.33e-08	1.66e-07	1.16e-07	1.7e-07	3.33e-08	1.93e-07	1.37e-07	1.91e-07	3.33e-08	2.12e-07	1.57e-07	5.39e-07	3.33e-08	4.28e-07	5.06e-07	NA	NA	NA	NA
rs11102967	1	109817245	0.34688	0.068492	4.48e-11	43.3921	4.58e-05	2.43e-05	5.08e-05	2.15e-05	6.69e-05	2.43e-05	7.37e-05	4.26e-05	5.6e-05	2.43e-05	6.09e-05	3.17e-05	4.59e-05	2.43e-05	5.32e-05	2.16e-05	4.43e-05	2.43e-05	4.69e-05	2e-05	4.75e-05	2.43e-05	5.13e-05	2.32e-05	5.01e-05	2.43e-05	5.34e-05	2.58e-05	8.08e-05	2.43e-05	7.08e-05	5.65e-05	2.84e-05	2.45e-05	3.35e-05	3.87e-06
rs12740374	1	109817590	0.213262	0.113549	4.63e-23	72.3965	1.61e-07	3.33e-08	1.92e-07	1.27e-07	3.75e-07	3.33e-08	4.41e-07	3.42e-07	2.6e-07	3.33e-08	2.99e-07	2.27e-07	1.78e-07	3.33e-08	2.24e-07	1.45e-07	1.5e-07	3.33e-08	1.66e-07	1.16e-07	1.7e-07	3.33e-08	1.93e-07	1.37e-07	1.91e-07	3.33e-08	2.12e-07	1.57e-07	5.39e-07	3.33e-08	4.28e-07	5.06e-07	6.22e-08	3.4e-08	8.31e-08	2.82e-08
rs660240	1	109817838	0.244112	0.102043	8.66e-19	72.3965	1.61e-07	3.33e-08	1.92e-07	1.27e-07	3.75e-07	3.33e-08	4.41e-07	3.42e-07	2.6e-07	3.33e-08	2.99e-07	2.27e-07	NA	NA	NA	NA	1.5e-07	3.33e-08	1.66e-07	1.16e-07	1.7e-07	3.33e-08	1.93e-07	1.37e-07	1.91e-07	3.33e-08	2.12e-07	1.57e-07	5.39e-07	3.33e-08	4.28e-07	5.06e-07	NA	NA	NA	NA
rs77579579	1	109818128	0.041693	0.080647	0.0006667	11.5799	0.350637	0.574387	0.34391	-0.223749	0.266808	0.574387	0.262584	-0.307579	0.292586	0.574387	0.289774	-0.2818	NA	NA	NA	NA	0.35579	0.574387	0.351391	-0.218596	0.354194	0.574387	0.349043	-0.220193	0.341966	0.574387	0.337594	-0.23242	NA	NA	NA	NA	NA	NA	NA	NA	NA
chr1:109818158:I	1	109818158	0.24479	0.102372	6.5e-19	72.3965	NA	NA	NA	NA	NA	NA	NA	NA	NA	NA	NA	NA	NA	NA	NA	NA	NA	NA	NA	NA	NA	NA	NA	NA	NA	NA	NA	NA	NA	NA	NA	NA	NA	NA	NA	NA	NA
rs629301	1	109818306	0.248938	0.101444	6.66e-19	72.3965	1.61e-07	3.33e-08	1.92e-07	1.27e-07	3.75e-07	3.33e-08	4.41e-07	3.42e-07	2.6e-07	3.33e-08	2.99e-07	2.27e-07	NA	NA	NA	NA	1.5e-07	3.33e-08	1.66e-07	1.16e-07	1.7e-07	3.33e-08	1.93e-07	1.37e-07	1.91e-07	3.33e-08	2.12e-07	1.57e-07	NA	NA	NA	NA	NA	NA	NA	NA	NA
rs646776	1	109818530	0.248982	0.101049	9.01e-19	72.3965	1.61e-07	3.33e-08	1.92e-07	1.27e-07	3.75e-07	3.33e-08	4.41e-07	3.42e-07	2.6e-07	3.33e-08	2.99e-07	2.27e-07	NA	NA	NA	NA	1.5e-07	3.33e-08	1.66e-07	1.16e-07	1.7e-07	3.33e-08	1.93e-07	1.37e-07	1.91e-07	3.33e-08	2.12e-07	1.57e-07	5.39e-07	3.33e-08	4.28e-07	5.06e-07	6.22e-08	3.4e-08	8.31e-08	2.82e-08
rs3902354	1	109819296	0.3499	0.069627	2.13e-11	44.8474	3.32e-05	1.67e-05	3.7e-05	1.65e-05	4.98e-05	1.67e-05	5.5e-05	3.31e-05	4.12e-05	1.67e-05	4.5e-05	2.45e-05	3.35e-05	1.67e-05	3.89e-05	1.68e-05	3.2e-05	1.67e-05	3.4e-05	1.53e-05	3.45e-05	1.67e-05	3.73e-05	1.78e-05	3.65e-05	1.67e-05	3.9e-05	1.98e-05	NA	NA	NA	NA	NA	NA	NA	NA	NA
rs67269326	1	109819615	0.077572	0.095685	4.26e-07	25.5728	0.00451909	0.00460964	0.00429353	-9.05e-05	0.00452665	0.00460964	0.00432571	-8.3e-05	0.00435439	0.00460964	0.00418364	-0.000255249	NA	NA	NA	NA	0.00428851	0.00460964	0.00418664	-0.000321126	0.00450383	0.00460964	0.00436313	-0.000105809	0.00445363	0.00460964	0.00434862	-0.000156007	NA	NA	NA	NA	NA	NA	NA	NA	NA
rs55882046	1	109819981	0.077613	0.095511	4.56e-07	25.4415	0.00469002	0.00481885	0.00445787	-0.000128834	0.00468334	0.00481885	0.00447745	-0.000135512	0.00451164	0.00481885	0.00433617	-0.000307214	0.00453557	0.00481885	0.00428151	-0.00028328	0.00445373	0.00481885	0.00434888	-0.000365123	0.00467481	0.00481885	0.00453035	-0.000144045	0.00462147	0.00481885	0.00451361	-0.000197386	0.00449497	0.00481885	0.00426679	-0.000323885	0.00442364	0.0048271	0.00413191	-0.000403457
rs6677122	1	109820110	0.049099	0.071803	0.000728	11.4164	0.366834	0.594472	0.359865	-0.227637	0.279558	0.594472	0.275208	-0.314914	0.306672	0.594472	0.30369	-0.287799	0.335495	0.594472	0.329641	-0.258977	0.372318	0.594472	0.367697	-0.222153	0.370519	0.594472	0.365125	-0.223953	0.357755	0.594472	0.353278	-0.236717	0.257515	0.594472	0.263933	-0.336956	0.441975	0.592711	0.42913	-0.150737	CELSR2
rs11577931	1	109820884	0.075093	0.09877	2.84e-07	26.3556	0.00354555	0.00354555	0.00343853	0	0.00354555	0.00354555	0.0035281	0	0.00353053	0.00354555	0.00338545	-1.5e-05	NA	NA	NA	NA	0.00342961	0.00354555	0.00334382	-0.000115939	0.00354555	0.00354555	0.00349327	0	0.00354555	0.00354555	0.00348929	0	NA	NA	NA	NA	NA	NA	NA	NA	NA
rs17035949	1	109820919	0.052265	0.070483	0.0007301	11.411	0.367372	0.595127	0.360395	-0.227755	0.279983	0.595127	0.275629	-0.315144	0.307141	0.595127	0.304153	-0.287985	NA	NA	NA	NA	0.372866	0.595127	0.368238	-0.22226	0.37106	0.595127	0.365659	-0.224066	0.358279	0.595127	0.353799	-0.236847	NA	NA	NA	NA	NA	NA	NA	NA	NA
rs583104	1	109821307	0.264469	0.095177	7.25e-17	72.3965	NA	NA	NA	NA	3.75e-07	3.33e-08	4.41e-07	3.42e-07	2.6e-07	3.33e-08	2.99e-07	2.27e-07	NA	NA	NA	NA	1.5e-07	3.33e-08	1.66e-07	1.16e-07	NA	NA	NA	NA	1.91e-07	3.33e-08	2.12e-07	1.57e-07	NA	NA	NA	NA	NA	NA	NA	NA	NA
rs602633	1	109821511	0.258525	0.096018	6.97e-17	72.3965	NA	NA	NA	NA	3.75e-07	3.33e-08	4.41e-07	3.42e-07	2.6e-07	3.33e-08	2.99e-07	2.27e-07	NA	NA	NA	NA	1.5e-07	3.33e-08	1.66e-07	1.16e-07	NA	NA	NA	NA	1.91e-07	3.33e-08	2.12e-07	1.57e-07	NA	NA	NA	NA	NA	NA	NA	NA	NA
rs4970835	1	109821588	0.231934	-0.040469	0.0009172	10.9877	NA	NA	NA	NA	0.315173	0.646162	0.310508	-0.33099	0.345839	0.646162	0.342403	-0.300323	NA	NA	NA	NA	0.417606	0.646162	0.412418	-0.228557	NA	NA	NA	NA	0.401146	0.646162	0.396428	-0.245016	0.290709	0.646162	0.298311	-0.355453	NA	NA	NA	NA
rs4970836	1	109821797	0.282794	0.095802	1.11e-16	72.3965	1.61e-07	3.33e-08	1.92e-07	1.27e-07	3.75e-07	3.33e-08	4.41e-07	3.42e-07	2.6e-07	3.33e-08	2.99e-07	2.27e-07	NA	NA	NA	NA	1.5e-07	3.33e-08	1.66e-07	1.16e-07	1.7e-07	3.33e-08	1.93e-07	1.37e-07	1.91e-07	3.33e-08	2.12e-07	1.57e-07	NA	NA	NA	NA	NA	NA	NA	NA	NA
rs4970837	1	109822008	0.350668	0.069314	2.97e-11	44.1966	3.83e-05	1.97e-05	4.26e-05	1.85e-05	5.68e-05	1.97e-05	6.27e-05	3.7e-05	4.72e-05	1.97e-05	5.15e-05	2.75e-05	NA	NA	NA	NA	3.7e-05	1.97e-05	3.93e-05	1.73e-05	3.97e-05	1.97e-05	4.3e-05	2e-05	4.2e-05	1.97e-05	4.49e-05	2.23e-05	NA	NA	NA	NA	NA	NA	NA	NA	NA
rs1277930	1	109822143	0.262683	0.096634	3.28e-17	72.3965	1.61e-07	3.33e-08	1.92e-07	1.27e-07	NA	NA	NA	NA	2.6e-07	3.33e-08	2.99e-07	2.27e-07	NA	NA	NA	NA	1.5e-07	3.33e-08	1.66e-07	1.16e-07	1.7e-07	3.33e-08	1.93e-07	1.37e-07	1.91e-07	3.33e-08	2.12e-07	1.57e-07	NA	NA	NA	NA	NA	NA	NA	NA	NA
rs599839	1	109822166	0.263215	0.095934	5.2e-17	72.3965	1.61e-07	3.33e-08	1.92e-07	1.27e-07	NA	NA	NA	NA	2.6e-07	3.33e-08	2.99e-07	2.27e-07	NA	NA	NA	NA	1.5e-07	3.33e-08	1.66e-07	1.16e-07	1.7e-07	3.33e-08	1.93e-07	1.37e-07	1.91e-07	3.33e-08	2.12e-07	1.57e-07	NA	NA	NA	NA	NA	NA	NA	NA	NA
rs72703210	1	109823962	0.02992	0.119334	0.0003248	12.9217	0.235712	0.411418	0.231043	-0.175706	0.179212	0.411418	0.176041	-0.232206	0.195672	0.411418	0.193571	-0.215746	NA	NA	NA	NA	0.238382	0.411418	0.235735	-0.173036	0.238254	0.411418	0.234959	-0.173165	0.23028	0.411418	0.226917	-0.181138	NA	NA	NA	NA	NA	NA	NA	NA	NA
rs35358959	1	109824250	0.074084	0.094329	6.8e-07	24.671	0.00584226	0.00626604	0.00556743	-0.000423778	0.00572813	0.00626604	0.00549078	-0.000537914	0.00556556	0.00626604	0.00535962	-0.000700483	NA	NA	NA	NA	0.00557022	0.00626604	0.00544615	-0.000695823	0.00582797	0.00626604	0.00565956	-0.000438067	0.00575237	0.00626604	0.0056263	-0.000513672	NA	NA	NA	NA	NA	NA	NA	NA	NA
rs657420	1	109826136	0.486596	-0.041111	4.08e-05	16.8338	0.06593	0.108925	0.0643177	-0.0429952	0.0535984	0.108925	0.0522874	-0.0553269	0.0564232	0.108925	0.0555674	-0.052502	NA	NA	NA	NA	0.0658419	0.108925	0.0648198	-0.0430833	0.0668369	0.108925	0.0655263	-0.0420884	0.0647512	0.108925	0.0636709	-0.0441741	0.0498893	0.108925	0.0497031	-0.059036	0.0752282	0.108598	0.0726688	-0.0333697
chr1:109826760:I	1	109826760	0.14654	0.082233	7.79e-09	33.3268	NA	NA	NA	NA	NA	NA	NA	NA	NA	NA	NA	NA	NA	NA	NA	NA	NA	NA	NA	NA	NA	NA	NA	NA	NA	NA	NA	NA	NA	NA	NA	NA	NA	NA	NA	NA	NA
rs672569	1	109827253	0.19314	0.073594	1.25e-07	27.9421	0.00210591	0.00210591	0.00221305	0	0.00223213	0.00210591	0.00235448	0.000126219	0.00212172	0.00210591	0.00222425	1.58e-05	0.00210591	0.00210591	0.00215428	0	0.00210591	0.00210591	0.00214052	0	0.00214872	0.00210591	0.00224698	4.28e-05	0.0021787	0.00210591	0.00225421	7.28e-05	NA	NA	NA	NA	NA	NA	NA	NA	NA
chr1:109828401:I	1	109828401	0.499396	-0.044426	9.38e-06	19.6337	NA	NA	NA	NA	NA	NA	NA	NA	NA	NA	NA	NA	NA	NA	NA	NA	NA	NA	NA	NA	NA	NA	NA	NA	NA	NA	NA	NA	NA	NA	NA	NA	NA	NA	NA	NA	NA
rs595770	1	109829590	0.469704	0.034777	0.0004828	12.181	NA	NA	NA	NA	NA	NA	NA	NA	NA	NA	NA	NA	NA	NA	NA	NA	0.299026	0.500148	0.295444	-0.201121	NA	NA	NA	NA	NA	NA	NA	NA	NA	NA	NA	NA	NA	NA	NA	NA	NA
rs141844707	1	109830993	0.076125	0.086163	2.83e-06	21.9285	NA	NA	NA	NA	NA	NA	NA	NA	NA	NA	NA	NA	NA	NA	NA	NA	NA	NA	NA	NA	0.0131487	0.0164431	0.0128334	-0.00329446	NA	NA	NA	NA	NA	NA	NA	NA	NA	NA	NA	NA	NA
rs115967373	1	109831225	0.077208	0.085373	2.86e-06	21.9083	NA	NA	NA	NA	NA	NA	NA	NA	NA	NA	NA	NA	NA	NA	NA	NA	NA	NA	NA	NA	NA	NA	NA	NA	NA	NA	NA	NA	NA	NA	NA	NA	NA	NA	NA	NA	NA
rs651649	1	109832027	0.499191	-0.041495	2.64e-05	17.6609	NA	NA	NA	NA	NA	NA	NA	NA	NA	NA	NA	NA	NA	NA	NA	NA	0.0500076	0.0799209	0.0491886	-0.0299133	NA	NA	NA	NA	NA	NA	NA	NA	NA	NA	NA	NA	NA	NA	NA	NA	NA
rs655246	1	109832283	0.49668	-0.040881	2.84e-05	17.522	NA	NA	NA	NA	NA	NA	NA	NA	NA	NA	NA	NA	NA	NA	NA	NA	0.0523638	0.0841983	0.0515135	-0.0318345	NA	NA	NA	NA	NA	NA	NA	NA	NA	NA	NA	NA	NA	NA	NA	NA	NA
rs17584208	1	109833187	0.076081	0.07753	1.97e-05	18.2181	0.0420014	0.0648216	0.0408021	-0.0228202	NA	NA	NA	NA	NA	NA	NA	NA	NA	NA	NA	NA	0.0416032	0.0648216	0.0408995	-0.0232184	NA	NA	NA	NA	0.0412315	0.0648216	0.0405404	-0.0235901	NA	NA	NA	NA	NA	NA	NA	NA	NA
rs17645031	1	109834938	0.075884	0.076094	2.71e-05	17.6111	0.0511417	0.0814287	0.0497715	-0.030287	NA	NA	NA	NA	0.0442117	0.0814287	0.0434347	-0.037217	0.0476326	0.0814287	0.0457693	-0.0337961	0.0508392	0.0814287	0.0500091	-0.0305895	0.0517612	0.0814287	0.0507039	-0.0296675	0.050213	0.0814287	0.049372	-0.0312156	NA	NA	NA	NA	NA	NA	NA	NA	NA
rs41306199	1	109835163	0.075364	0.076033	3.25e-05	17.2657	0.0572397	0.092692	0.055765	-0.0354523	0.0469813	0.092692	0.0457986	-0.0457106	0.049258	0.092692	0.0484447	-0.0434339	NA	NA	NA	NA	0.0570177	0.092692	0.0561066	-0.0356743	0.0579754	0.092692	0.0568116	-0.0347166	0.0562069	0.092692	0.0552666	-0.036485	0.0438086	0.092692	0.0435319	-0.0488834	NA	NA	NA	NA
rs35267391	1	109838215	0.020306	0.134946	0.0007162	11.4467	NA	NA	NA	NA	NA	NA	NA	NA	0.30402	0.590753	0.301069	-0.286732	NA	NA	NA	NA	0.369216	0.590753	0.364635	-0.221537	0.367454	0.590753	0.362106	-0.223298	0.354789	0.590753	0.350332	-0.235963	NA	NA	NA	NA	NA	NA	NA	NA	NA
rs12127701	1	109838264	0.062183	0.082349	0.0001603	14.2472	NA	NA	NA	NA	NA	NA	NA	NA	0.128917	0.273841	0.127351	-0.144924	NA	NA	NA	NA	0.155784	0.273841	0.153868	-0.118057	NA	NA	NA	NA	0.151266	0.273841	0.148883	-0.122574	NA	NA	NA	NA	NA	NA	NA	NA	NA
rs629001	1	109838918	0.086152	0.076617	0.0002018	13.8142	NA	NA	NA	NA	0.136247	0.314979	0.133702	-0.178732	0.147936	0.314979	0.146202	-0.167043	NA	NA	NA	NA	0.179382	0.314979	0.17729	-0.135597	NA	NA	NA	NA	0.173894	0.314979	0.171208	-0.141085	NA	NA	NA	NA	NA	NA	NA	NA	NA
rs604349	1	109839392	0.150352	0.073851	6.4e-06	20.3647	NA	NA	NA	NA	0.0187382	0.0290909	0.0181808	-0.0103527	0.0190721	0.0290909	0.0185828	-0.0100188	NA	NA	NA	NA	0.0207625	0.0290909	0.0203726	-0.00832844	0.0213535	0.0290909	0.0208659	-0.00773742	0.0208279	0.0290909	0.0204821	-0.00826296	NA	NA	NA	NA	NA	NA	NA	NA	NA
rs55660224	1	109839400	0.077701	0.076959	4.79e-05	16.5295	NA	NA	NA	NA	0.0588387	0.121966	0.05743	-0.0631277	0.0621139	0.121966	0.0612312	-0.0598525	NA	NA	NA	NA	0.0728859	0.121966	0.0717787	-0.0490804	0.0739005	0.121966	0.0724767	-0.0480659	0.07156	0.121966	0.0703694	-0.0504064	NA	NA	NA	NA	NA	NA	NA	NA	NA
rs76186504	1	109840169	0.022551	0.119104	0.0009804	10.8642	NA	NA	NA	NA	NA	NA	NA	NA	0.357696	0.66067	0.354128	-0.302974	NA	NA	NA	NA	0.431114	0.66067	0.425772	-0.229555	0.428608	0.66067	0.422434	-0.232062	0.41413	0.66067	0.409354	-0.24654	NA	NA	NA	NA	NA	NA	NA	NA	NA
rs17646665	1	109912051	0.054592	0.082838	0.0001249	14.7172	NA	NA	NA	NA	0.103035	0.233777	0.100916	-0.130742	0.110936	0.233777	0.109541	-0.122841	NA	NA	NA	NA	0.133431	0.233777	0.131702	-0.100346	0.134343	0.233777	0.132074	-0.099434	0.129821	0.233777	0.127739	-0.103956	NA	NA	NA	NA	0.15828	0.232915	0.152654	-0.0746346	NA
rs147690035	1	109945319	0.019861	0.112949	0.0008313	11.17	NA	NA	NA	NA	NA	NA	NA	NA	0.328792	0.624393	0.325549	-0.295601	NA	NA	NA	NA	0.398018	0.624393	0.393067	-0.226375	NA	NA	NA	NA	0.382354	0.624393	0.377731	-0.24204	NA	NA	NA	NA	NA	NA	NA	NA	NA
chr1:109948138:D	1	109948138	0.050617	0.091996	5.3e-05	16.3377	NA	NA	NA	NA	NA	NA	NA	NA	NA	NA	NA	NA	NA	NA	NA	NA	NA	NA	NA	NA	NA	NA	NA	NA	NA	NA	NA	NA	NA	NA	NA	NA	NA	NA	NA	NA	NA
rs11102983	1	109977607	0.033954	0.10774	0.0003232	12.9309	NA	NA	NA	NA	NA	NA	NA	NA	NA	NA	NA	NA	NA	NA	NA	NA	NA	NA	NA	NA	NA	NA	NA	NA	NA	NA	NA	NA	NA	NA	NA	NA	NA	NA	NA	NA	NA
rs2272272	1	110009802	0.059424	0.080786	0.0002381	13.5036	0.196206	0.346882	0.192354	-0.150675	0.149954	0.346882	0.147207	-0.196928	0.163177	0.346882	0.161318	-0.183704	0.17945	0.346882	0.174789	-0.167432	0.198234	0.346882	0.196017	-0.148648	0.198694	0.346882	0.195732	-0.148187	0.191968	0.346882	0.189053	-0.154913	NA	NA	NA	NA	0.238077	0.345592	0.229803	-0.107515	NA
rs17575427	1	110049127	0.050578	0.083348	0.0003301	12.8914	NA	NA	NA	NA	0.18087	0.414926	0.177677	-0.234055	0.197512	0.414926	0.195399	-0.217413	NA	NA	NA	NA	0.240656	0.414926	0.237974	-0.174269	0.24048	0.414926	0.237168	-0.174445	0.232439	0.414926	0.229052	-0.182486	NA	NA	NA	NA	NA	NA	NA	NA	NA
rs55852408	1	110056111	0.031929	0.112634	0.0003105	13.006	NA	NA	NA	NA	NA	NA	NA	NA	NA	NA	NA	NA	NA	NA	NA	NA	NA	NA	NA	NA	NA	NA	NA	NA	NA	NA	NA	NA	NA	NA	NA	NA	0.279204	0.400272	0.269731	-0.121067	NA
rs56018934	1	110060710	0.058728	0.080292	0.0001244	14.7248	NA	NA	NA	NA	NA	NA	NA	NA	NA	NA	NA	NA	NA	NA	NA	NA	NA	NA	NA	NA	0.134011	0.233172	0.131746	-0.099161	NA	NA	NA	NA	NA	NA	NA	NA	NA	NA	NA	NA	NA
rs114382843	1	110067787	0.025873	0.124484	0.0006248	11.7006	NA	NA	NA	NA	NA	NA	NA	NA	NA	NA	NA	NA	NA	NA	NA	NA	NA	NA	NA	NA	NA	NA	NA	NA	NA	NA	NA	NA	NA	NA	NA	NA	NA	NA	NA	NA	NA
rs116212438	1	110133967	0.01748	0.17188	0.0001473	14.4064	NA	NA	NA	NA	NA	NA	NA	NA	NA	NA	NA	NA	NA	NA	NA	NA	NA	NA	NA	NA	NA	NA	NA	NA	NA	NA	NA	NA	NA	NA	NA	NA	NA	NA	NA	NA	NA
rs116586116	1	110152069	0.020336	0.15304	0.0001365	14.5498	0.139649	0.24749	0.137026	-0.107841	NA	NA	NA	NA	NA	NA	NA	NA	NA	NA	NA	NA	NA	NA	NA	NA	NA	NA	NA	NA	NA	NA	NA	NA	NA	NA	NA	NA	NA	NA	NA	NA	NA
rs114804066	1	110162995	0.0173	0.174671	0.0001317	14.6173	NA	NA	NA	NA	0.106277	0.24189	0.104113	-0.135612	0.114541	0.24189	0.113111	-0.127348	NA	NA	NA	NA	0.137915	0.24189	0.136146	-0.103975	0.138804	0.24189	0.136481	-0.103085	0.134124	0.24189	0.13198	-0.107766	0.0981737	0.24189	0.0991022	-0.143716	0.16382	0.240994	0.157998	-0.0771741
rs116681683	1	110169198	0.020282	0.144699	0.0003121	12.9963	NA	NA	NA	NA	NA	NA	NA	NA	0.191201	0.40283	0.189132	-0.211628	NA	NA	NA	NA	0.23285	0.40283	0.230291	-0.169979	0.232837	0.40283	0.229584	-0.169992	0.225029	0.40283	0.221724	-0.177801	NA	NA	NA	NA	NA	NA	NA	NA	NA
rs34592756	1	110172658	0.086829	0.057394	0.000898	11.0269	0.407089	0.641513	0.399577	-0.234424	0.311785	0.641513	0.307148	-0.329728	0.342126	0.641513	0.338731	-0.299387	NA	NA	NA	NA	0.413355	0.641513	0.408218	-0.228158	0.411059	0.641513	0.405106	-0.230454	0.397065	0.641513	0.392367	-0.244448	NA	NA	NA	NA	NA	NA	NA	NA	NA
rs650985	1	110201580	0.089488	0.097983	1.9e-05	18.287	0.0410767	0.0631642	0.0398958	-0.0220875	NA	NA	NA	NA	0.0358389	0.0631642	0.0351356	-0.0273253	0.0383844	0.0631642	0.0368153	-0.0247798	0.0406708	0.0631642	0.0399802	-0.0224935	NA	NA	NA	NA	0.0403231	0.0631642	0.0396473	-0.0228412	NA	NA	NA	NA	NA	NA	NA	NA	NA
rs7549497	1	111134131	0.118262	-0.052098	0.0009894	10.8473	NA	NA	NA	NA	NA	NA	NA	NA	NA	NA	NA	NA	NA	NA	NA	NA	NA	NA	NA	NA	NA	NA	NA	NA	NA	NA	NA	NA	NA	NA	NA	NA	NA	NA	NA	NA	NA
rs1890676	1	111134992	0.107922	-0.056492	0.0003278	12.9045	NA	NA	NA	NA	NA	NA	NA	NA	NA	NA	NA	NA	NA	NA	NA	NA	NA	NA	NA	NA	NA	NA	NA	NA	NA	NA	NA	NA	NA	NA	NA	NA	NA	NA	NA	NA	NA
rs17026168	1	111136611	0.106153	-0.05784	0.0002045	13.7893	NA	NA	NA	NA	NA	NA	NA	NA	NA	NA	NA	NA	NA	NA	NA	NA	0.180837	0.317472	0.178735	-0.136635	0.181442	0.317472	0.178647	-0.13603	0.175288	0.317472	0.172585	-0.142184	NA	NA	NA	NA	0.216741	0.316285	0.209136	-0.0995437	NA
rs17026169	1	111137676	0.108459	-0.058744	0.000121	14.777	0.12956	0.229025	0.12716	-0.0994655	0.101141	0.229025	0.0990487	-0.127884	0.108831	0.229025	0.107457	-0.120194	0.119318	0.229025	0.11567	-0.109707	0.130814	0.229025	0.129108	-0.0982113	0.131738	0.229025	0.129501	-0.0972873	0.127308	0.229025	0.125263	-0.101717	NA	NA	NA	NA	NA	NA	NA	NA	NA
rs41404544	1	111142811	0.112603	-0.054835	0.0002211	13.6427	NA	NA	NA	NA	0.143658	0.332363	0.141008	-0.188705	0.156182	0.332363	0.15438	-0.176181	NA	NA	NA	NA	0.189589	0.332363	0.187428	-0.142774	NA	NA	NA	NA	0.18368	0.332363	0.180869	-0.148683	0.13243	0.332363	0.134408	-0.199933	NA	NA	NA	NA
rs12095773	1	111144027	0.108019	-0.057316	0.0001334	14.5931	NA	NA	NA	NA	0.107077	0.243885	0.104901	-0.136808	0.115431	0.243885	0.113992	-0.128454	NA	NA	NA	NA	0.139021	0.243885	0.137243	-0.104864	0.139904	0.243885	0.137568	-0.10398	0.135185	0.243885	0.133026	-0.1087	NA	NA	NA	NA	NA	NA	NA	NA	NA
chr1:111144859:D	1	111144859	0.10113	-0.058536	0.0001173	14.8356	NA	NA	NA	NA	NA	NA	NA	NA	NA	NA	NA	NA	NA	NA	NA	NA	NA	NA	NA	NA	NA	NA	NA	NA	NA	NA	NA	NA	NA	NA	NA	NA	NA	NA	NA	NA	NA
rs6701118	1	111144955	0.166349	-0.051519	3.21e-05	17.2892	NA	NA	NA	NA	0.0466463	0.0918785	0.0454702	-0.0452322	0.0488959	0.0918785	0.048085	-0.0429826	NA	NA	NA	NA	0.0565732	0.0918785	0.0556679	-0.0353053	0.0575286	0.0918785	0.0563724	-0.0343499	0.0557761	0.0918785	0.0548429	-0.0361024	0.0435005	0.0918785	0.0432196	-0.048378	NA	NA	NA	NA
rs3887820	1	111148080	0.127308	-0.048946	0.0004606	12.2688	0.287484	0.489377	0.28182	-0.201893	0.218123	0.489377	0.214444	-0.271254	0.238779	0.489377	0.236408	-0.250598	NA	NA	NA	NA	0.291289	0.489377	0.287823	-0.198089	0.290477	0.489377	0.28635	-0.1989	0.280532	0.489377	0.276658	-0.208846	NA	NA	NA	NA	NA	NA	NA	NA	NA
rs3860224	1	111148989	0.127906	-0.046868	0.0007951	11.2526	0.383481	0.614415	0.376277	-0.230933	0.292788	0.614415	0.288315	-0.321626	0.321255	0.614415	0.3181	-0.29316	0.350991	0.614415	0.34511	-0.263424	0.389296	0.614415	0.384455	-0.225118	0.38729	0.614415	0.381657	-0.227125	0.373999	0.614415	0.369423	-0.240416	0.269822	0.614415	0.276682	-0.344593	0.460899	0.612653	0.447822	-0.151754
rs884482	1	111149291	0.127312	-0.047881	0.0006477	11.6336	0.345407	0.567755	0.338761	-0.222348	0.262715	0.567755	0.258533	-0.305039	0.288059	0.567755	0.285301	-0.279696	0.315635	0.567755	0.309835	-0.25212	0.350452	0.567755	0.346126	-0.217303	0.348921	0.567755	0.34385	-0.218834	0.336871	0.567755	0.332535	-0.230884	0.241889	0.567755	0.24774	-0.325866	0.417334	0.566006	0.404844	-0.148672	CYMP
rs67988745	1	111149619	0.129347	-0.050622	0.0002495	13.4159	0.201774	0.356234	0.197804	-0.15446	0.15406	0.356234	0.151252	-0.202174	0.167739	0.356234	0.165845	-0.188495	0.184482	0.356234	0.179753	-0.171752	0.203864	0.356234	0.201612	-0.15237	0.204274	0.356234	0.201261	-0.15196	0.197367	0.356234	0.194385	-0.158867	0.14194	0.356234	0.144233	-0.214294	0.244962	0.354914	0.236479	-0.109952
rs55658500	1	111153533	0.121713	-0.046646	0.0009068	11.0088	NA	NA	NA	NA	NA	NA	NA	NA	NA	NA	NA	NA	NA	NA	NA	NA	0.415312	0.643659	0.410152	-0.228347	NA	NA	NA	NA	0.398944	0.643659	0.394236	-0.244715	NA	NA	NA	NA	NA	NA	NA	NA	NA
rs58834386	1	111154078	0.183794	-0.040363	0.0007279	11.4166	NA	NA	NA	NA	NA	NA	NA	NA	NA	NA	NA	NA	NA	NA	NA	NA	0.372292	0.59444	0.367671	-0.222148	NA	NA	NA	NA	0.35773	0.59444	0.353253	-0.236711	NA	NA	NA	NA	NA	NA	NA	NA	NA
rs55765939	1	111154106	0.175391	-0.041901	0.0006037	11.7645	NA	NA	NA	NA	NA	NA	NA	NA	NA	NA	NA	NA	NA	NA	NA	NA	0.337663	0.551577	0.333517	-0.213914	NA	NA	NA	NA	0.324674	0.551577	0.320428	-0.226903	NA	NA	NA	NA	NA	NA	NA	NA	NA
rs55837630	1	111156474	0.119802	-0.048564	0.0005828	11.8301	NA	NA	NA	NA	NA	NA	NA	NA	NA	NA	NA	NA	NA	NA	NA	NA	NA	NA	NA	NA	NA	NA	NA	NA	NA	NA	NA	NA	NA	NA	NA	NA	NA	NA	NA	NA	NA
rs57084122	1	111156707	0.120831	-0.047972	0.0006701	11.5704	NA	NA	NA	NA	NA	NA	NA	NA	NA	NA	NA	NA	NA	NA	NA	NA	0.356735	0.575552	0.352323	-0.218817	NA	NA	NA	NA	NA	NA	NA	NA	NA	NA	NA	NA	NA	NA	NA	NA	NA
rs57033525	1	111157218	0.120528	-0.047572	0.0007094	11.4645	NA	NA	NA	NA	NA	NA	NA	NA	NA	NA	NA	NA	NA	NA	NA	NA	0.367411	0.588578	0.362855	-0.221167	NA	NA	NA	NA	0.353065	0.588578	0.348618	-0.235513	NA	NA	NA	NA	NA	NA	NA	NA	NA
rs56076010	1	111157433	0.112003	-0.047986	0.0007721	11.3071	NA	NA	NA	NA	NA	NA	NA	NA	NA	NA	NA	NA	NA	NA	NA	NA	0.3836	0.6078	0.378831	-0.2242	NA	NA	NA	NA	0.368546	0.6078	0.364002	-0.239254	NA	NA	NA	NA	NA	NA	NA	NA	NA
rs12411052	1	111158530	0.112173	-0.048193	0.0007243	11.4258	0.365885	0.593313	0.358929	-0.227428	0.278807	0.593313	0.274464	-0.314506	0.305844	0.593313	0.302871	-0.287469	NA	NA	NA	NA	0.371349	0.593313	0.366741	-0.221963	NA	NA	NA	NA	0.356829	0.593313	0.352358	-0.236484	NA	NA	NA	NA	0.440889	0.591553	0.428059	-0.150663	CYMP
rs17026186	1	111171407	0.109246	-0.048227	0.0008254	11.1832	0.390662	0.622801	0.383361	-0.23214	NA	NA	NA	NA	NA	NA	NA	NA	NA	NA	NA	NA	0.396616	0.622801	0.391682	-0.226185	NA	NA	NA	NA	0.38101	0.622801	0.376395	-0.241791	NA	NA	NA	NA	NA	NA	NA	NA	NA
rs1979701	1	111171741	0.111117	-0.051801	0.0003102	13.0078	0.229479	0.401522	0.224935	-0.172043	NA	NA	NA	NA	NA	NA	NA	NA	NA	NA	NA	NA	0.232012	0.401522	0.229466	-0.169509	0.232017	0.401522	0.22877	-0.169505	0.224234	0.401522	0.220938	-0.177288	NA	NA	NA	NA	NA	NA	NA	NA	NA
rs6692106	1	111172690	0.110631	-0.047819	0.0008903	11.0428	0.405396	0.639615	0.397906	-0.234219	NA	NA	NA	NA	NA	NA	NA	NA	NA	NA	NA	NA	0.411631	0.639615	0.406514	-0.227984	0.409355	0.639615	0.403425	-0.23026	NA	NA	NA	NA	NA	NA	NA	NA	NA	NA	NA	NA	NA
rs884217	1	111175987	0.110729	-0.049517	0.0006473	11.6348	0.345296	0.567613	0.338651	-0.222317	NA	NA	NA	NA	NA	NA	NA	NA	0.315532	0.567613	0.309733	-0.252081	0.350338	0.567613	0.346014	-0.217275	0.348808	0.567613	0.34374	-0.218804	0.336762	0.567613	0.332428	-0.23085	NA	NA	NA	NA	NA	NA	NA	NA	NA
chr1:111922344:I	1	111922344	0.062638	-0.069393	0.0005294	12.0091	NA	NA	NA	NA	NA	NA	NA	NA	NA	NA	NA	NA	NA	NA	NA	NA	NA	NA	NA	NA	NA	NA	NA	NA	NA	NA	NA	NA	NA	NA	NA	NA	NA	NA	NA	NA	NA
rs7516480	1	111937885	0.053644	-0.073327	0.0004142	12.467	NA	NA	NA	NA	NA	NA	NA	NA	NA	NA	NA	NA	NA	NA	NA	NA	NA	NA	NA	NA	NA	NA	NA	NA	NA	NA	NA	NA	NA	NA	NA	NA	NA	NA	NA	NA	NA
rs151270511	1	111938966	0.053524	-0.073337	0.000412	12.477	NA	NA	NA	NA	NA	NA	NA	NA	NA	NA	NA	NA	NA	NA	NA	NA	NA	NA	NA	NA	NA	NA	NA	NA	NA	NA	NA	NA	NA	NA	NA	NA	NA	NA	NA	NA	NA
rs150454863	1	111941263	0.053517	-0.072329	0.0004845	12.1744	NA	NA	NA	NA	NA	NA	NA	NA	NA	NA	NA	NA	NA	NA	NA	NA	NA	NA	NA	NA	NA	NA	NA	NA	NA	NA	NA	NA	NA	NA	NA	NA	NA	NA	NA	NA	NA
rs139967484	1	111941590	0.044867	-0.071641	0.0009685	10.8868	NA	NA	NA	NA	NA	NA	NA	NA	NA	NA	NA	NA	NA	NA	NA	NA	NA	NA	NA	NA	NA	NA	NA	NA	NA	NA	NA	NA	NA	NA	NA	NA	NA	NA	NA	NA	NA
rs80142353	1	111944035	0.046648	-0.072494	0.0007161	11.447	NA	NA	NA	NA	0.277134	0.590721	0.272808	-0.313586	0.303997	0.590721	0.301047	-0.286723	NA	NA	NA	NA	NA	NA	NA	NA	0.367428	0.590721	0.36208	-0.223293	NA	NA	NA	NA	0.255264	0.590721	0.261601	-0.335456	NA	NA	NA	NA
rs112563858	1	111944664	0.046765	-0.073354	0.0006132	11.7355	NA	NA	NA	NA	NA	NA	NA	NA	0.279627	0.555171	0.276973	-0.275545	NA	NA	NA	NA	NA	NA	NA	NA	0.339068	0.555171	0.334149	-0.216104	NA	NA	NA	NA	NA	NA	NA	NA	NA	NA	NA	NA	NA
rs77093116	1	111945365	0.049018	-0.069715	0.0009629	10.8976	NA	NA	NA	NA	NA	NA	NA	NA	NA	NA	NA	NA	NA	NA	NA	NA	NA	NA	NA	NA	0.424982	0.65677	0.418853	-0.231787	NA	NA	NA	NA	NA	NA	NA	NA	NA	NA	NA	NA	NA
rs74589056	1	111946621	0.046694	-0.072589	0.0006989	11.4922	NA	NA	NA	NA	NA	NA	NA	NA	NA	NA	NA	NA	NA	NA	NA	NA	NA	NA	NA	NA	NA	NA	NA	NA	NA	NA	NA	NA	NA	NA	NA	NA	NA	NA	NA	NA	NA
rs2275794	1	111964262	0.072857	-0.055813	0.0009453	10.9318	NA	NA	NA	NA	NA	NA	NA	NA	NA	NA	NA	NA	NA	NA	NA	NA	NA	NA	NA	NA	NA	NA	NA	NA	NA	NA	NA	NA	NA	NA	NA	NA	NA	NA	NA	NA	NA
rs17027642	1	111964645	0.072843	-0.055907	0.0009296	10.9628	NA	NA	NA	NA	NA	NA	NA	NA	NA	NA	NA	NA	NA	NA	NA	NA	NA	NA	NA	NA	NA	NA	NA	NA	NA	NA	NA	NA	NA	NA	NA	NA	NA	NA	NA	NA	NA
rs3767604	1	111967477	0.072649	-0.056321	0.0008579	11.1116	NA	NA	NA	NA	NA	NA	NA	NA	NA	NA	NA	NA	NA	NA	NA	NA	NA	NA	NA	NA	NA	NA	NA	NA	NA	NA	NA	NA	NA	NA	NA	NA	NA	NA	NA	NA	NA
rs76940009	1	112009030	0.070955	-0.056929	0.0009108	11.0006	NA	NA	NA	NA	NA	NA	NA	NA	NA	NA	NA	NA	NA	NA	NA	NA	NA	NA	NA	NA	NA	NA	NA	NA	NA	NA	NA	NA	NA	NA	NA	NA	NA	NA	NA	NA	NA
rs77558823	1	112013795	0.070866	-0.057181	0.0008707	11.0841	0.401035	0.634694	0.393599	-0.233659	0.306886	0.634694	0.30229	-0.327808	0.336752	0.634694	0.333418	-0.297942	0.367396	0.634694	0.361504	-0.267298	0.407188	0.634694	0.402124	-0.227506	0.404965	0.634694	0.399093	-0.229729	0.391146	0.634694	0.386478	-0.243548	NA	NA	NA	NA	0.48064	0.632938	0.467359	-0.152298	NA
rs78403721	1	112014866	0.0709	-0.057259	0.0008585	11.1103	NA	NA	NA	NA	NA	NA	NA	NA	0.334313	0.631564	0.331007	-0.297251	NA	NA	NA	NA	0.404383	0.631564	0.399354	-0.227181	0.402194	0.631564	0.396358	-0.22937	0.388456	0.631564	0.383801	-0.243108	NA	NA	NA	NA	NA	NA	NA	NA	NA
rs41301285	1	112019752	0.071022	-0.056999	0.0009452	10.9319	0.417226	0.652736	0.409592	-0.235509	0.320032	0.652736	0.315328	-0.332704	0.35116	0.652736	0.347664	-0.301576	0.38259	0.652736	0.376702	-0.270145	0.42368	0.652736	0.418422	-0.229056	0.421261	0.652736	0.415178	-0.231475	0.406982	0.652736	0.402237	-0.245754	NA	NA	NA	NA	0.49865	0.650991	0.485219	-0.152341	NA
chr1:113660529:I	1	113660529	0.44637	0.033735	0.0006353	11.6696	NA	NA	NA	NA	NA	NA	NA	NA	NA	NA	NA	NA	NA	NA	NA	NA	NA	NA	NA	NA	NA	NA	NA	NA	NA	NA	NA	NA	NA	NA	NA	NA	NA	NA	NA	NA	NA
rs4418592	1	115883203	0.128866	0.044894	0.0008999	11.023	NA	NA	NA	NA	NA	NA	NA	NA	NA	NA	NA	NA	NA	NA	NA	NA	0.413779	0.641979	0.408637	-0.228199	NA	NA	NA	NA	0.397472	0.641979	0.392772	-0.244507	NA	NA	NA	NA	NA	NA	NA	NA	NA
rs34564754	1	118126621	0.108666	0.054386	0.0005991	11.7788	NA	NA	NA	NA	NA	NA	NA	NA	NA	NA	NA	NA	NA	NA	NA	NA	NA	NA	NA	NA	0.334933	0.549816	0.330079	-0.214883	NA	NA	NA	NA	NA	NA	NA	NA	NA	NA	NA	NA	NA
rs34279246	1	118131116	0.137992	0.047838	0.0004	12.5322	NA	NA	NA	NA	NA	NA	NA	NA	NA	NA	NA	NA	NA	NA	NA	NA	NA	NA	NA	NA	NA	NA	NA	NA	NA	NA	NA	NA	NA	NA	NA	NA	NA	NA	NA	NA	NA
rs12730116	1	118133230	0.146813	0.043786	0.0008543	11.1194	NA	NA	NA	NA	NA	NA	NA	NA	0.333468	0.630474	0.330172	-0.297006	NA	NA	NA	NA	0.40341	0.630474	0.398393	-0.227064	NA	NA	NA	NA	0.387523	0.630474	0.382873	-0.242951	NA	NA	NA	NA	NA	NA	NA	NA	NA
rs12405946	1	118136084	0.134884	0.050852	0.0001707	14.1289	NA	NA	NA	NA	NA	NA	NA	NA	NA	NA	NA	NA	NA	NA	NA	NA	0.161933	0.284682	0.159969	-0.122749	NA	NA	NA	NA	0.157163	0.284682	0.154699	-0.127519	NA	NA	NA	NA	NA	NA	NA	NA	NA
rs12724433	1	118137258	0.13551	0.051128	0.0001406	14.4941	NA	NA	NA	NA	0.110415	0.252193	0.108194	-0.141778	0.119145	0.252193	0.11767	-0.133048	NA	NA	NA	NA	0.143639	0.252193	0.141822	-0.108554	0.144498	0.252193	0.142106	-0.107695	0.139616	0.252193	0.137395	-0.112577	NA	NA	NA	NA	0.170891	0.251256	0.164822	-0.0803646	NA
rs12409224	1	118138376	0.139798	0.05032	0.000116	14.8566	0.126192	0.222823	0.123867	-0.0966305	NA	NA	NA	NA	NA	NA	NA	NA	NA	NA	NA	NA	0.127407	0.222823	0.125732	-0.0954159	NA	NA	NA	NA	NA	NA	NA	NA	NA	NA	NA	NA	NA	NA	NA	NA	NA
rs12406666	1	118138395	0.139894	0.0503	0.0001155	14.8648	0.125852	0.222195	0.123534	-0.0963433	NA	NA	NA	NA	NA	NA	NA	NA	NA	NA	NA	NA	0.127063	0.222195	0.125391	-0.0951327	NA	NA	NA	NA	NA	NA	NA	NA	NA	NA	NA	NA	NA	NA	NA	NA	NA
rs17613339	1	118139540	0.140379	0.049762	0.0001229	14.7477	NA	NA	NA	NA	NA	NA	NA	NA	NA	NA	NA	NA	NA	NA	NA	NA	0.132093	0.231349	0.130376	-0.0992561	NA	NA	NA	NA	0.128536	0.231349	0.126473	-0.102813	NA	NA	NA	NA	NA	NA	NA	NA	NA
rs12409929	1	118140342	0.171398	0.043865	0.0002696	13.2706	NA	NA	NA	NA	NA	NA	NA	NA	NA	NA	NA	NA	NA	NA	NA	NA	0.213489	0.372031	0.21118	-0.158542	NA	NA	NA	NA	NA	NA	NA	NA	NA	NA	NA	NA	NA	NA	NA	NA	NA
rs12407159	1	118141831	0.171811	0.044004	0.0002525	13.3935	0.203218	0.358647	0.199218	-0.155429	0.155126	0.358647	0.152302	-0.203521	0.168924	0.358647	0.16702	-0.189723	NA	NA	NA	NA	0.205324	0.358647	0.203064	-0.153322	0.205721	0.358647	0.202695	-0.152925	0.198767	0.358647	0.195769	-0.15988	NA	NA	NA	NA	NA	NA	NA	NA	NA
rs10489819	1	118142444	0.170236	0.043011	0.0003632	12.7126	0.251422	0.435873	0.24644	-0.184451	0.19094	0.435873	0.18761	-0.244933	0.208682	0.435873	0.206494	-0.227191	NA	NA	NA	NA	0.254435	0.435873	0.251537	-0.181438	0.254051	0.435873	0.250554	-0.181822	0.245521	0.435873	0.241993	-0.190352	0.175724	0.435873	0.179183	-0.260149	NA	NA	NA	NA
rs11587409	1	118143444	0.17029	0.043146	0.0003493	12.7856	NA	NA	NA	NA	0.18677	0.427271	0.183495	-0.240501	0.204057	0.427271	0.201899	-0.223214	NA	NA	NA	NA	0.248736	0.427271	0.245927	-0.178535	0.248416	0.427271	0.245017	-0.178855	0.24011	0.427271	0.236639	-0.187161	NA	NA	NA	NA	NA	NA	NA	NA	NA
rs34754277	1	118147892	0.172036	0.043352	0.0003124	12.9945	0.230428	0.403035	0.225865	-0.172608	0.17528	0.403035	0.172164	-0.227755	0.191308	0.403035	0.189238	-0.211728	0.210427	0.403035	0.205379	-0.192608	0.232982	0.403035	0.230421	-0.170053	0.232967	0.403035	0.229712	-0.170069	0.225154	0.403035	0.221848	-0.177881	0.161365	0.403035	0.16432	-0.24167	0.280207	0.401575	0.270706	-0.121368
rs67264349	1	118148387	0.172221	0.042716	0.0003792	12.632	0.257697	0.445446	0.252592	-0.18775	0.195643	0.445446	0.19225	-0.249804	0.213895	0.445446	0.211673	-0.231552	NA	NA	NA	NA	0.260848	0.445446	0.25785	-0.184599	0.260391	0.445446	0.256782	-0.185055	0.25161	0.445446	0.248019	-0.193837	NA	NA	NA	NA	0.313402	0.443879	0.30303	-0.130476	NA
rs11587735	1	118153011	0.173553	0.042859	0.0003496	12.784	0.245966	0.42746	0.241092	-0.181493	0.186861	0.42746	0.183585	-0.240599	0.204158	0.42746	0.202	-0.223302	NA	NA	NA	NA	0.24886	0.42746	0.246049	-0.178599	0.248539	0.42746	0.245138	-0.178921	0.240228	0.42746	0.236756	-0.187232	NA	NA	NA	NA	NA	NA	NA	NA	NA
rs67224956	1	118154575	0.176853	0.041102	0.0005623	11.8968	0.320527	0.535209	0.314284	-0.214682	0.243405	0.535209	0.23943	-0.291805	0.266677	0.535209	0.264161	-0.268532	NA	NA	NA	NA	0.325047	0.535209	0.321081	-0.210163	0.323827	0.535209	0.31915	-0.211382	0.312652	0.535209	0.308501	-0.222557	NA	NA	NA	NA	NA	NA	NA	NA	NA
rs35602316	1	118154775	0.17685	0.040979	0.0005835	11.8279	0.326925	0.543738	0.320576	-0.216813	0.248347	0.543738	0.244317	-0.295391	0.272138	0.543738	0.269577	-0.2716	0.298576	0.543738	0.292845	-0.245161	0.331581	0.543738	0.327521	-0.212156	0.330282	0.543738	0.325502	-0.213456	0.318877	0.543738	0.314677	-0.22486	0.22859	0.543738	0.233958	-0.315148	NA	NA	NA	NA	FAM46C
rs34039852	1	118155103	0.176885	0.040726	0.0006303	11.6843	0.340524	0.561498	0.333955	-0.220974	0.258906	0.561498	0.254763	-0.302593	0.283841	0.561498	0.281135	-0.277657	0.311122	0.561498	0.305339	-0.250377	0.345467	0.561498	0.341211	-0.216031	0.343997	0.561498	0.339002	-0.217501	0.332115	0.561498	0.327814	-0.229383	NA	NA	NA	NA	0.411675	0.559753	0.399275	-0.148078	NA
chr1:118155826:I	1	118155826	0.176945	0.040458	0.000679	11.5459	NA	NA	NA	NA	NA	NA	NA	NA	NA	NA	NA	NA	NA	NA	NA	NA	NA	NA	NA	NA	NA	NA	NA	NA	NA	NA	NA	NA	NA	NA	NA	NA	NA	NA	NA	NA	NA
rs1370297	1	118156053	0.17393	0.041642	0.0005099	12.0791	0.304017	0.512686	0.298057	-0.208669	0.230723	0.512686	0.226894	-0.281962	0.252696	0.512686	0.25025	-0.25999	0.277519	0.512686	0.271899	-0.235167	0.308181	0.512686	0.304462	-0.204505	0.307166	0.512686	0.302761	-0.20552	0.296597	0.512686	0.29258	-0.216089	0.212318	0.512686	0.217093	-0.300368	0.368873	0.510993	0.35725	-0.14212	FAM46C
rs17718103	1	118156985	0.1737	0.041465	0.0005388	11.9764	0.313249	0.525373	0.30713	-0.212124	0.237802	0.525373	0.233891	-0.287571	0.260504	0.525373	0.258018	-0.264869	0.285994	0.525373	0.280326	-0.239379	0.317613	0.525373	0.313755	-0.20776	0.316484	0.525373	0.311926	-0.208889	0.305574	0.525373	0.30148	-0.2198	0.218849	0.525373	0.223862	-0.306524	0.379778	0.523664	0.367941	-0.143886	FAM46C
rs34297015	1	118157133	0.17694	0.040229	0.0007283	11.4156	0.366911	0.594565	0.359941	-0.227654	0.279618	0.594565	0.275268	-0.314947	0.306739	0.594565	0.303756	-0.287826	0.335566	0.594565	0.329712	-0.258999	0.372397	0.594565	0.367774	-0.222169	0.370596	0.594565	0.365202	-0.223969	0.35783	0.594565	0.353352	-0.236735	NA	NA	NA	NA	0.442063	0.592805	0.429216	-0.150742	FAM46C
rs12408825	1	118158355	0.171742	0.04077	0.0006909	11.5136	NA	NA	NA	NA	NA	NA	NA	NA	0.29824	0.582547	0.295359	-0.284307	NA	NA	NA	NA	0.362439	0.582547	0.357949	-0.220108	0.36076	0.582547	0.355511	-0.221786	0.348314	0.582547	0.343899	-0.234232	NA	NA	NA	NA	0.430879	0.58079	0.418186	-0.149911	NA
rs28638226	1	118161020	0.175377	0.039746	0.0008734	11.0784	NA	NA	NA	NA	NA	NA	NA	NA	NA	NA	NA	NA	NA	NA	NA	NA	0.407805	0.63538	0.402734	-0.227575	0.405575	0.63538	0.399694	-0.229805	0.391738	0.63538	0.387066	-0.243642	NA	NA	NA	NA	NA	NA	NA	NA	NA
chr1:118161094:D	1	118161094	0.172118	0.040932	0.0006584	11.6032	NA	NA	NA	NA	NA	NA	NA	NA	NA	NA	NA	NA	NA	NA	NA	NA	NA	NA	NA	NA	NA	NA	NA	NA	NA	NA	NA	NA	NA	NA	NA	NA	NA	NA	NA	NA	NA
rs11580646	1	118162419	0.172521	0.040968	0.0006402	11.6553	NA	NA	NA	NA	NA	NA	NA	NA	NA	NA	NA	NA	NA	NA	NA	NA	0.348315	0.56508	0.344019	-0.216765	0.34681	0.56508	0.341771	-0.21827	0.334832	0.56508	0.330511	-0.230248	NA	NA	NA	NA	NA	NA	NA	NA	NA
rs10923357	1	118164771	0.173061	0.041241	0.0005728	11.8624	NA	NA	NA	NA	NA	NA	NA	NA	NA	NA	NA	NA	NA	NA	NA	NA	0.328303	0.539473	0.32429	-0.21117	0.327043	0.539473	0.322315	-0.212429	0.315754	0.539473	0.311578	-0.223719	NA	NA	NA	NA	NA	NA	NA	NA	NA
rs10923358	1	118164794	0.173136	0.04036	0.0007508	11.3591	NA	NA	NA	NA	NA	NA	NA	NA	NA	NA	NA	NA	NA	NA	NA	NA	0.378211	0.601472	0.373512	-0.223261	0.37634	0.601472	0.370862	-0.225132	0.36339	0.601472	0.358878	-0.238082	NA	NA	NA	NA	NA	NA	NA	NA	NA
rs2884587	1	118166096	0.173053	0.041509	0.000529	12.0106	NA	NA	NA	NA	NA	NA	NA	NA	NA	NA	NA	NA	NA	NA	NA	NA	0.314451	0.521146	0.31064	-0.206695	0.313361	0.521146	0.308853	-0.207786	NA	NA	NA	NA	NA	NA	NA	NA	NA	NA	NA	NA	NA
rs11581122	1	118168826	0.172775	0.04181	0.0004856	12.1702	NA	NA	NA	NA	NA	NA	NA	NA	NA	NA	NA	NA	NA	NA	NA	NA	0.299987	0.501473	0.29639	-0.201487	NA	NA	NA	NA	0.288802	0.501473	0.284854	-0.212671	NA	NA	NA	NA	NA	NA	NA	NA	NA
rs11577386	1	118171690	0.172408	0.04218	0.0004646	12.2526	NA	NA	NA	NA	NA	NA	NA	NA	NA	NA	NA	NA	NA	NA	NA	NA	0.292699	0.491353	0.289212	-0.198653	NA	NA	NA	NA	0.281873	0.491353	0.277987	-0.20948	NA	NA	NA	NA	NA	NA	NA	NA	NA
rs319478	1	118178947	0.175034	0.043421	0.0004292	12.4006	0.276389	0.473306	0.270929	-0.196917	NA	NA	NA	NA	NA	NA	NA	NA	NA	NA	NA	NA	0.279951	0.473306	0.276658	-0.193356	0.279273	0.473306	0.275337	-0.194033	0.269756	0.473306	0.265984	-0.20355	NA	NA	NA	NA	NA	NA	NA	NA	NA
chr1:118847794:D	1	118847794	0.329575	0.041517	0.0002538	13.3839	NA	NA	NA	NA	NA	NA	NA	NA	NA	NA	NA	NA	NA	NA	NA	NA	NA	NA	NA	NA	NA	NA	NA	NA	NA	NA	NA	NA	NA	NA	NA	NA	NA	NA	NA	NA	NA
rs61817552	1	150423577	0.199024	-0.041552	0.0005488	11.9421	NA	NA	NA	NA	NA	NA	NA	NA	NA	NA	NA	NA	NA	NA	NA	NA	NA	NA	NA	NA	NA	NA	NA	NA	NA	NA	NA	NA	NA	NA	NA	NA	NA	NA	NA	NA	NA
rs7364686	1	150513711	0.359672	0.042687	5.38e-05	16.3093	NA	NA	NA	NA	NA	NA	NA	NA	NA	NA	NA	NA	NA	NA	NA	NA	NA	NA	NA	NA	NA	NA	NA	NA	NA	NA	NA	NA	NA	NA	NA	NA	NA	NA	NA	NA	NA
rs12758483	1	150515744	0.176195	-0.046478	0.0006468	11.6362	0.345157	0.567435	0.338514	-0.222279	NA	NA	NA	NA	0.287842	0.567435	0.285087	-0.279593	NA	NA	NA	NA	0.350196	0.567435	0.345874	-0.217239	0.348668	0.567435	0.343601	-0.218767	0.336627	0.567435	0.332293	-0.230808	NA	NA	NA	NA	NA	NA	NA	NA	NA
rs41317515	1	150526044	0.487925	0.039887	7.42e-05	15.7006	0.095664	0.165243	0.0936662	-0.0695788	0.0759674	0.165243	0.0742609	-0.0892753	0.0809408	0.165243	0.0798572	-0.084302	0.0883943	0.165243	0.0854246	-0.0768485	0.0961667	0.165243	0.0947985	-0.069076	0.0971922	0.165243	0.0954179	-0.0680505	0.094007	0.165243	0.0924614	-0.0712357	NA	NA	NA	NA	NA	NA	NA	NA	NA
rs9659061	1	150527292	0.467401	0.036243	0.0002079	13.7583	NA	NA	NA	NA	0.138616	0.320582	0.136044	-0.181967	0.150579	0.320582	0.148823	-0.170004	NA	NA	NA	NA	0.182656	0.320582	0.180542	-0.137926	0.183247	0.320582	0.180434	-0.137336	NA	NA	NA	NA	NA	NA	NA	NA	0.218976	0.319384	0.2113	-0.100408	NA
rs12124948	1	150527294	0.395466	-0.038348	0.0001354	14.5651	NA	NA	NA	NA	0.108012	0.246215	0.105823	-0.138204	0.116471	0.246215	0.115022	-0.129745	NA	NA	NA	NA	0.140314	0.246215	0.138525	-0.105901	0.141191	0.246215	0.138838	-0.105024	NA	NA	NA	NA	NA	NA	NA	NA	0.166783	0.245302	0.160858	-0.0785184	NA
rs9659073	1	150527354	0.460619	-0.037772	0.0001071	15.0072	NA	NA	NA	NA	0.0941721	0.211459	0.0921809	-0.117287	0.101092	0.211459	0.0997955	-0.110367	NA	NA	NA	NA	0.12119	0.211459	0.119573	-0.0902689	0.122154	0.211459	0.120039	-0.0893049	NA	NA	NA	NA	NA	NA	NA	NA	0.143158	0.21069	0.138073	-0.0675323	NA
chr1:150546389:D	1	150546389	0.493336	-0.032336	0.0007768	11.2959	NA	NA	NA	NA	NA	NA	NA	NA	NA	NA	NA	NA	NA	NA	NA	NA	NA	NA	NA	NA	NA	NA	NA	NA	NA	NA	NA	NA	NA	NA	NA	NA	NA	NA	NA	NA	NA
rs3738484	1	150552330	0.496815	-0.033805	0.0003481	12.792	NA	NA	NA	NA	0.186406	0.426516	0.183136	-0.24011	0.203653	0.426516	0.201498	-0.222862	NA	NA	NA	NA	0.248238	0.426516	0.245437	-0.178278	0.247924	0.426516	0.244534	-0.178592	0.239637	0.426516	0.236172	-0.186879	NA	NA	NA	NA	0.298427	0.424993	0.288437	-0.126566	NA
rs3738485	1	150552392	0.495301	-0.034105	0.0003047	13.0413	NA	NA	NA	NA	0.1728	0.397701	0.169719	-0.224901	0.188554	0.397701	0.186504	-0.209147	NA	NA	NA	NA	0.229572	0.397701	0.227064	-0.168129	0.229627	0.397701	0.226399	-0.168074	0.221917	0.397701	0.218647	-0.175784	NA	NA	NA	NA	0.27612	0.396256	0.266732	-0.120135	NA
rs9803935	1	150552622	0.496013	-0.033808	0.0003417	12.8267	NA	NA	NA	NA	0.184454	0.42245	0.181211	-0.237996	0.201489	0.42245	0.199348	-0.220962	NA	NA	NA	NA	0.245567	0.42245	0.242808	-0.176883	0.245286	0.42245	0.241939	-0.177164	0.237101	0.42245	0.233663	-0.185349	0.169774	0.42245	0.173023	-0.252676	0.295246	0.420938	0.285339	-0.125693
rs4970918	1	150553348	0.493674	-0.033765	0.0003622	12.7178	0.251024	0.435263	0.24605	-0.184239	NA	NA	NA	NA	0.208352	0.435263	0.206167	-0.226911	NA	NA	NA	NA	0.254029	0.435263	0.251137	-0.181234	0.25365	0.435263	0.250159	-0.181613	0.245135	0.435263	0.241612	-0.190128	NA	NA	NA	NA	NA	NA	NA	NA	NA
rs12125672	1	150554470	0.495432	-0.034049	0.0003078	13.0223	0.228439	0.399861	0.223917	-0.171422	NA	NA	NA	NA	0.189667	0.399861	0.187609	-0.210194	NA	NA	NA	NA	0.23095	0.399861	0.228421	-0.168911	0.230977	0.399861	0.227738	-0.168884	NA	NA	NA	NA	NA	NA	NA	NA	NA	NA	NA	NA	NA
rs61820165	1	150555987	0.495972	-0.033672	0.0003532	12.7648	NA	NA	NA	NA	NA	NA	NA	NA	NA	NA	NA	NA	NA	NA	NA	NA	NA	NA	NA	NA	0.250009	0.429712	0.246583	-0.179703	NA	NA	NA	NA	NA	NA	NA	NA	NA	NA	NA	NA	NA
rs6698495	1	150564476	0.491667	-0.034584	0.0002198	13.6538	NA	NA	NA	NA	NA	NA	NA	NA	NA	NA	NA	NA	NA	NA	NA	NA	NA	NA	NA	NA	0.189455	0.331223	0.186581	-0.141768	NA	NA	NA	NA	NA	NA	NA	NA	NA	NA	NA	NA	NA
rs6697620	1	150570166	0.496015	-0.033099	0.0003845	12.6061	0.259742	0.448544	0.254599	-0.188801	NA	NA	NA	NA	NA	NA	NA	NA	NA	NA	NA	NA	0.262938	0.448544	0.259908	-0.185605	0.262458	0.448544	0.258813	-0.186086	0.253595	0.448544	0.249984	-0.194948	NA	NA	NA	NA	NA	NA	NA	NA	NA
rs11204675	1	150570985	0.494523	-0.033053	0.0003797	12.6295	NA	NA	NA	NA	NA	NA	NA	NA	NA	NA	NA	NA	NA	NA	NA	NA	NA	NA	NA	NA	0.260587	0.44574	0.256975	-0.185153	NA	NA	NA	NA	NA	NA	NA	NA	NA	NA	NA	NA	NA
rs2048558	1	150571730	0.491988	-0.033908	0.0002815	13.1896	NA	NA	NA	NA	NA	NA	NA	NA	NA	NA	NA	NA	NA	NA	NA	NA	NA	NA	NA	NA	NA	NA	NA	NA	NA	NA	NA	NA	NA	NA	NA	NA	NA	NA	NA	NA	NA
rs11585169	1	150572037	0.489771	-0.033535	0.0003881	12.5886	NA	NA	NA	NA	NA	NA	NA	NA	NA	NA	NA	NA	NA	NA	NA	NA	NA	NA	NA	NA	NA	NA	NA	NA	NA	NA	NA	NA	NA	NA	NA	NA	NA	NA	NA	NA	NA
rs10888384	1	150574256	0.497957	-0.033292	0.0003645	12.7059	0.251937	0.436664	0.246945	-0.184727	NA	NA	NA	NA	NA	NA	NA	NA	NA	NA	NA	NA	0.254962	0.436664	0.252056	-0.181702	NA	NA	NA	NA	0.246021	0.436664	0.242488	-0.190643	NA	NA	NA	NA	NA	NA	NA	NA	NA
rs10888385	1	150574302	0.49781	-0.032855	0.0004292	12.4006	0.276389	0.473306	0.270929	-0.196917	NA	NA	NA	NA	NA	NA	NA	NA	NA	NA	NA	NA	0.279951	0.473306	0.276658	-0.193356	NA	NA	NA	NA	0.269756	0.473306	0.265984	-0.20355	NA	NA	NA	NA	NA	NA	NA	NA	NA
rs11204677	1	150574695	0.49173	-0.034047	0.0002661	13.2951	0.209661	0.369341	0.205526	-0.15968	NA	NA	NA	NA	NA	NA	NA	NA	NA	NA	NA	NA	0.211839	0.369341	0.20954	-0.157502	NA	NA	NA	NA	0.205015	0.369341	0.201941	-0.164326	NA	NA	NA	NA	NA	NA	NA	NA	NA
rs11204678	1	150574759	0.496368	-0.033303	0.0003572	12.7438	0.249029	0.432193	0.244094	-0.183164	NA	NA	NA	NA	NA	NA	NA	NA	NA	NA	NA	NA	0.25199	0.432193	0.24913	-0.180203	NA	NA	NA	NA	0.243199	0.432193	0.239696	-0.188994	NA	NA	NA	NA	NA	NA	NA	NA	NA
rs12139563	1	150578241	0.496478	-0.032732	0.0004905	12.1514	0.297633	0.503776	0.291786	-0.206143	NA	NA	NA	NA	0.247313	0.503776	0.244895	-0.256463	NA	NA	NA	NA	0.301659	0.503776	0.298038	-0.202117	0.300723	0.503776	0.296425	-0.203053	0.290393	0.503776	0.28643	-0.213384	NA	NA	NA	NA	NA	NA	NA	NA	NA
rs12746899	1	150579678	0.492011	-0.034118	0.0002545	13.3787	NA	NA	NA	NA	NA	NA	NA	NA	0.16971	0.360244	0.1678	-0.190534	NA	NA	NA	NA	0.206293	0.360244	0.204027	-0.153951	NA	NA	NA	NA	0.199696	0.360244	0.196687	-0.160548	NA	NA	NA	NA	NA	NA	NA	NA	NA
rs11204679	1	150583670	0.491604	-0.034397	0.0002234	13.6233	0.188833	0.334369	0.185138	-0.145536	0.144522	0.334369	0.141859	-0.189847	0.157142	0.334369	0.155332	-0.177227	0.172788	0.334369	0.168222	-0.161581	0.190777	0.334369	0.188608	-0.143592	0.191301	0.334369	0.188409	-0.143068	0.184819	0.334369	0.181993	-0.14955	NA	NA	NA	NA	NA	NA	NA	NA	NA
chr1:150583974:D	1	150583974	0.490191	-0.034308	0.0002362	13.5187	NA	NA	NA	NA	NA	NA	NA	NA	NA	NA	NA	NA	NA	NA	NA	NA	NA	NA	NA	NA	NA	NA	NA	NA	NA	NA	NA	NA	NA	NA	NA	NA	NA	NA	NA	NA	NA
rs11204680	1	150587140	0.491639	-0.034448	0.0002183	13.6666	0.186221	0.329902	0.182582	-0.143681	0.1426	0.329902	0.139966	-0.187302	0.155006	0.329902	0.153214	-0.174896	0.170429	0.329902	0.165898	-0.159473	0.188135	0.329902	0.185984	-0.141767	0.188682	0.329902	0.185815	-0.141221	0.182286	0.329902	0.179492	-0.147617	NA	NA	NA	NA	NA	NA	NA	NA	NA
rs6669122	1	150591732	0.491553	-0.03402	0.00026	13.3386	0.206792	0.364593	0.202716	-0.157801	0.157765	0.364593	0.154902	-0.206828	0.171856	0.364593	0.169929	-0.192737	NA	NA	NA	NA	0.208938	0.364593	0.206656	-0.155654	0.209302	0.364593	0.206244	-0.155291	0.202233	0.364593	0.199192	-0.16236	NA	NA	NA	NA	NA	NA	NA	NA	NA
rs1971378	1	150597261	0.492292	-0.033717	0.0002925	13.1178	NA	NA	NA	NA	NA	NA	NA	NA	0.184121	0.389038	0.182103	-0.204916	NA	NA	NA	NA	0.224076	0.389038	0.221655	-0.164962	0.224242	0.389038	0.221058	-0.164795	0.2167	0.389038	0.21349	-0.172338	NA	NA	NA	NA	NA	NA	NA	NA	NA
rs1053732	1	150597890	0.493014	-0.033905	0.000271	13.2609	NA	NA	NA	NA	NA	NA	NA	NA	0.176085	0.3731	0.174127	-0.197015	NA	NA	NA	NA	0.214146	0.3731	0.211833	-0.158954	0.214461	0.3731	0.211358	-0.158639	0.207226	0.3731	0.204127	-0.165874	NA	NA	NA	NA	NA	NA	NA	NA	NA
rs3754209	1	150604110	0.492701	-0.033775	0.0002856	13.1625	NA	NA	NA	NA	0.166514	0.384019	0.163523	-0.217505	0.181574	0.384019	0.179575	-0.202444	NA	NA	NA	NA	0.220915	0.384019	0.218544	-0.163103	0.221145	0.384019	0.217986	-0.162873	0.2137	0.384019	0.210524	-0.170319	NA	NA	NA	NA	NA	NA	NA	NA	NA
rs4970923	1	150608300	0.492588	-0.034342	0.0002248	13.6115	0.189545	0.335584	0.185835	-0.146038	0.145047	0.335584	0.142375	-0.190537	0.157725	0.335584	0.15591	-0.177859	0.173431	0.335584	0.168856	-0.162152	0.191497	0.335584	0.189324	-0.144086	0.192015	0.335584	0.189116	-0.143568	0.185509	0.335584	0.182675	-0.150075	NA	NA	NA	NA	NA	NA	NA	NA	NA
rs11204684	1	150608894	0.492586	-0.034463	0.0002136	13.7075	0.183789	0.325726	0.180202	-0.141938	0.14081	0.325726	0.138204	-0.184916	0.153017	0.325726	0.151241	-0.172709	NA	NA	NA	NA	0.185675	0.325726	0.18354	-0.140051	0.186241	0.325726	0.183398	-0.139485	0.179927	0.325726	0.177163	-0.1458	NA	NA	NA	NA	NA	NA	NA	NA	NA
chr1:150633007:D	1	150633007	0.463118	-0.037905	4.54e-05	16.6311	NA	NA	NA	NA	NA	NA	NA	NA	NA	NA	NA	NA	NA	NA	NA	NA	NA	NA	NA	NA	NA	NA	NA	NA	NA	NA	NA	NA	NA	NA	NA	NA	NA	NA	NA	NA	NA
rs4970924	1	150633079	0.463118	-0.037905	4.54e-05	16.6311	NA	NA	NA	NA	NA	NA	NA	NA	NA	NA	NA	NA	NA	NA	NA	NA	0.0704518	0.117454	0.0693737	-0.047002	0.0714605	0.117454	0.0700755	-0.0459933	0.0692082	0.117454	0.0680556	-0.0482456	NA	NA	NA	NA	NA	NA	NA	NA	NA
rs11204693	1	150647987	0.462995	-0.037845	4.67e-05	16.5776	NA	NA	NA	NA	NA	NA	NA	NA	NA	NA	NA	NA	NA	NA	NA	NA	NA	NA	NA	NA	NA	NA	NA	NA	NA	NA	NA	NA	NA	NA	NA	NA	NA	NA	NA	NA	NA
rs11800059	1	150651175	0.462611	-0.037642	5.16e-05	16.3884	NA	NA	NA	NA	NA	NA	NA	NA	NA	NA	NA	NA	NA	NA	NA	NA	NA	NA	NA	NA	NA	NA	NA	NA	NA	NA	NA	NA	NA	NA	NA	NA	NA	NA	NA	NA	NA
rs11204695	1	150657011	0.463079	-0.037607	5.14e-05	16.3958	0.0761235	0.12815	0.0743651	-0.0520268	NA	NA	NA	NA	0.0648045	0.12815	0.0639043	-0.0633458	NA	NA	NA	NA	0.0762173	0.12815	0.0750709	-0.051933	NA	NA	NA	NA	0.074777	0.12815	0.0735347	-0.0533733	NA	NA	NA	NA	NA	NA	NA	NA	NA
rs7520022	1	150659173	0.463712	-0.037347	5.87e-05	16.1441	NA	NA	NA	NA	NA	NA	NA	NA	NA	NA	NA	NA	NA	NA	NA	NA	NA	NA	NA	NA	NA	NA	NA	NA	NA	NA	NA	NA	NA	NA	NA	NA	NA	NA	NA	NA	NA
rs11204702	1	150663507	0.464197	-0.03855	3.41e-05	17.1744	NA	NA	NA	NA	NA	NA	NA	NA	0.0506897	0.0959153	0.0498671	-0.0452256	NA	NA	NA	NA	0.0587763	0.0959153	0.0578427	-0.0371389	NA	NA	NA	NA	NA	NA	NA	NA	NA	NA	NA	NA	NA	NA	NA	NA	NA
rs4970926	1	150673684	0.462942	-0.038151	3.99e-05	16.8761	NA	NA	NA	NA	NA	NA	NA	NA	NA	NA	NA	NA	NA	NA	NA	NA	NA	NA	NA	NA	NA	NA	NA	NA	NA	NA	NA	NA	NA	NA	NA	NA	NA	NA	NA	NA	NA
rs12403609	1	150676485	0.463991	-0.038177	3.98e-05	16.8809	NA	NA	NA	NA	NA	NA	NA	NA	NA	NA	NA	NA	NA	NA	NA	NA	NA	NA	NA	NA	NA	NA	NA	NA	NA	NA	NA	NA	NA	NA	NA	NA	NA	NA	NA	NA	NA
rs6694531	1	150683512	0.463238	-0.038358	3.61e-05	17.0662	NA	NA	NA	NA	NA	NA	NA	NA	NA	NA	NA	NA	NA	NA	NA	NA	NA	NA	NA	NA	NA	NA	NA	NA	NA	NA	NA	NA	NA	NA	NA	NA	NA	NA	NA	NA	NA
rs10888388	1	150687296	0.461742	-0.039033	2.75e-05	17.5832	NA	NA	NA	NA	NA	NA	NA	NA	NA	NA	NA	NA	NA	NA	NA	NA	0.051311	0.0822851	0.0504747	-0.030974	NA	NA	NA	NA	NA	NA	NA	NA	NA	NA	NA	NA	NA	NA	NA	NA	NA
rs12130363	1	150688596	0.462936	-0.038528	3.39e-05	17.1856	NA	NA	NA	NA	NA	NA	NA	NA	NA	NA	NA	NA	NA	NA	NA	NA	NA	NA	NA	NA	NA	NA	NA	NA	NA	NA	NA	NA	NA	NA	NA	NA	NA	NA	NA	NA	NA
rs11204712	1	150690224	0.460817	-0.039017	2.85e-05	17.5153	NA	NA	NA	NA	NA	NA	NA	NA	NA	NA	NA	NA	NA	NA	NA	NA	NA	NA	NA	NA	NA	NA	NA	NA	NA	NA	NA	NA	NA	NA	NA	NA	NA	NA	NA	NA	NA
chr1:150696792:D	1	150696792	0.45853	-0.039338	2.78e-05	17.5626	NA	NA	NA	NA	NA	NA	NA	NA	NA	NA	NA	NA	NA	NA	NA	NA	NA	NA	NA	NA	NA	NA	NA	NA	NA	NA	NA	NA	NA	NA	NA	NA	NA	NA	NA	NA	NA
rs6587520	1	150709723	0.463646	-0.038767	3.18e-05	17.3071	NA	NA	NA	NA	NA	NA	NA	NA	NA	NA	NA	NA	NA	NA	NA	NA	NA	NA	NA	NA	NA	NA	NA	NA	NA	NA	NA	NA	NA	NA	NA	NA	NA	NA	NA	NA	NA
rs12568757	1	150729793	0.493459	-0.033155	0.0003665	12.6957	NA	NA	NA	NA	NA	NA	NA	NA	NA	NA	NA	NA	NA	NA	NA	NA	0.25577	0.437876	0.252851	-0.182105	NA	NA	NA	NA	NA	NA	NA	NA	NA	NA	NA	NA	0.307382	0.436326	0.297161	-0.128944	NA
chr1:150734215:D	1	150734215	0.491915	-0.033813	0.0002876	13.1495	NA	NA	NA	NA	NA	NA	NA	NA	NA	NA	NA	NA	NA	NA	NA	NA	NA	NA	NA	NA	NA	NA	NA	NA	NA	NA	NA	NA	NA	NA	NA	NA	NA	NA	NA	NA	NA
rs78685532	1	150738197	0.492813	-0.031876	0.000747	11.3685	0.371657	0.600322	0.364618	-0.228665	0.283377	0.600322	0.278991	-0.316945	0.310886	0.600322	0.307853	-0.289436	0.339978	0.600322	0.334115	-0.260343	0.377238	0.600322	0.372552	-0.223084	0.375379	0.600322	0.369915	-0.224943	0.362459	0.600322	0.357953	-0.237862	0.261066	0.600322	0.267611	-0.339256	0.447478	0.598561	0.434562	-0.151083
rs7534124	1	150739073	0.492427	-0.033686	0.0003007	13.066	0.225339	0.39489	0.22088	-0.169551	NA	NA	NA	NA	0.187111	0.39489	0.185071	-0.207779	NA	NA	NA	NA	0.227783	0.39489	0.225303	-0.167107	0.227874	0.39489	0.22466	-0.167015	0.220219	0.39489	0.216968	-0.174671	NA	NA	NA	NA	NA	NA	NA	NA	NA
rs11204725	1	150742700	0.491853	-0.033695	0.0003015	13.0611	NA	NA	NA	NA	NA	NA	NA	NA	NA	NA	NA	NA	NA	NA	NA	NA	0.228142	0.395454	0.225657	-0.167313	NA	NA	NA	NA	NA	NA	NA	NA	NA	NA	NA	NA	NA	NA	NA	NA	NA
rs34002273	1	150753595	0.498539	-0.033122	0.0004106	12.4833	NA	NA	NA	NA	NA	NA	NA	NA	NA	NA	NA	NA	NA	NA	NA	NA	NA	NA	NA	NA	NA	NA	NA	NA	NA	NA	NA	NA	NA	NA	NA	NA	NA	NA	NA	NA	NA
rs12125650	1	150760174	0.493097	-0.033559	0.0003195	12.9525	0.233467	0.407866	0.228842	-0.174399	NA	NA	NA	NA	0.193817	0.407866	0.191729	-0.214049	NA	NA	NA	NA	0.236087	0.407866	0.233477	-0.171778	0.236007	0.407866	0.23273	-0.171859	0.228102	0.407866	0.224763	-0.179764	NA	NA	NA	NA	0.283925	0.406392	0.274322	-0.122467	NA
rs12725667	1	150766070	0.491338	-0.035322	0.0001959	13.87	NA	NA	NA	NA	NA	NA	NA	NA	NA	NA	NA	NA	NA	NA	NA	NA	0.176172	0.309458	0.174103	-0.133287	0.176814	0.309458	0.174065	-0.132645	0.170816	0.309458	0.16817	-0.138643	NA	NA	NA	NA	NA	NA	NA	NA	NA
rs12725806	1	150766170	0.490801	-0.035537	0.0001799	14.0302	NA	NA	NA	NA	NA	NA	NA	NA	NA	NA	NA	NA	NA	NA	NA	NA	0.167235	0.293962	0.165231	-0.126727	0.167943	0.293962	0.165288	-0.126019	0.162247	0.293962	0.159715	-0.131715	NA	NA	NA	NA	NA	NA	NA	NA	NA
rs4970976	1	150779524	0.495091	-0.035108	0.0001864	13.9634	0.16919	0.300353	0.165919	-0.131163	0.130118	0.300353	0.127646	-0.170235	0.141099	0.300353	0.139424	-0.159254	0.155057	0.300353	0.150763	-0.145296	0.170908	0.300353	0.168876	-0.129445	0.171589	0.300353	0.168895	-0.128764	0.165768	0.300353	0.163189	-0.134585	0.120025	0.300353	0.121607	-0.180327	NA	NA	NA	NA
rs3894771	1	150789961	0.459046	-0.035452	0.0002827	13.1817	NA	NA	NA	NA	NA	NA	NA	NA	0.180495	0.381882	0.178503	-0.201388	NA	NA	NA	NA	NA	NA	NA	NA	NA	NA	NA	NA	NA	NA	NA	NA	NA	NA	NA	NA	NA	NA	NA	NA	NA
rs2089081	1	150800117	0.495989	-0.035109	0.0001742	14.0907	NA	NA	NA	NA	0.1251	0.288246	0.122689	-0.163145	0.135504	0.288246	0.133879	-0.152742	NA	NA	NA	NA	NA	NA	NA	NA	NA	NA	NA	NA	NA	NA	NA	NA	NA	NA	NA	NA	NA	NA	NA	NA	NA
rs2039590	1	150813315	0.49583	-0.034896	0.0001917	13.9107	0.172108	0.305466	0.168773	-0.133359	NA	NA	NA	NA	NA	NA	NA	NA	NA	NA	NA	NA	0.173859	0.305466	0.171807	-0.131607	NA	NA	NA	NA	NA	NA	NA	NA	NA	NA	NA	NA	NA	NA	NA	NA	NA
rs11204735	1	150841667	0.496964	-0.034886	0.0001978	13.8519	NA	NA	NA	NA	NA	NA	NA	NA	NA	NA	NA	NA	NA	NA	NA	NA	NA	NA	NA	NA	NA	NA	NA	NA	NA	NA	NA	NA	NA	NA	NA	NA	NA	NA	NA	NA	NA
rs12758227	1	150844583	0.497247	-0.034961	0.000191	13.9176	NA	NA	NA	NA	NA	NA	NA	NA	NA	NA	NA	NA	NA	NA	NA	NA	NA	NA	NA	NA	NA	NA	NA	NA	NA	NA	NA	NA	NA	NA	NA	NA	NA	NA	NA	NA	NA
rs11204737	1	150847647	0.497783	-0.035331	0.0001666	14.1746	NA	NA	NA	NA	0.121895	0.280454	0.119524	-0.158558	0.131932	0.280454	0.130339	-0.148522	NA	NA	NA	NA	0.159529	0.280454	0.157584	-0.120924	0.160291	0.280454	0.157719	-0.120163	0.154858	0.280454	0.152425	-0.125596	NA	NA	NA	NA	NA	NA	NA	NA	NA
rs10305649	1	150849103	0.038495	-0.116523	0.00014	14.5021	NA	NA	NA	NA	0.11014	0.251509	0.107922	-0.14137	0.118838	0.251509	0.117367	-0.132671	NA	NA	NA	NA	0.143258	0.251509	0.141444	-0.108251	0.144119	0.251509	0.141732	-0.10739	0.139251	0.251509	0.137035	-0.112259	NA	NA	NA	NA	0.17042	0.250574	0.164368	-0.0801541	NA
rs12410050	1	150857141	0.489162	-0.034843	0.000194	13.8883	NA	NA	NA	NA	NA	NA	NA	NA	NA	NA	NA	NA	NA	NA	NA	NA	NA	NA	NA	NA	NA	NA	NA	NA	NA	NA	NA	NA	NA	NA	NA	NA	NA	NA	NA	NA	NA
rs12404199	1	150858571	0.492907	-0.035376	0.0001475	14.4039	NA	NA	NA	NA	NA	NA	NA	NA	NA	NA	NA	NA	NA	NA	NA	NA	NA	NA	NA	NA	NA	NA	NA	NA	NA	NA	NA	NA	NA	NA	NA	NA	NA	NA	NA	NA	NA
rs7412746	1	150860471	0.4934	-0.034211	0.0002364	13.5171	NA	NA	NA	NA	NA	NA	NA	NA	NA	NA	NA	NA	NA	NA	NA	NA	NA	NA	NA	NA	NA	NA	NA	NA	NA	NA	NA	NA	NA	NA	NA	NA	NA	NA	NA	NA	NA
rs61817648	1	150864679	0.031713	-0.11341	0.0009258	10.9704	NA	NA	NA	NA	0.316675	0.648207	0.311998	-0.331532	0.347485	0.648207	0.34403	-0.300722	NA	NA	NA	NA	NA	NA	NA	NA	NA	NA	NA	NA	NA	NA	NA	NA	0.292114	0.648207	0.299766	-0.356093	NA	NA	NA	NA
rs12402006	1	150869829	0.497064	-0.033872	0.0002658	13.2972	NA	NA	NA	NA	0.159782	0.369109	0.156889	-0.209328	0.174096	0.369109	0.172153	-0.195013	NA	NA	NA	NA	0.211698	0.369109	0.209399	-0.157412	NA	NA	NA	NA	0.204879	0.369109	0.201807	-0.164231	0.147175	0.369109	0.149643	-0.221934	NA	NA	NA	NA
chr1:150873681:D	1	150873681	0.491515	-0.03262	0.0004828	12.181	NA	NA	NA	NA	NA	NA	NA	NA	NA	NA	NA	NA	NA	NA	NA	NA	NA	NA	NA	NA	NA	NA	NA	NA	NA	NA	NA	NA	NA	NA	NA	NA	NA	NA	NA	NA	NA
rs486836	1	150875967	0.493668	-0.033387	0.0003321	12.8801	NA	NA	NA	NA	NA	NA	NA	NA	NA	NA	NA	NA	NA	NA	NA	NA	NA	NA	NA	NA	NA	NA	NA	NA	NA	NA	NA	NA	NA	NA	NA	NA	NA	NA	NA	NA	NA
rs1081512	1	150881663	0.491789	-0.033026	0.0003993	12.5355	NA	NA	NA	NA	NA	NA	NA	NA	NA	NA	NA	NA	NA	NA	NA	NA	NA	NA	NA	NA	NA	NA	NA	NA	NA	NA	NA	NA	NA	NA	NA	NA	NA	NA	NA	NA	NA
rs12126004	1	150889877	0.494124	-0.032866	0.0004104	12.4842	NA	NA	NA	NA	NA	NA	NA	NA	NA	NA	NA	NA	NA	NA	NA	NA	NA	NA	NA	NA	NA	NA	NA	NA	NA	NA	NA	NA	NA	NA	NA	NA	NA	NA	NA	NA	NA
rs4970932	1	150928725	0.497262	-0.032331	0.0005025	12.1064	NA	NA	NA	NA	NA	NA	NA	NA	NA	NA	NA	NA	NA	NA	NA	NA	NA	NA	NA	NA	NA	NA	NA	NA	NA	NA	NA	NA	NA	NA	NA	NA	NA	NA	NA	NA	NA
rs12143614	1	150932696	0.098732	-0.059528	0.0005164	12.0555	NA	NA	NA	NA	NA	NA	NA	NA	NA	NA	NA	NA	NA	NA	NA	NA	NA	NA	NA	NA	0.30929	0.515599	0.30485	-0.206308	NA	NA	NA	NA	NA	NA	NA	NA	NA	NA	NA	NA	NA
rs41308401	1	150938877	0.040739	-0.100835	0.0004344	12.3781	NA	NA	NA	NA	0.211132	0.476039	0.207539	-0.264907	0.231047	0.476039	0.22872	-0.244992	NA	NA	NA	NA	0.281861	0.476039	0.278539	-0.194177	0.281161	0.476039	0.277193	-0.194878	0.271572	0.476039	0.267782	-0.204467	0.194274	0.476039	0.198397	-0.281765	NA	NA	NA	NA
rs267735	1	150948496	0.471435	-0.032126	0.0009344	10.9532	0.414942	0.650229	0.407336	-0.235286	0.318169	0.650229	0.31348	-0.33206	0.349121	0.650229	0.345647	-0.301108	NA	NA	NA	NA	0.421354	0.650229	0.416123	-0.228875	0.418963	0.650229	0.412909	-0.231266	0.404747	0.650229	0.400012	-0.245482	NA	NA	NA	NA	NA	NA	NA	NA	NA
rs3754211	1	150951857	0.491544	-0.036932	6.35e-05	15.9953	0.0868323	0.148463	0.0849366	-0.0616307	0.069356	0.148463	0.0677608	-0.0791069	0.0736519	0.148463	0.0726497	-0.074811	0.0803173	0.148463	0.0775458	-0.0681456	0.0871415	0.148463	0.0858709	-0.0613214	0.0881716	0.148463	0.0865291	-0.0602913	0.0853139	0.148463	0.0839041	-0.0631491	0.0643471	0.148463	0.0644305	-0.0841158	0.10122	0.147966	0.0976821	-0.0467461
rs6587551	1	150952674	0.485552	-0.037581	5.31e-05	16.3341	0.0776816	0.131101	0.0759023	-0.053419	0.0624801	0.131101	0.0610054	-0.0686206	0.0660927	0.131101	0.0651774	-0.065008	NA	NA	NA	NA	0.0778053	0.131101	0.0766404	-0.0532953	0.0788287	0.131101	0.077328	-0.052272	0.0763098	0.131101	0.075043	-0.0547908	NA	NA	NA	NA	NA	NA	NA	NA	NA
chr1:150957656:I	1	150957656	0.442885	0.036268	0.00023	13.5686	NA	NA	NA	NA	NA	NA	NA	NA	NA	NA	NA	NA	NA	NA	NA	NA	NA	NA	NA	NA	NA	NA	NA	NA	NA	NA	NA	NA	NA	NA	NA	NA	NA	NA	NA	NA	NA
rs11204752	1	150958133	0.457559	-0.031998	0.0006503	11.6262	0.346129	0.568674	0.339471	-0.222545	NA	NA	NA	NA	0.288683	0.568674	0.285918	-0.279991	NA	NA	NA	NA	NA	NA	NA	NA	0.349648	0.568674	0.344567	-0.219026	NA	NA	NA	NA	NA	NA	NA	NA	NA	NA	NA	NA	NA
rs2305814	1	150958977	0.464377	-0.031985	0.0006166	11.7252	NA	NA	NA	NA	NA	NA	NA	NA	NA	NA	NA	NA	NA	NA	NA	NA	NA	NA	NA	NA	0.340055	0.556444	0.335122	-0.216388	NA	NA	NA	NA	NA	NA	NA	NA	NA	NA	NA	NA	NA
rs11204754	1	150961254	0.447915	-0.036777	0.0001812	14.0166	NA	NA	NA	NA	NA	NA	NA	NA	NA	NA	NA	NA	NA	NA	NA	NA	0.167974	0.295251	0.165965	-0.127277	NA	NA	NA	NA	0.162956	0.295251	0.160414	-0.132295	NA	NA	NA	NA	NA	NA	NA	NA	NA
rs1722784	1	150961869	0.428718	-0.039641	5.79e-05	16.1701	NA	NA	NA	NA	NA	NA	NA	NA	NA	NA	NA	NA	NA	NA	NA	NA	0.0821913	0.139255	0.0809762	-0.0570636	NA	NA	NA	NA	0.0805414	0.139255	0.0792071	-0.0587135	NA	NA	NA	NA	NA	NA	NA	NA	NA
rs4590677	1	150962123	0.453174	-0.037548	0.0001449	14.4373	NA	NA	NA	NA	NA	NA	NA	NA	NA	NA	NA	NA	NA	NA	NA	NA	0.14635	0.25705	0.14451	-0.110701	NA	NA	NA	NA	0.142217	0.25705	0.139959	-0.114833	NA	NA	NA	NA	NA	NA	NA	NA	NA
rs11204756	1	150962923	0.447433	-0.03704	0.0001675	14.1645	NA	NA	NA	NA	NA	NA	NA	NA	0.132358	0.281387	0.130761	-0.149029	NA	NA	NA	NA	0.160059	0.281387	0.15811	-0.121328	NA	NA	NA	NA	NA	NA	NA	NA	NA	NA	NA	NA	NA	NA	NA	NA	NA
rs12035531	1	151540052	0.145228	0.046288	0.0007228	11.4297	NA	NA	NA	NA	NA	NA	NA	NA	0.305507	0.592841	0.302538	-0.287334	NA	NA	NA	NA	0.370955	0.592841	0.366352	-0.221885	NA	NA	NA	NA	0.356452	0.592841	0.351984	-0.236389	NA	NA	NA	NA	NA	NA	NA	NA	NA
rs77919400	1	151600823	0.02112	-0.143702	0.0006283	11.6902	NA	NA	NA	NA	NA	NA	NA	NA	NA	NA	NA	NA	NA	NA	NA	NA	NA	NA	NA	NA	NA	NA	NA	NA	NA	NA	NA	NA	NA	NA	NA	NA	NA	NA	NA	NA	NA
rs11587006	1	151689611	0.136051	0.046888	0.0008636	11.0993	0.399437	0.632879	0.392022	-0.233442	0.305596	0.632879	0.30101	-0.327283	0.335335	0.632879	0.332018	-0.297543	0.365899	0.632879	0.360008	-0.266979	0.405559	0.632879	0.400515	-0.227319	0.403356	0.632879	0.397505	-0.229522	0.389584	0.632879	0.384923	-0.243295	NA	NA	NA	NA	0.478852	0.631122	0.465588	-0.152271	NA
rs1879533	1	151694241	0.139379	0.049825	0.0003391	12.841	0.241675	0.420782	0.236885	-0.179107	0.183656	0.420782	0.180424	-0.237125	0.200603	0.420782	0.198469	-0.220178	0.220634	0.420782	0.215477	-0.200147	0.244474	0.420782	0.241732	-0.176307	0.244217	0.420782	0.240878	-0.176565	0.236064	0.420782	0.232637	-0.184718	0.169043	0.420782	0.172266	-0.251739	0.293943	0.419274	0.284071	-0.125331	RIIAD1
chr1:151700188:I	1	151700188	0.173773	0.049756	0.0003008	13.0654	NA	NA	NA	NA	NA	NA	NA	NA	NA	NA	NA	NA	NA	NA	NA	NA	NA	NA	NA	NA	NA	NA	NA	NA	NA	NA	NA	NA	NA	NA	NA	NA	NA	NA	NA	NA	NA
rs1196467	1	151710038	0.171655	0.050901	0.0001827	14.0011	NA	NA	NA	NA	NA	NA	NA	NA	NA	NA	NA	NA	NA	NA	NA	NA	NA	NA	NA	NA	NA	NA	NA	NA	NA	NA	NA	NA	NA	NA	NA	NA	NA	NA	NA	NA	NA
rs11576810	1	151712201	0.136633	0.048776	0.00039	12.5795	0.261848	0.45172	0.256664	-0.189871	NA	NA	NA	NA	0.217349	0.45172	0.215106	-0.23437	0.238981	0.45172	0.233648	-0.212738	0.265091	0.45172	0.262027	-0.186629	NA	NA	NA	NA	0.255639	0.45172	0.252007	-0.19608	NA	NA	NA	NA	NA	NA	NA	NA	RIIAD1
rs11586446	1	151712488	0.13366	0.047689	0.0006041	11.7633	0.332997	0.551729	0.326549	-0.218732	0.253052	0.551729	0.248972	-0.298677	0.277355	0.551729	0.27473	-0.274374	0.304174	0.551729	0.298418	-0.247556	0.337782	0.551729	0.333634	-0.213947	NA	NA	NA	NA	0.324787	0.551729	0.320541	-0.226942	0.232942	0.551729	0.238468	-0.318788	0.402921	0.549992	0.390666	-0.147071	RIIAD1
rs12141652	1	151716711	0.138633	0.049412	0.0003146	12.9814	NA	NA	NA	NA	NA	NA	NA	NA	NA	NA	NA	NA	NA	NA	NA	NA	NA	NA	NA	NA	NA	NA	NA	NA	NA	NA	NA	NA	NA	NA	NA	NA	NA	NA	NA	NA	NA
rs12122917	1	151716712	0.13867	0.049505	0.0003065	13.0302	NA	NA	NA	NA	NA	NA	NA	NA	NA	NA	NA	NA	NA	NA	NA	NA	NA	NA	NA	NA	NA	NA	NA	NA	NA	NA	NA	NA	NA	NA	NA	NA	NA	NA	NA	NA	NA
rs13376155	1	151721270	0.137763	0.049428	0.0002987	13.0785	NA	NA	NA	NA	NA	NA	NA	NA	NA	NA	NA	NA	NA	NA	NA	NA	NA	NA	NA	NA	NA	NA	NA	NA	NA	NA	NA	NA	NA	NA	NA	NA	NA	NA	NA	NA	NA
rs61815078	1	151723782	0.14126	0.047658	0.0004731	12.2188	NA	NA	NA	NA	NA	NA	NA	NA	NA	NA	NA	NA	NA	NA	NA	NA	NA	NA	NA	NA	NA	NA	NA	NA	NA	NA	NA	NA	NA	NA	NA	NA	NA	NA	NA	NA	NA
rs7007	1	151735576	0.137897	0.049439	0.0002643	13.3078	NA	NA	NA	NA	0.159262	0.367948	0.156377	-0.208686	0.173519	0.367948	0.17158	-0.194429	NA	NA	NA	NA	0.210987	0.367948	0.208693	-0.156961	0.211332	0.367948	0.208256	-0.156616	0.204197	0.367948	0.201133	-0.163751	0.1467	0.367948	0.149152	-0.221248	0.253658	0.366591	0.244915	-0.112933
rs17568246	1	151736456	0.137225	0.050769	0.0001998	13.833	0.176497	0.313119	0.173067	-0.136622	0.135463	0.313119	0.132927	-0.177656	0.147061	0.313119	0.145335	-0.166058	NA	NA	NA	NA	0.178299	0.313119	0.176215	-0.13482	0.178924	0.313119	0.176154	-0.134195	0.172855	0.313119	0.170183	-0.140264	NA	NA	NA	NA	0.213621	0.311947	0.206117	-0.0983259	NA
rs1568485	1	151736876	0.332043	-0.036516	0.0008947	11.0337	0.406365	0.640702	0.398862	-0.234337	0.311198	0.640702	0.306565	-0.329504	0.341482	0.640702	0.338095	-0.29922	0.372391	0.640702	0.366498	-0.268311	0.412618	0.640702	0.407489	-0.228084	0.41033	0.640702	0.404387	-0.230372	0.396357	0.640702	0.391662	-0.244345	NA	NA	NA	NA	NA	NA	NA	NA	NA
rs1196456	1	151737349	0.213666	0.055754	1.73e-06	22.8737	0.00987471	0.0117292	0.00946884	-0.00185447	NA	NA	NA	NA	0.00919161	0.0117292	0.00889344	-0.00253757	NA	NA	NA	NA	0.00951988	0.0117292	0.00932319	-0.0022093	0.00987493	0.0117292	0.00963183	-0.00185425	0.00970487	0.0117292	0.00952545	-0.00202431	NA	NA	NA	NA	NA	NA	NA	NA	NA
rs6664467	1	151738403	0.125458	0.054422	0.0001261	14.6992	NA	NA	NA	NA	NA	NA	NA	NA	NA	NA	NA	NA	NA	NA	NA	NA	NA	NA	NA	NA	NA	NA	NA	NA	NA	NA	NA	NA	NA	NA	NA	NA	NA	NA	NA	NA	NA
rs11204884	1	151742333	0.145307	0.05118	0.0001405	14.4954	0.142173	0.252079	0.139495	-0.109906	NA	NA	NA	NA	NA	NA	NA	NA	0.130692	0.252079	0.126824	-0.121387	0.143576	0.252079	0.141759	-0.108504	NA	NA	NA	NA	NA	NA	NA	NA	NA	NA	NA	NA	NA	NA	NA	NA	NA
rs6673002	1	151743275	0.141459	0.053841	5.82e-05	16.1603	NA	NA	NA	NA	NA	NA	NA	NA	NA	NA	NA	NA	NA	NA	NA	NA	NA	NA	NA	NA	NA	NA	NA	NA	NA	NA	NA	NA	NA	NA	NA	NA	NA	NA	NA	NA	NA
rs3790514	1	151744168	0.140302	0.055229	4e-05	16.8714	NA	NA	NA	NA	NA	NA	NA	NA	NA	NA	NA	NA	NA	NA	NA	NA	NA	NA	NA	NA	NA	NA	NA	NA	NA	NA	NA	NA	NA	NA	NA	NA	NA	NA	NA	NA	NA
chr1:151745545:D	1	151745545	0.14482	0.053823	5.43e-05	16.2917	NA	NA	NA	NA	NA	NA	NA	NA	NA	NA	NA	NA	NA	NA	NA	NA	NA	NA	NA	NA	NA	NA	NA	NA	NA	NA	NA	NA	NA	NA	NA	NA	NA	NA	NA	NA	NA
rs1054479	1	151746079	0.139958	0.056019	3.23e-05	17.2774	0.0570208	0.0922856	0.0555497	-0.0352648	0.046814	0.0922856	0.0456346	-0.0454716	0.0490772	0.0922856	0.048265	-0.0432084	NA	NA	NA	NA	0.0567957	0.0922856	0.0558875	-0.0354899	0.0577522	0.0922856	0.0565923	-0.0345334	0.0559918	0.0922856	0.055055	-0.0362939	0.0436547	0.0922856	0.0433759	-0.0486309	NA	NA	NA	NA
rs6683364	1	151746202	0.140227	0.056244	2.9e-05	17.4823	0.053334	0.0854636	0.0519255	-0.0321296	0.0439905	0.0854636	0.0428676	-0.0414731	0.046028	0.0854636	0.0452372	-0.0394356	NA	NA	NA	NA	0.0530591	0.0854636	0.0521996	-0.0324045	0.0539949	0.0854636	0.052899	-0.0314687	0.0523678	0.0854636	0.051491	-0.0330958	NA	NA	NA	NA	NA	NA	NA	NA	NA
rs6673917	1	151753108	0.136042	0.054573	6.42e-05	15.9745	NA	NA	NA	NA	NA	NA	NA	NA	NA	NA	NA	NA	NA	NA	NA	NA	NA	NA	NA	NA	NA	NA	NA	NA	NA	NA	NA	NA	NA	NA	NA	NA	NA	NA	NA	NA	NA
rs7542898	1	151753622	0.140434	0.057118	2.24e-05	17.9735	NA	NA	NA	NA	NA	NA	NA	NA	NA	NA	NA	NA	NA	NA	NA	NA	NA	NA	NA	NA	NA	NA	NA	NA	NA	NA	NA	NA	NA	NA	NA	NA	NA	NA	NA	NA	NA
rs6681093	1	151755284	0.144234	0.056684	2.37e-05	17.8661	NA	NA	NA	NA	NA	NA	NA	NA	NA	NA	NA	NA	NA	NA	NA	NA	0.0467236	0.0739893	0.045949	-0.0272656	NA	NA	NA	NA	NA	NA	NA	NA	NA	NA	NA	NA	NA	NA	NA	NA	NA
rs7416415	1	151757798	0.172746	0.056706	2.44e-05	17.8108	NA	NA	NA	NA	NA	NA	NA	NA	NA	NA	NA	NA	NA	NA	NA	NA	NA	NA	NA	NA	NA	NA	NA	NA	NA	NA	NA	NA	NA	NA	NA	NA	NA	NA	NA	NA	NA
rs11204888	1	151758312	0.334856	-0.032612	0.0008473	11.1346	0.395729	0.628644	0.388362	-0.232915	NA	NA	NA	NA	NA	NA	NA	NA	NA	NA	NA	NA	NA	NA	NA	NA	0.399623	0.628644	0.393822	-0.22902	NA	NA	NA	NA	NA	NA	NA	NA	NA	NA	NA	NA	NA
rs4845570	1	151759104	0.175145	0.058011	1.48e-05	18.7631	0.0352414	0.0528226	0.034181	-0.0175813	NA	NA	NA	NA	NA	NA	NA	NA	NA	NA	NA	NA	NA	NA	NA	NA	0.0355795	0.0528226	0.0348141	-0.0172431	NA	NA	NA	NA	NA	NA	NA	NA	NA	NA	NA	NA	NA
rs4845356	1	151759223	0.175497	0.05774	1.57e-05	18.6506	0.0365379	0.0551015	0.0354499	-0.0185637	NA	NA	NA	NA	NA	NA	NA	NA	NA	NA	NA	NA	NA	NA	NA	NA	0.0368975	0.0551015	0.0361075	-0.018204	NA	NA	NA	NA	NA	NA	NA	NA	NA	NA	NA	NA	NA
rs6694952	1	151760131	0.17357	0.057671	1.7e-05	18.4989	NA	NA	NA	NA	NA	NA	NA	NA	NA	NA	NA	NA	NA	NA	NA	NA	NA	NA	NA	NA	NA	NA	NA	NA	NA	NA	NA	NA	NA	NA	NA	NA	NA	NA	NA	NA	NA
rs10788809	1	151760792	0.17216	0.057317	2.07e-05	18.1238	NA	NA	NA	NA	NA	NA	NA	NA	NA	NA	NA	NA	NA	NA	NA	NA	0.0429153	0.0671603	0.0421932	-0.024245	NA	NA	NA	NA	NA	NA	NA	NA	NA	NA	NA	NA	NA	NA	NA	NA	NA
rs4845572	1	151761624	0.333578	-0.033062	0.0007192	11.439	NA	NA	NA	NA	NA	NA	NA	NA	0.304697	0.591704	0.301738	-0.287008	NA	NA	NA	NA	0.370008	0.591704	0.365417	-0.221696	0.368237	0.591704	0.362877	-0.223468	0.355547	0.591704	0.351084	-0.236158	NA	NA	NA	NA	NA	NA	NA	NA	NA
rs868868	1	151762108	0.333696	-0.03301	0.0007322	11.4057	0.367908	0.595779	0.360923	-0.227871	0.280407	0.595779	0.276049	-0.315372	0.30761	0.595779	0.304616	-0.28817	NA	NA	NA	NA	0.373414	0.595779	0.368778	-0.222366	0.371601	0.595779	0.366192	-0.224179	0.358802	0.595779	0.354319	-0.236977	NA	NA	NA	NA	NA	NA	NA	NA	NA
rs11810571	1	151762308	0.212824	0.056446	1.03e-06	23.8712	0.00736317	0.00826164	0.00703597	-0.00089847	0.00708168	0.00826164	0.00680722	-0.00117996	0.00694299	0.00826164	0.00669999	-0.00131865	0.00707453	0.00826164	0.00669908	-0.00118711	0.0070531	0.00826164	0.00690251	-0.00120854	0.00735134	0.00826164	0.0071545	-0.000910292	0.00724395	0.00826164	0.0070961	-0.00101769	NA	NA	NA	NA	NA	NA	NA	NA	NA
rs3811414	1	151763246	0.213829	0.05562	1.43e-06	23.2399	0.00886048	0.0103058	0.00848535	-0.00144531	0.00839177	0.0103058	0.00808462	-0.00191403	0.00828694	0.0103058	0.00801026	-0.00201886	NA	NA	NA	NA	0.00852183	0.0103058	0.00834358	-0.00178397	0.00885221	0.0103058	0.00863027	-0.00145359	0.00871137	0.0103058	0.00854412	-0.00159443	NA	NA	NA	NA	0.00877184	0.010311	0.00826041	-0.00153915	NA
rs3811415	1	151763767	0.134546	0.056286	4.17e-05	16.7924	0.0668311	0.110618	0.0652052	-0.0437869	0.0542818	0.110618	0.0529579	-0.0563362	0.0571647	0.110618	0.0563051	-0.0534534	0.0620147	0.110618	0.0597289	-0.0486033	0.0667581	0.110618	0.0657247	-0.04386	0.0677561	0.110618	0.0664306	-0.042862	0.0656373	0.110618	0.0645426	-0.0449807	0.050517	0.110618	0.0503409	-0.060101	NA	NA	NA	NA
rs3811416	1	151763815	0.212494	0.056029	1.27e-06	23.4681	0.00828482	0.00951139	0.00792774	-0.00122657	0.00789042	0.00951139	0.00759544	-0.00162097	0.0077715	0.00951139	0.00750748	-0.00173989	0.00794662	0.00951139	0.0075311	-0.00156478	0.00795645	0.00951139	0.00778877	-0.00155494	0.00827507	0.00951139	0.00806247	-0.00123633	0.00814731	0.00951139	0.0079873	-0.00136409	NA	NA	NA	NA	NA	NA	NA	NA	NA
rs1521185	1	151764049	0.212755	0.055975	1.34e-06	23.3649	0.00854005	0.00986235	0.00817491	-0.0013223	0.00811304	0.00986235	0.00781261	-0.0017493	0.00800021	0.00986235	0.00773054	-0.00186214	NA	NA	NA	NA	0.00820702	0.00986235	0.00803464	-0.00165533	0.00853094	0.00986235	0.00831415	-0.00133141	0.00839741	0.00986235	0.00823416	-0.00146494	0.00775079	0.00986235	0.00743795	-0.00211155	NA	NA	NA	NA
rs12238987	1	151765815	0.212309	0.055713	1.43e-06	23.2399	NA	NA	NA	NA	NA	NA	NA	NA	0.00828694	0.0103058	0.00801026	-0.00201886	NA	NA	NA	NA	0.00852183	0.0103058	0.00834358	-0.00178397	NA	NA	NA	NA	NA	NA	NA	NA	NA	NA	NA	NA	NA	NA	NA	NA	NA
rs4845575	1	151766490	0.257207	0.051652	6.3e-06	20.3948	NA	NA	NA	NA	0.0185761	0.0287692	0.0180228	-0.0101931	0.0189017	0.0287692	0.0184151	-0.00986748	NA	NA	NA	NA	NA	NA	NA	NA	NA	NA	NA	NA	NA	NA	NA	NA	NA	NA	NA	NA	NA	NA	NA	NA	NA
rs4618976	1	151766588	0.172261	0.056176	2.87e-05	17.502	NA	NA	NA	NA	NA	NA	NA	NA	0.0457443	0.084832	0.0449556	-0.0390877	NA	NA	NA	NA	NA	NA	NA	NA	NA	NA	NA	NA	NA	NA	NA	NA	NA	NA	NA	NA	NA	NA	NA	NA	NA
rs4504897	1	151766851	0.212302	0.055753	1.39e-06	23.2945	NA	NA	NA	NA	NA	NA	NA	NA	0.00816048	0.0101097	0.00788688	-0.00194927	NA	NA	NA	NA	NA	NA	NA	NA	NA	NA	NA	NA	NA	NA	NA	NA	NA	NA	NA	NA	NA	NA	NA	NA	NA
rs11204892	1	151768048	0.211613	0.05581	1.37e-06	23.3223	NA	NA	NA	NA	NA	NA	NA	NA	0.00809667	0.0100111	0.00782463	-0.00191443	NA	NA	NA	NA	0.00831284	0.0100111	0.00813848	-0.00169826	NA	NA	NA	NA	0.00850298	0.0100111	0.00833837	-0.00150813	NA	NA	NA	NA	NA	NA	NA	NA	NA
rs6659705	1	151769750	0.140792	0.059085	1.13e-05	19.278	NA	NA	NA	NA	NA	NA	NA	NA	0.0264502	0.0435604	0.0258537	-0.0171102	NA	NA	NA	NA	0.0294296	0.0435604	0.0289037	-0.0141308	NA	NA	NA	NA	NA	NA	NA	NA	NA	NA	NA	NA	NA	NA	NA	NA	NA
rs11586946	1	151769806	0.136263	0.056996	2.87e-05	17.502	NA	NA	NA	NA	NA	NA	NA	NA	0.0457443	0.084832	0.0449556	-0.0390877	NA	NA	NA	NA	0.0527121	0.084832	0.0518572	-0.0321199	NA	NA	NA	NA	NA	NA	NA	NA	NA	NA	NA	NA	NA	NA	NA	NA	NA
rs11585294	1	151769887	0.134106	0.055942	4.64e-05	16.5898	NA	NA	NA	NA	NA	NA	NA	NA	0.0609405	0.119269	0.0600629	-0.0583283	NA	NA	NA	NA	0.0714312	0.119269	0.0703413	-0.0478376	0.0724423	0.119269	0.0710417	-0.0468264	NA	NA	NA	NA	NA	NA	NA	NA	NA	NA	NA	NA	NA
rs4845579	1	151770138	0.211476	0.055551	1.44e-06	23.2265	NA	NA	NA	NA	NA	NA	NA	NA	0.00831832	0.0103546	0.00804088	-0.00203625	NA	NA	NA	NA	NA	NA	NA	NA	0.00888741	0.0103546	0.00866491	-0.00146715	NA	NA	NA	NA	NA	NA	NA	NA	NA	NA	NA	NA	NA
rs33911740	1	151771829	0.336888	-0.033075	0.0006755	11.5555	0.353025	0.57739	0.346261	-0.224365	0.26868	0.57739	0.264437	-0.30871	0.294657	0.57739	0.291819	-0.282734	0.322685	0.57739	0.316863	-0.254705	NA	NA	NA	NA	0.356601	0.57739	0.351413	-0.22079	NA	NA	NA	NA	NA	NA	NA	NA	0.42613	0.575636	0.413507	-0.149506	NA
rs10888435	1	151772475	0.335644	-0.03304	0.0006882	11.5208	NA	NA	NA	NA	NA	NA	NA	NA	0.297615	0.581652	0.294742	-0.284036	NA	NA	NA	NA	NA	NA	NA	NA	0.360036	0.581652	0.354797	-0.221616	NA	NA	NA	NA	NA	NA	NA	NA	NA	NA	NA	NA	NA
rs12409493	1	151773167	0.333868	-0.033723	0.0005422	11.9646	NA	NA	NA	NA	NA	NA	NA	NA	0.261406	0.526822	0.258916	-0.265416	NA	NA	NA	NA	NA	NA	NA	NA	NA	NA	NA	NA	NA	NA	NA	NA	NA	NA	NA	NA	0.381033	0.525111	0.369172	-0.144078	NA
rs7534811	1	151776405	0.33521	-0.032495	0.0008419	11.1465	NA	NA	NA	NA	NA	NA	NA	NA	0.330958	0.62722	0.32769	-0.296262	NA	NA	NA	NA	0.400517	0.62722	0.395535	-0.226703	NA	NA	NA	NA	NA	NA	NA	NA	NA	NA	NA	NA	NA	NA	NA	NA	NA
rs2293088	1	151777651	0.329899	-0.033878	0.000542	11.9653	NA	NA	NA	NA	NA	NA	NA	NA	NA	NA	NA	NA	NA	NA	NA	NA	NA	NA	NA	NA	NA	NA	NA	NA	NA	NA	NA	NA	NA	NA	NA	NA	NA	NA	NA	NA	NA
rs9826	1	151778899	0.333138	-0.034055	0.0004699	12.2315	NA	NA	NA	NA	NA	NA	NA	NA	NA	NA	NA	NA	NA	NA	NA	NA	NA	NA	NA	NA	NA	NA	NA	NA	NA	NA	NA	NA	NA	NA	NA	NA	NA	NA	NA	NA	NA
rs11588634	1	151780686	0.12004	0.051893	0.0003532	12.7648	NA	NA	NA	NA	0.187948	0.429712	0.184658	-0.241764	0.205364	0.429712	0.203198	-0.224348	NA	NA	NA	NA	0.250347	0.429712	0.247513	-0.179365	NA	NA	NA	NA	0.24164	0.429712	0.238153	-0.188073	0.172979	0.429712	0.176341	-0.256733	NA	NA	NA	NA
rs11588258	1	151780728	0.120031	0.051939	0.0003476	12.7947	NA	NA	NA	NA	0.186254	0.4262	0.182986	-0.239946	0.203485	0.4262	0.201331	-0.222715	NA	NA	NA	NA	0.24803	0.4262	0.245233	-0.17817	NA	NA	NA	NA	0.23944	0.4262	0.235977	-0.18676	NA	NA	NA	NA	NA	NA	NA	NA	NA
rs12567867	1	151781328	0.334794	-0.034325	0.0005232	12.0311	NA	NA	NA	NA	NA	NA	NA	NA	0.25632	0.518609	0.253855	-0.262289	NA	NA	NA	NA	0.312563	0.518609	0.308779	-0.206046	NA	NA	NA	NA	0.300766	0.518609	0.296714	-0.217842	NA	NA	NA	NA	NA	NA	NA	NA	NA
rs11582525	1	151793571	0.118036	0.053877	0.000269	13.2748	0.211013	0.371572	0.20685	-0.160558	NA	NA	NA	NA	0.175323	0.371572	0.173369	-0.196249	0.19284	0.371572	0.188001	-0.178732	0.213207	0.371572	0.2109	-0.158365	0.213531	0.371572	0.210436	-0.158041	0.206326	0.371572	0.203237	-0.165246	NA	NA	NA	NA	0.256364	0.370203	0.247541	-0.113839	NA
chr1:151797527:D	1	151797527	0.119417	0.055546	0.0001603	14.2472	NA	NA	NA	NA	NA	NA	NA	NA	NA	NA	NA	NA	NA	NA	NA	NA	NA	NA	NA	NA	NA	NA	NA	NA	NA	NA	NA	NA	NA	NA	NA	NA	NA	NA	NA	NA	NA
rs7540799	1	151797693	0.119443	0.056015	0.00014	14.5021	0.141859	0.251509	0.139188	-0.10965	0.11014	0.251509	0.107922	-0.14137	0.118838	0.251509	0.117367	-0.132671	NA	NA	NA	NA	0.143258	0.251509	0.141444	-0.108251	0.144119	0.251509	0.141732	-0.10739	0.139251	0.251509	0.137035	-0.112259	NA	NA	NA	NA	NA	NA	NA	NA	NA
rs4845602	1	151799790	0.126853	0.05741	7.56e-05	15.6653	NA	NA	NA	NA	0.0768027	0.167366	0.0750825	-0.0905632	0.081863	0.167366	0.0807693	-0.085503	NA	NA	NA	NA	0.09731	0.167366	0.0959297	-0.070056	0.0983341	0.167366	0.0965435	-0.0690319	0.0951075	0.167366	0.0935449	-0.0722585	NA	NA	NA	NA	NA	NA	NA	NA	NA
rs4845606	1	151801951	0.125605	0.053825	0.0001419	14.4768	0.14305	0.25367	0.140352	-0.11062	0.11101	0.25367	0.108781	-0.14266	0.119807	0.25367	0.118326	-0.133863	0.131482	0.25367	0.127599	-0.122187	0.144462	0.25367	0.142638	-0.109208	0.145316	0.25367	0.142915	-0.108353	0.140406	0.25367	0.138174	-0.113264	0.10251	0.25367	0.103562	-0.15116	NA	NA	NA	NA
rs72692781	1	151802639	0.128666	0.055416	8.89e-05	15.3589	0.107023	0.186793	0.104908	-0.0797698	0.0844443	0.186793	0.0826014	-0.102349	0.0903111	0.186793	0.0891263	-0.0964819	0.0987824	0.186793	0.0955712	-0.0880106	0.107793	0.186793	0.106305	-0.079	0.108798	0.186793	0.106861	-0.0779949	0.105192	0.186793	0.103475	-0.0816006	NA	NA	NA	NA	NA	NA	NA	NA	NA
rs72692783	1	151803664	0.124216	0.053168	0.0002043	13.7911	0.178899	0.317288	0.175418	-0.138389	0.137222	0.317288	0.134665	-0.180066	0.149023	0.317288	0.147281	-0.168265	0.163819	0.317288	0.159386	-0.153469	0.180729	0.317288	0.178628	-0.136559	0.181336	0.317288	0.178542	-0.135952	0.175185	0.317288	0.172483	-0.142103	0.126542	0.317288	0.12833	-0.190746	NA	NA	NA	NA
rs12126984	1	151803764	0.162513	0.047564	0.0006841	11.532	0.355337	0.580285	0.348538	-0.224948	0.270496	0.580285	0.266234	-0.30979	0.296664	0.580285	0.293802	-0.283621	0.324827	0.580285	0.318999	-0.255458	0.360587	0.580285	0.356123	-0.219698	0.358932	0.580285	0.35371	-0.221353	0.346546	0.580285	0.342143	-0.233739	0.249102	0.580285	0.255215	-0.331183	NA	NA	NA	NA	LOC100132111
rs3811417	1	151804907	0.129266	0.052905	0.0001792	14.0375	NA	NA	NA	NA	0.127175	0.293266	0.124738	-0.166091	0.137817	0.293266	0.136171	-0.155449	NA	NA	NA	NA	0.166836	0.293266	0.164835	-0.12643	0.167547	0.293266	0.164896	-0.125719	0.161864	0.293266	0.159337	-0.131402	0.117326	0.293266	0.118824	-0.175939	NA	NA	NA	NA
rs3811418	1	151805049	0.124663	0.052274	0.0002514	13.4017	NA	NA	NA	NA	0.154735	0.357764	0.151917	-0.203029	0.16849	0.357764	0.16659	-0.189274	NA	NA	NA	NA	0.20479	0.357764	0.202533	-0.152974	0.205192	0.357764	0.20217	-0.152573	0.198254	0.357764	0.195262	-0.15951	NA	NA	NA	NA	NA	NA	NA	NA	NA
rs3811419	1	151805819	0.123692	0.053654	0.0001998	13.833	0.176497	0.313119	0.173067	-0.136622	0.135463	0.313119	0.132927	-0.177656	0.147061	0.313119	0.145335	-0.166058	NA	NA	NA	NA	0.178299	0.313119	0.176215	-0.13482	0.178924	0.313119	0.176154	-0.134195	0.172855	0.313119	0.170183	-0.140264	NA	NA	NA	NA	NA	NA	NA	NA	NA
chr1:153834298:I	1	153834298	0.226725	-0.039244	0.0009426	10.9371	NA	NA	NA	NA	NA	NA	NA	NA	NA	NA	NA	NA	NA	NA	NA	NA	NA	NA	NA	NA	NA	NA	NA	NA	NA	NA	NA	NA	NA	NA	NA	NA	NA	NA	NA	NA	NA
rs57569414	1	154380419	0.159869	0.048935	0.0004935	12.1401	NA	NA	NA	NA	0.226608	0.505176	0.222827	-0.278568	0.248153	0.505176	0.245731	-0.257023	NA	NA	NA	NA	0.302678	0.505176	0.299041	-0.202498	0.30173	0.505176	0.297414	-0.203446	0.291362	0.505176	0.287391	-0.213814	0.208524	0.505176	0.213161	-0.296652	0.362487	0.503494	0.350995	-0.141007
rs35717427	1	154391882	0.169929	0.053582	0.0003151	12.9784	0.231588	0.404882	0.227001	-0.173294	0.176143	0.404882	0.173015	-0.22874	0.192265	0.404882	0.190188	-0.212617	0.211479	0.404882	0.20642	-0.193403	0.234167	0.404882	0.231587	-0.170715	0.234127	0.404882	0.230864	-0.170755	0.226279	0.404882	0.22296	-0.178603	0.162155	0.404882	0.165138	-0.242727	NA	NA	NA	NA
rs7525477	1	154394297	0.458682	-0.050267	5.07e-06	20.8107	NA	NA	NA	NA	0.0164857	0.0246885	0.0159855	-0.00820289	0.0167084	0.0246885	0.0162589	-0.00798016	NA	NA	NA	NA	0.0180273	0.0246885	0.0176824	-0.00666129	NA	NA	NA	NA	0.0181292	0.0246885	0.0178293	-0.00655931	0.015621	0.0246885	0.0152032	-0.00906751	NA	NA	NA	NA
rs4601580	1	154394417	0.481202	0.051991	8.75e-07	24.1852	NA	NA	NA	NA	0.00651326	0.00740821	0.00625394	-0.000894948	0.00636305	0.00740821	0.00613531	-0.00104516	NA	NA	NA	NA	0.0064251	0.00740821	0.00628656	-0.000983108	NA	NA	NA	NA	0.00661427	0.00740821	0.00647533	-0.000793943	NA	NA	NA	NA	NA	NA	NA	NA	NA
rs11265611	1	154395125	0.428009	-0.054939	1.35e-08	32.258	0.000660199	0.000546611	0.000707231	0.000113588	0.000773191	0.000546611	0.000826434	0.00022658	0.000707111	0.000546611	0.000749796	0.0001605	0.000632335	0.000546611	0.000703763	8.57e-05	0.000651063	0.000546611	0.000674602	0.000104452	0.00067889	0.000546611	0.000716977	0.000132279	0.000696756	0.000546611	0.000727449	0.000150145	0.000860127	0.000546611	0.000790083	0.000313516	NA	NA	NA	NA
rs4133213	1	154395212	0.407663	0.049127	5e-07	25.2638	0.00493238	0.00511804	0.004691	-0.000185667	0.00490471	0.00511804	0.00469192	-0.000213334	0.00473418	0.00511804	0.0045521	-0.000383866	0.00476647	0.00511804	0.00450103	-0.000351572	0.00468819	0.00511804	0.00457918	-0.00042986	0.00491728	0.00511804	0.00476758	-0.000200762	0.00485941	0.00511804	0.00474758	-0.000258635	0.00470559	0.00511804	0.00447081	-0.000412455	NA	NA	NA	NA
rs6684439	1	154395839	0.382263	0.05023	1.92e-07	27.112	0.00276074	0.00276074	0.00278262	0	0.0027616	0.00276074	0.00290521	8.57e-07	0.00276074	0.00276074	0.0027669	0	NA	NA	NA	NA	0.00276074	0.00276074	0.00269897	0	0.00276074	0.00276074	0.00282613	0	0.00276074	0.00276074	0.00282882	0	NA	NA	NA	NA	NA	NA	NA	NA	NA
rs6689306	1	154395946	0.447545	-0.056012	2.6e-09	35.4626	0.000293765	0.000212534	0.000318103	8.12e-05	0.000367964	0.000212534	0.000396951	0.000155429	0.000327547	0.000212534	0.000350099	0.000115013	0.000285362	0.000212534	0.000321465	7.28e-05	0.000288086	0.000212534	0.00030049	7.56e-05	0.000302933	0.000212534	0.000322138	9.04e-05	0.000313553	0.000212534	0.000329437	0.000101018	0.000419647	0.000212534	0.000380041	0.000207112	0.000213952	0.000213952	0.000241168	0
rs12118721	1	154397416	0.462725	0.054277	5.27e-09	34.0871	0.000413933	0.000317076	0.000446187	9.69e-05	NA	NA	NA	NA	0.000453744	0.000317076	0.000483351	0.000136667	0.000399699	0.000317076	0.000447966	8.26e-05	0.000406893	0.000317076	0.000423221	8.98e-05	0.000426344	0.000317076	0.000452054	0.000109267	0.000439709	0.000317076	0.000460751	0.000122632	NA	NA	NA	NA	NA	NA	NA	NA	NA
rs12118770	1	154397589	0.450384	-0.055517	3.15e-09	35.0888	0.000322237	0.000236753	0.000348505	8.55e-05	NA	NA	NA	NA	0.000357648	0.000236753	0.000381924	0.000120894	0.000312516	0.000236753	0.000351568	7.58e-05	0.00031621	0.000236753	0.000329575	7.95e-05	0.000332187	0.000236753	0.00035297	9.54e-05	0.0003435	0.000236753	0.000360641	0.000106746	NA	NA	NA	NA	NA	NA	NA	NA	NA
rs12117832	1	154397610	0.463115	-0.052997	1.6e-08	31.9279	0.000719222	0.000604033	0.00076958	0.000115189	NA	NA	NA	NA	0.000767058	0.000604033	0.000812676	0.000163026	0.00068784	0.000604033	0.000764558	8.38e-05	0.000709687	0.000604033	0.000734829	0.000105655	0.000739363	0.000604033	0.000780274	0.00013533	0.00075814	0.000604033	0.000791009	0.000154107	NA	NA	NA	NA	NA	NA	NA	NA	NA
rs10908836	1	154397932	0.472644	-0.051779	5.47e-08	29.5426	0.00135344	0.00126291	0.00143604	9.05e-05	NA	NA	NA	NA	NA	NA	NA	NA	0.00128024	0.00126291	0.0014096	1.73e-05	0.00134134	0.00126291	0.00138166	7.84e-05	0.00138828	0.00126291	0.00145721	0.000125367	0.00141413	0.00126291	0.00146817	0.000151222	NA	NA	NA	NA	0.00126776	0.00126776	0.00122096	0	NA
rs10908837	1	154397933	0.485452	0.051474	6.3e-08	29.2689	0.0014576	0.001377	0.00154503	8.06e-05	NA	NA	NA	NA	NA	NA	NA	NA	0.001377	0.001377	0.00151444	0	0.00144531	0.001377	0.00148785	6.83e-05	0.00149473	0.001377	0.00156796	0.000117729	0.00152139	0.001377	0.00157862	0.000144384	NA	NA	NA	NA	0.0013821	0.0013821	0.00132096	0	NA
rs10908838	1	154397984	0.448022	-0.053806	6.93e-09	33.5544	0.0004736	0.00037101	0.000509589	0.00010259	NA	NA	NA	NA	NA	NA	NA	NA	0.000456242	0.00037101	0.000510309	8.52e-05	0.000465977	0.00037101	0.000484141	9.5e-05	0.000487571	0.00037101	0.000516382	0.000116561	0.000502146	0.00037101	0.000525626	0.000131137	NA	NA	NA	NA	NA	NA	NA	NA	NA
rs4845618	1	154400015	0.459996	-0.053156	9.2e-09	33.0034	0.000544987	0.000437034	0.000585304	0.000107952	0.000648504	0.000437034	0.00069468	0.00021147	0.000589297	0.000437034	0.000626052	0.000152263	0.00052373	0.000437034	0.000584566	8.67e-05	0.000536734	0.000437034	0.000557015	9.97e-05	0.00056079	0.000437034	0.000593219	0.000123755	0.000576705	0.000437034	0.000603011	0.000139671	0.000725685	0.000437034	0.000664351	0.00028865	0.000439449	0.000439449	0.000464796	0
rs6687726	1	154400320	0.462172	-0.053671	6.59e-09	33.6522	0.000461993	0.000360424	0.000497264	0.000101569	0.000557339	0.000360424	0.000598149	0.000196914	0.000503671	0.000360424	0.000535956	0.000143246	0.000445253	0.000360424	0.000498202	8.48e-05	0.000454479	0.000360424	0.000472291	9.41e-05	0.000475663	0.000360424	0.000503876	0.000115238	0.000490009	0.000360424	0.00051302	0.000129585	0.000626843	0.000360424	0.000572204	0.000266418	0.000362526	0.000362526	0.000390018	0
rs6427658	1	154400799	0.450054	-0.053986	5.49e-09	34.0075	0.000422316	0.000324579	0.000455101	9.77e-05	0.000513285	0.000324579	0.000551434	0.000188706	0.000462472	0.000324579	0.000492551	0.000137892	NA	NA	NA	NA	0.00041519	0.000324579	0.00043178	9.06e-05	0.000434947	0.000324579	0.000461098	0.000110368	0.000448488	0.000324579	0.000469877	0.000123908	NA	NA	NA	NA	0.000326526	0.000326526	0.000354553	0	NA
rs6694817	1	154401972	0.446971	-0.054899	2.96e-09	35.21	NA	NA	NA	NA	0.000389657	0.0002286	0.000420054	0.000161057	0.000347581	0.0002286	0.000371284	0.000118981	NA	NA	NA	NA	0.000306787	0.0002286	0.000319833	7.82e-05	0.000322389	0.0002286	0.000342646	9.38e-05	0.000333473	0.0002286	0.000350196	0.000104873	NA	NA	NA	NA	NA	NA	NA	NA	NA
rs7549250	1	154404336	0.454693	-0.053252	8.45e-09	33.1687	0.00052244	0.000416016	0.000561406	0.000106424	NA	NA	NA	NA	0.000566104	0.000416016	0.000601662	0.000150088	0.000502433	0.000416016	0.000561149	8.64e-05	0.000514379	0.000416016	0.000534	9.84e-05	0.000537668	0.000416016	0.000568965	0.000121653	0.000553172	0.000416016	0.000578595	0.000137157	NA	NA	NA	NA	0.000418347	0.000418347	0.000444407	0	NA
rs7549338	1	154404380	0.444623	-0.053492	7.6e-09	33.3749	0.000495701	0.000391285	0.000533045	0.000104416	0.000594517	0.000391285	0.000637538	0.000203233	0.000538533	0.000391285	0.000572656	0.000147249	0.000477154	0.000391285	0.000533335	8.59e-05	0.000487876	0.000391285	0.000506704	9.66e-05	0.000510243	0.000391285	0.000540184	0.000118958	0.000525245	0.000391285	0.000549609	0.000133961	NA	NA	NA	NA	0.000393515	0.000393515	0.000420297	0	NA
rs7553796	1	154404406	0.44364	-0.05388	6.19e-09	33.774	0.000447963	0.000347688	0.000482361	0.000100275	0.000541798	0.000347688	0.000581676	0.00019411	0.000489123	0.000347688	0.000520634	0.000141435	0.000431963	0.000347688	0.000483555	8.43e-05	0.000440584	0.000347688	0.000457967	9.29e-05	0.000461267	0.000347688	0.000488755	0.000113579	0.000475333	0.000347688	0.000497774	0.000127645	NA	NA	NA	NA	0.000349735	0.000349735	0.000377455	0	NA
rs56383622	1	154405024	0.379993	0.050966	1.04e-07	28.2981	0.00190118	0.00187728	0.00200806	2.39e-05	0.00203932	0.00187728	0.00215353	0.000162035	0.00193207	0.00187728	0.00202742	5.48e-05	NA	NA	NA	NA	0.0018886	0.00187728	0.00193994	1.13e-05	0.00194779	0.00187728	0.00203858	7.05e-05	0.00197701	0.00187728	0.00204711	9.97e-05	NA	NA	NA	NA	NA	NA	NA	NA	NA
rs4845619	1	154405058	0.458751	-0.053886	5.76e-09	33.9141	0.000432385	0.000333625	0.000465806	9.88e-05	0.000524496	0.000333625	0.000563327	0.000190871	0.000472945	0.000333625	0.000503589	0.00013932	NA	NA	NA	NA	0.000425159	0.000333625	0.000442062	9.15e-05	0.000445281	0.000333625	0.000471959	0.000111656	0.00045903	0.000333625	0.000480834	0.000125405	NA	NA	NA	NA	NA	NA	NA	NA	NA
rs59632925	1	154406540	0.446182	-0.053729	6.83e-09	33.5826	0.000470215	0.000367918	0.000505995	0.000102297	0.000566427	0.000367918	0.000607781	0.000198509	0.000512186	0.000367918	0.000544922	0.000144267	NA	NA	NA	NA	0.000462624	0.000367918	0.000480686	9.47e-05	0.000484098	0.000367918	0.000512736	0.00011618	0.000498607	0.000367918	0.00052195	0.000130689	NA	NA	NA	NA	NA	NA	NA	NA	NA
rs4845620	1	154406656	0.381074	0.051285	7.64e-08	28.8953	0.00161369	0.00155051	0.00170815	6.32e-05	0.00175468	0.00155051	0.00185644	0.000204171	0.00165332	0.00155051	0.00173773	0.000102814	NA	NA	NA	NA	0.0016012	0.00155051	0.00164696	5.07e-05	0.00165421	0.00155051	0.00173374	0.000103701	0.00168191	0.00155051	0.00174379	0.000131405	0.00189904	0.00155051	0.00177199	0.000348533	NA	NA	NA	NA
rs7518199	1	154407419	0.383192	0.050276	1.29e-07	27.8812	NA	NA	NA	NA	0.00226705	0.00214791	0.00239085	0.000119141	0.00215613	0.00214791	0.00225995	8.22e-06	NA	NA	NA	NA	0.00214791	0.00214791	0.00217702	0	0.00218528	0.00214791	0.00228487	3.74e-05	0.00221537	0.00214791	0.00229185	6.75e-05	NA	NA	NA	NA	0.00213782	0.00215434	0.00197988	-1.65e-05	NA
rs7521458	1	154407713	0.38051	0.051812	5.7e-08	29.4628	NA	NA	NA	NA	0.00152319	0.00129511	0.00161438	0.000228082	0.00142783	0.00129511	0.00150302	0.000132719	NA	NA	NA	NA	0.00137081	0.00129511	0.00141177	7.57e-05	0.00141846	0.00129511	0.00148862	0.000123348	0.00144455	0.00129511	0.0014995	0.000149439	NA	NA	NA	NA	NA	NA	NA	NA	NA
rs4845371	1	154408340	0.44485	-0.053039	1.03e-08	32.7838	NA	NA	NA	NA	0.000682843	0.000466684	0.000730995	0.000216159	0.000621667	0.000466684	0.000660075	0.000154983	NA	NA	NA	NA	0.000568022	0.000466684	0.000589213	0.000101337	0.000593133	0.000466684	0.000627132	0.000126449	0.000609607	0.000466684	0.000637134	0.000142923	NA	NA	NA	NA	NA	NA	NA	NA	NA
rs6667434	1	154409100	0.444879	-0.05294	1.1e-08	32.656	NA	NA	NA	NA	0.000703719	0.00048491	0.00075306	0.000218809	0.000641375	0.00048491	0.00068078	0.000156465	NA	NA	NA	NA	0.000587118	0.00048491	0.000608857	0.000102208	0.000612865	0.00048491	0.000647814	0.000127955	0.00062967	0.00048491	0.000657935	0.00014476	0.000785317	0.00048491	0.000720068	0.000300407	NA	NA	NA	NA
rs79778789	1	154409434	0.061639	0.086234	0.000291	13.1275	NA	NA	NA	NA	NA	NA	NA	NA	0.18357	0.387954	0.181556	-0.204384	NA	NA	NA	NA	0.223392	0.387954	0.220982	-0.164562	0.223572	0.387954	0.220393	-0.164382	0.216051	0.387954	0.212848	-0.171903	NA	NA	NA	NA	NA	NA	NA	NA	NA
rs4845621	1	154409730	0.380365	0.051594	6.52e-08	29.2024	NA	NA	NA	NA	NA	NA	NA	NA	0.00152695	0.00140633	0.00160623	0.000120623	NA	NA	NA	NA	0.00147184	0.00140633	0.00151494	6.55e-05	0.00152188	0.00140633	0.0015962	0.000115555	NA	NA	NA	NA	NA	NA	NA	NA	NA	NA	NA	NA	NA
rs4553185	1	154410955	0.458196	-0.053492	7.51e-09	33.398	NA	NA	NA	NA	NA	NA	NA	NA	NA	NA	NA	NA	NA	NA	NA	NA	0.000484989	0.000388603	0.00050373	9.64e-05	NA	NA	NA	NA	0.000522202	0.000388603	0.00054645	0.000133598	NA	NA	NA	NA	NA	NA	NA	NA	NA
rs4845622	1	154411419	0.380545	0.051016	9.03e-08	28.5715	NA	NA	NA	NA	NA	NA	NA	NA	NA	NA	NA	NA	NA	NA	NA	NA	0.00175073	0.00171946	0.00179944	3.13e-05	NA	NA	NA	NA	0.00183557	0.00171946	0.00190178	0.000116112	NA	NA	NA	NA	NA	NA	NA	NA	NA
rs4393147	1	154414037	0.380499	0.050554	1.18e-07	28.0536	NA	NA	NA	NA	NA	NA	NA	NA	0.00206025	0.00203128	0.00216048	2.9e-05	NA	NA	NA	NA	0.00203128	0.00203128	0.00207541	0	0.0020835	0.00203128	0.00217935	5.22e-05	0.00211326	0.00203128	0.00218703	8.2e-05	NA	NA	NA	NA	0.00203308	0.00203755	0.00188178	-4.47e-06	NA
rs4453032	1	154414086	0.38043	0.050462	1.25e-07	27.9421	NA	NA	NA	NA	NA	NA	NA	NA	0.00212172	0.00210591	0.00222425	1.58e-05	NA	NA	NA	NA	0.00210591	0.00210591	0.00214052	0	0.00214872	0.00210591	0.00224698	4.28e-05	0.0021787	0.00210591	0.00225421	7.28e-05	NA	NA	NA	NA	0.00210017	0.00211228	0.0019446	-1.21e-05	NA
rs6664201	1	154414296	0.38049	0.050467	1.24e-07	27.9576	NA	NA	NA	NA	0.00222332	0.00209534	0.0023453	0.000127977	0.00211304	0.00209534	0.00221524	1.77e-05	NA	NA	NA	NA	0.00209534	0.00209534	0.00213132	0	0.0021395	0.00209534	0.00223742	4.42e-05	0.00216945	0.00209534	0.00224472	7.41e-05	NA	NA	NA	NA	0.00209068	0.0021017	0.00193572	-1.1e-05	NA
rs4845372	1	154415396	0.401376	0.049395	1.67e-07	27.3817	NA	NA	NA	NA	NA	NA	NA	NA	0.00252715	0.00252715	0.00257653	0	NA	NA	NA	NA	0.00252715	0.00252715	0.00250221	0	0.00252715	0.00252715	0.00262223	0	0.0025418	0.00252715	0.00262667	1.46e-05	NA	NA	NA	NA	NA	NA	NA	NA	NA
rs4845623	1	154415777	0.401263	0.049346	1.71e-07	27.336	NA	NA	NA	NA	NA	NA	NA	NA	0.00256528	0.00256528	0.00260782	0	NA	NA	NA	NA	0.00256528	0.00256528	0.00253449	0	0.00256528	0.00256528	0.0026557	0	0.00257418	0.00256528	0.00265986	8.9e-06	NA	NA	NA	NA	NA	NA	NA	NA	NA
rs12753254	1	154416935	0.379612	0.050282	1.43e-07	27.6818	NA	NA	NA	NA	NA	NA	NA	NA	0.00229154	0.00229154	0.00238103	0	NA	NA	NA	NA	0.00229154	0.00229154	0.00230108	0	NA	NA	NA	NA	0.00233997	0.00229154	0.0024197	4.84e-05	NA	NA	NA	NA	NA	NA	NA	NA	NA
rs12730036	1	154416969	0.379195	0.050249	1.48e-07	27.6153	NA	NA	NA	NA	NA	NA	NA	NA	0.00234167	0.00234167	0.00242293	0	NA	NA	NA	NA	0.00234167	0.00234167	0.00234411	0	0.00235262	0.00234167	0.00245828	1.1e-05	0.00238317	0.00234167	0.00246401	4.15e-05	NA	NA	NA	NA	NA	NA	NA	NA	NA
rs11265612	1	154417044	0.446971	-0.051083	3.74e-08	30.2798	0.00111034	0.00100246	0.00118122	0.000107878	NA	NA	NA	NA	NA	NA	NA	NA	NA	NA	NA	NA	0.00109891	0.00100246	0.00113379	9.64e-05	0.0011397	0.00100246	0.00119832	0.000137245	0.00116334	0.00100246	0.00120967	0.000160883	NA	NA	NA	NA	NA	NA	NA	NA	NA
rs4845373	1	154417829	0.376038	0.052298	5.16e-08	29.6557	0.00131274	0.00121872	0.00139343	9.4e-05	0.00145212	0.00121872	0.00153997	0.000233395	0.00135884	0.00121872	0.00143113	0.000140116	0.0012424	0.00121872	0.00136857	2.37e-05	0.00130073	0.00121872	0.00134017	8.2e-05	0.00134668	0.00121872	0.00141392	0.000127954	0.0013722	0.00121872	0.00142498	0.000153473	0.00158161	0.00121872	0.00147045	0.000362881	0.00122347	0.00122347	0.00118202	0
rs6683206	1	154418088	0.469983	-0.050733	1.66e-07	27.3934	0.00251757	0.00251757	0.00257384	0	0.0025685	0.00251757	0.00270452	5.09e-05	0.00251757	0.00251757	0.00256865	0	NA	NA	NA	NA	0.00251757	0.00251757	0.00249409	0	0.00251757	0.00251757	0.00261381	0	0.00253365	0.00251757	0.00261832	1.61e-05	NA	NA	NA	NA	NA	NA	NA	NA	NA
chr1:154418414:I	1	154418414	0.290265	0.042418	0.0001502	14.3697	NA	NA	NA	NA	NA	NA	NA	NA	NA	NA	NA	NA	NA	NA	NA	NA	NA	NA	NA	NA	NA	NA	NA	NA	NA	NA	NA	NA	NA	NA	NA	NA	NA	NA	NA	NA	NA
rs11265613	1	154418415	0.375818	0.052302	4.96e-08	29.7324	0.00128591	0.00118971	0.00136532	9.62e-05	0.00142488	0.00118971	0.00151143	0.000235166	0.00133243	0.00118971	0.0014036	0.000142717	NA	NA	NA	NA	0.00127396	0.00118971	0.00131281	8.42e-05	0.00131924	0.00118971	0.00138536	0.000129533	0.00134454	0.00118971	0.00139648	0.000154824	0.00155292	0.00118971	0.00144326	0.000363209	NA	NA	NA	NA
rs4576655	1	154418749	0.395849	0.049337	1.78e-07	27.2584	NA	NA	NA	NA	0.00265927	0.00263128	0.00279888	2.8e-05	0.00263128	0.00263128	0.00266179	0	NA	NA	NA	NA	0.00263128	0.00263128	0.00259023	0	0.00263128	0.00263128	0.00271346	0	0.00263128	0.00263128	0.00271714	0	0.00283813	0.00263128	0.0026695	0.000206854	0.0025662	0.00263831	0.00238168	-7.21e-05
rs4537545	1	154418879	0.394506	0.048506	2.82e-07	26.3692	NA	NA	NA	NA	0.00352947	0.00352947	0.00351567	0	0.00351773	0.00352947	0.00337307	-1.17e-05	NA	NA	NA	NA	0.00341637	0.00352947	0.00333083	-0.000113108	0.00352947	0.00352947	0.00347985	0	0.00352947	0.00352947	0.00347601	0	0.00354768	0.00352947	0.00335174	1.82e-05	0.00334245	0.00353726	0.00311174	-0.000194811
rs6686750	1	154419843	0.453068	-0.051931	2.1e-08	31.3998	NA	NA	NA	NA	NA	NA	NA	NA	0.000874481	0.00070947	0.000925228	0.00016501	NA	NA	NA	NA	0.000815411	0.00070947	0.000843344	0.000105941	NA	NA	NA	NA	NA	NA	NA	NA	NA	NA	NA	NA	NA	NA	NA	NA	NA
rs12730935	1	154419892	0.367415	0.050688	1.83e-07	27.2048	NA	NA	NA	NA	NA	NA	NA	NA	0.0026779	0.0026779	0.00269975	0	NA	NA	NA	NA	0.0026779	0.0026779	0.00262947	0	NA	NA	NA	NA	NA	NA	NA	NA	NA	NA	NA	NA	NA	NA	NA	NA	NA
chr1:154420028:D	1	154420028	0.382511	0.047491	8.98e-07	24.1353	NA	NA	NA	NA	NA	NA	NA	NA	NA	NA	NA	NA	NA	NA	NA	NA	NA	NA	NA	NA	NA	NA	NA	NA	NA	NA	NA	NA	NA	NA	NA	NA	NA	NA	NA	NA	NA
rs61812598	1	154420087	0.37445	0.050062	1.69e-07	27.3587	NA	NA	NA	NA	NA	NA	NA	NA	0.00254625	0.00254625	0.00259222	0	NA	NA	NA	NA	0.00254625	0.00254625	0.00251839	0	NA	NA	NA	NA	NA	NA	NA	NA	NA	NA	NA	NA	NA	NA	NA	NA	NA
rs7512646	1	154420402	0.396332	0.048653	2.65e-07	26.4893	NA	NA	NA	NA	NA	NA	NA	NA	0.00339129	0.00339129	0.00326616	0	NA	NA	NA	NA	NA	NA	NA	NA	NA	NA	NA	NA	NA	NA	NA	NA	NA	NA	NA	NA	NA	NA	NA	NA	NA
rs7529229	1	154420778	0.396334	0.048757	2.5e-07	26.6019	NA	NA	NA	NA	0.00326695	0.00326695	0.00331089	0	0.00326695	0.00326695	0.00316924	0	NA	NA	NA	NA	NA	NA	NA	NA	NA	NA	NA	NA	NA	NA	NA	NA	NA	NA	NA	NA	0.00311786	0.00327456	0.00290028	-0.000156701	NA
rs4845625	1	154422067	0.45259	-0.050716	3.93e-08	30.1837	NA	NA	NA	NA	NA	NA	NA	NA	NA	NA	NA	NA	NA	NA	NA	NA	NA	NA	NA	NA	NA	NA	NA	NA	NA	NA	NA	NA	NA	NA	NA	NA	NA	NA	NA	NA	NA
rs12129500	1	154423764	0.461514	-0.050519	6.01e-08	29.3602	NA	NA	NA	NA	NA	NA	NA	NA	NA	NA	NA	NA	NA	NA	NA	NA	0.00140971	0.00133779	0.0014515	7.19e-05	NA	NA	NA	NA	0.00148468	0.00133779	0.00154083	0.000146895	NA	NA	NA	NA	NA	NA	NA	NA	NA
rs7536152	1	154423909	0.455004	-0.049294	1.06e-07	28.2612	NA	NA	NA	NA	NA	NA	NA	NA	NA	NA	NA	NA	NA	NA	NA	NA	0.00190805	0.0018997	0.00195976	8.35e-06	NA	NA	NA	NA	0.00199695	0.0018997	0.00206759	9.72e-05	NA	NA	NA	NA	NA	NA	NA	NA	NA
rs7526131	1	154425135	0.453871	-0.049139	1.25e-07	27.9421	NA	NA	NA	NA	NA	NA	NA	NA	0.00212172	0.00210591	0.00222425	1.58e-05	NA	NA	NA	NA	0.00210591	0.00210591	0.00214052	0	0.00214872	0.00210591	0.00224698	4.28e-05	0.0021787	0.00210591	0.00225421	7.28e-05	NA	NA	NA	NA	NA	NA	NA	NA	NA
rs12126142	1	154425456	0.374302	0.049613	1.98e-07	27.0525	0.00281526	0.00281526	0.00282903	0	NA	NA	NA	NA	0.00281526	0.00281526	0.00281087	0	NA	NA	NA	NA	0.00281526	0.00281526	0.00274454	0	0.00281526	0.00281526	0.00287333	0	0.00281526	0.00281526	0.00287559	0	NA	NA	NA	NA	NA	NA	NA	NA	NA
rs6689393	1	154426097	0.451143	-0.049407	8.39e-08	28.7139	0.00169578	0.00164289	0.00179385	5.29e-05	0.00183635	0.00164289	0.00194174	0.000193456	0.00173314	0.00164289	0.00182073	9.03e-05	0.00164289	0.00164289	0.00175329	0	0.00168323	0.00164289	0.00173062	4.03e-05	0.00173805	0.00164289	0.00182084	9.52e-05	0.00176624	0.00164289	0.00183051	0.000123346	0.0019844	0.00164289	0.00185326	0.000341504	0.00164851	0.00164851	0.00155124	0
rs4129267	1	154426264	0.374524	0.049263	2.21e-07	26.8401	0.00301935	0.00301935	0.00300158	0	NA	NA	NA	NA	0.00301935	0.00301935	0.00297407	0	0.00301935	0.00301935	0.00290478	0	0.00299117	0.00301935	0.00291405	-2.82e-05	0.00301935	0.00301935	0.00304881	0	0.00301935	0.00301935	0.00304943	0	NA	NA	NA	NA	0.00290438	0.00302676	0.00269946	-0.000122379	NA
rs2228145	1	154426970	0.374755	0.049612	1.86e-07	27.1734	0.00270566	0.00270566	0.00273558	0	NA	NA	NA	NA	NA	NA	NA	NA	NA	NA	NA	NA	0.00270566	0.00270566	0.0026528	0	0.00270566	0.00270566	0.00277829	0	0.00270566	0.00270566	0.00278141	0	NA	NA	NA	NA	NA	NA	NA	NA	NA
rs12133641	1	154428283	0.380211	0.046185	1.48e-06	23.1738	NA	NA	NA	NA	NA	NA	NA	NA	NA	NA	NA	NA	NA	NA	NA	NA	0.00869341	0.0105486	0.00851196	-0.00185523	0.00902722	0.0105486	0.00880252	-0.00152141	0.00888236	0.0105486	0.00871296	-0.00166628	NA	NA	NA	NA	NA	NA	NA	NA	NA
rs6694258	1	154428505	0.450775	-0.050498	4.83e-08	29.7838	NA	NA	NA	NA	NA	NA	NA	NA	NA	NA	NA	NA	NA	NA	NA	NA	0.0012563	0.00117063	0.00129476	8.57e-05	0.00130114	0.00117063	0.00136651	0.000130518	0.00132628	0.00117063	0.00137767	0.000155655	NA	NA	NA	NA	NA	NA	NA	NA	NA
rs10908839	1	154430798	0.256222	-0.038807	0.0004599	12.2716	NA	NA	NA	NA	NA	NA	NA	NA	NA	NA	NA	NA	NA	NA	NA	NA	0.291041	0.48903	0.287579	-0.197989	NA	NA	NA	NA	0.280296	0.48903	0.276425	-0.208734	NA	NA	NA	NA	NA	NA	NA	NA	NA
rs35699331	1	154432904	0.271053	-0.036909	0.0007138	11.453	0.36317	0.589988	0.356255	-0.226817	NA	NA	NA	NA	NA	NA	NA	NA	NA	NA	NA	NA	0.36858	0.589988	0.364008	-0.221408	0.366827	0.589988	0.361487	-0.223161	0.354182	0.589988	0.349728	-0.235806	NA	NA	NA	NA	NA	NA	NA	NA	NA
rs6698040	1	154432948	0.271049	-0.036893	0.0007168	11.4452	0.363949	0.590943	0.357022	-0.226994	NA	NA	NA	NA	NA	NA	NA	NA	NA	NA	NA	NA	0.369374	0.590943	0.364792	-0.221569	0.367611	0.590943	0.36226	-0.223332	0.354941	0.590943	0.350482	-0.236002	NA	NA	NA	NA	NA	NA	NA	NA	NA
rs7537291	1	154433407	0.271207	-0.037041	0.0006763	11.5533	0.353241	0.577661	0.346474	-0.22442	NA	NA	NA	NA	0.294844	0.577661	0.292004	-0.282817	0.322885	0.577661	0.317063	-0.254776	0.358448	0.577661	0.354012	-0.219213	0.356818	0.577661	0.351628	-0.220843	0.344503	0.577661	0.340114	-0.233158	NA	NA	NA	NA	NA	NA	NA	NA	NA
rs7546068	1	154433415	0.271018	-0.036874	0.0007143	11.4517	0.3633	0.590147	0.356383	-0.226847	NA	NA	NA	NA	0.30359	0.590147	0.300645	-0.286557	0.332213	0.590147	0.326366	-0.257934	0.368713	0.590147	0.364139	-0.221435	0.366958	0.590147	0.361616	-0.22319	0.354309	0.590147	0.349854	-0.235839	NA	NA	NA	NA	NA	NA	NA	NA	NA
rs7537316	1	154433466	0.270959	-0.036787	0.0007353	11.3978	0.368698	0.596739	0.361701	-0.228041	NA	NA	NA	NA	0.308299	0.596739	0.305298	-0.28844	0.337227	0.596739	0.331369	-0.259512	0.374219	0.596739	0.369573	-0.22252	0.372397	0.596739	0.366976	-0.224343	0.359573	0.596739	0.355084	-0.237167	NA	NA	NA	NA	NA	NA	NA	NA	NA
rs7546552	1	154433905	0.271323	-0.036496	0.000784	11.2787	0.3808	0.61125	0.373633	-0.23045	0.290648	0.61125	0.286194	-0.320602	0.318899	0.61125	0.315772	-0.292351	NA	NA	NA	NA	0.386563	0.61125	0.381756	-0.224687	0.384589	0.61125	0.378995	-0.226661	0.371381	0.61125	0.366821	-0.239868	NA	NA	NA	NA	NA	NA	NA	NA	NA
rs7546555	1	154433911	0.270421	-0.03655	0.0007947	11.2536	0.383385	0.614301	0.376183	-0.230916	NA	NA	NA	NA	0.32117	0.614301	0.318016	-0.293131	NA	NA	NA	NA	0.389198	0.614301	0.384358	-0.225103	0.387193	0.614301	0.381562	-0.227108	0.373905	0.614301	0.36933	-0.240396	NA	NA	NA	NA	NA	NA	NA	NA	NA
rs55668699	1	154435293	0.223493	-0.041586	0.0002378	13.506	0.196058	0.346631	0.192209	-0.150573	NA	NA	NA	NA	0.163056	0.346631	0.161198	-0.183576	0.179316	0.346631	0.174657	-0.167316	0.198084	0.346631	0.195868	-0.148547	0.198545	0.346631	0.195585	-0.148086	0.191824	0.346631	0.188911	-0.154807	NA	NA	NA	NA	NA	NA	NA	NA	NA
rs6427672	1	154435346	0.278833	-0.036432	0.0008126	11.2122	0.387653	0.619303	0.380392	-0.23165	NA	NA	NA	NA	0.324926	0.619303	0.321728	-0.294377	0.354883	0.619303	0.348998	-0.26442	0.393549	0.619303	0.388654	-0.225754	0.391491	0.619303	0.3858	-0.227812	0.378072	0.619303	0.373473	-0.241231	NA	NA	NA	NA	NA	NA	NA	NA	NA
rs4240872	1	154436195	0.271771	-0.036622	0.0006733	11.5615	0.35243	0.576643	0.345675	-0.224213	0.268213	0.576643	0.263975	-0.30843	0.294141	0.576643	0.291309	-0.282503	0.322134	0.576643	0.316314	-0.254509	0.35762	0.576643	0.353196	-0.219023	0.356001	0.576643	0.350823	-0.220642	0.343713	0.576643	0.339329	-0.23293	0.246985	0.576643	0.253022	-0.329658	0.425445	0.574889	0.412831	-0.149445	IL6R
rs4509570	1	154436384	0.271451	-0.035617	0.0009591	10.9049	0.420136	0.655911	0.412468	-0.235776	0.322409	0.655911	0.317686	-0.333503	0.353761	0.655911	0.350236	-0.302151	0.385327	0.655911	0.37944	-0.270584	0.426642	0.655911	0.42135	-0.22927	0.424188	0.655911	0.418069	-0.231723	0.409829	0.655911	0.405072	-0.246083	NA	NA	NA	NA	0.501866	0.654169	0.488412	-0.152303	NA
rs4341355	1	154436404	0.271507	-0.035761	0.0009177	10.9867	0.41137	0.646282	0.403806	-0.234912	0.315261	0.646282	0.310595	-0.331021	0.345935	0.646282	0.342497	-0.300347	0.377087	0.646282	0.371196	-0.269195	0.417716	0.646282	0.412527	-0.228566	0.415367	0.646282	0.409359	-0.230915	0.401251	0.646282	0.396533	-0.245031	0.290791	0.646282	0.298396	-0.355491	0.492157	0.644532	0.478777	-0.152375
rs2229238	1	154437896	0.227779	-0.03867	0.0007487	11.3643	NA	NA	NA	NA	0.283716	0.600837	0.279327	-0.317121	0.31126	0.600837	0.308223	-0.289578	NA	NA	NA	NA	0.377674	0.600837	0.372982	-0.223163	0.375809	0.600837	0.370339	-0.225028	0.362876	0.600837	0.358367	-0.237961	0.261381	0.600837	0.267938	-0.339457	NA	NA	NA	NA
rs7514452	1	154438084	0.228142	-0.038269	0.0008323	11.1678	NA	NA	NA	NA	0.299826	0.624662	0.29529	-0.324835	0.328997	0.624662	0.325752	-0.295665	NA	NA	NA	NA	0.398255	0.624662	0.3933	-0.226407	0.39614	0.624662	0.390385	-0.228522	0.38258	0.624662	0.377957	-0.242081	NA	NA	NA	NA	NA	NA	NA	NA	NA
rs4072391	1	154438880	0.231079	-0.039222	0.0005937	11.7956	0.329949	0.54773	0.32355	-0.217781	0.250688	0.54773	0.246634	-0.297042	0.274735	0.54773	0.272141	-0.272995	NA	NA	NA	NA	0.334669	0.54773	0.330566	-0.213061	0.333332	0.54773	0.328504	-0.214398	0.32182	0.54773	0.317597	-0.22591	0.230755	0.54773	0.236202	-0.316975	0.399365	0.545997	0.387171	-0.146631	IL6R
rs4379670	1	154439865	0.228376	-0.037993	0.0009355	10.9511	0.415176	0.650486	0.407566	-0.23531	NA	NA	NA	NA	0.349329	0.650486	0.345853	-0.301156	0.380663	0.650486	0.374773	-0.269823	0.421592	0.650486	0.416358	-0.228894	0.419198	0.650486	0.413141	-0.231288	0.404975	0.650486	0.40024	-0.24551	NA	NA	NA	NA	0.49638	0.648739	0.482966	-0.152359	NA
rs7526293	1	154444209	0.24246	-0.038172	0.0007091	11.4652	NA	NA	NA	NA	0.275698	0.588482	0.271385	-0.312784	0.302411	0.588482	0.29948	-0.286071	NA	NA	NA	NA	0.367331	0.588482	0.362776	-0.221151	NA	NA	NA	NA	0.352989	0.588482	0.348543	-0.235493	0.25393	0.588482	0.260218	-0.334552	NA	NA	NA	NA
rs6669229	1	154444591	0.242474	-0.03818	0.0007065	11.4721	NA	NA	NA	NA	NA	NA	NA	NA	0.301819	0.587644	0.298895	-0.285825	NA	NA	NA	NA	0.366638	0.587644	0.362092	-0.221006	NA	NA	NA	NA	0.352326	0.587644	0.347884	-0.235318	NA	NA	NA	NA	NA	NA	NA	NA	NA
rs58348886	1	154446198	0.199366	-0.041456	0.0003357	12.8599	NA	NA	NA	NA	NA	NA	NA	NA	0.19944	0.418584	0.197314	-0.219144	NA	NA	NA	NA	0.243039	0.418584	0.240319	-0.175545	NA	NA	NA	NA	0.234701	0.418584	0.231289	-0.183883	NA	NA	NA	NA	NA	NA	NA	NA	NA
rs73018293	1	154465577	0.205743	-0.038644	0.0006323	11.6784	0.34109	0.562226	0.334512	-0.221136	0.259347	0.562226	0.2552	-0.30288	0.284329	0.562226	0.281617	-0.277897	0.311644	0.562226	0.305859	-0.250582	0.346045	0.562226	0.341781	-0.216182	0.344568	0.562226	0.339564	-0.217659	0.332666	0.562226	0.328361	-0.22956	NA	NA	NA	NA	NA	NA	NA	NA	NA
rs59838898	1	154466301	0.205774	-0.038784	0.0006034	11.7655	0.332793	0.551462	0.326348	-0.218669	0.252894	0.551462	0.248815	-0.298569	0.27718	0.551462	0.274556	-0.274283	NA	NA	NA	NA	0.337574	0.551462	0.333429	-0.213889	0.336201	0.551462	0.331327	-0.215262	0.324589	0.551462	0.320344	-0.226874	0.232795	0.551462	0.238316	-0.318667	NA	NA	NA	NA	TDRD10
rs10047079	1	154468135	0.20581	-0.038824	0.0005949	11.7919	0.330303	0.548195	0.323898	-0.217892	0.250962	0.548195	0.246905	-0.297233	0.275038	0.548195	0.272441	-0.273157	0.301689	0.548195	0.295944	-0.246506	0.33503	0.548195	0.330922	-0.213165	0.333689	0.548195	0.328855	-0.214507	0.322164	0.548195	0.317938	-0.226031	NA	NA	NA	NA	NA	NA	NA	NA	NA
rs73020232	1	154482669	0.206116	-0.037244	0.0009716	10.8809	NA	NA	NA	NA	NA	NA	NA	NA	NA	NA	NA	NA	NA	NA	NA	NA	NA	NA	NA	NA	NA	NA	NA	NA	NA	NA	NA	NA	NA	NA	NA	NA	NA	NA	NA	NA	NA
rs73020234	1	154482767	0.206142	-0.037331	0.0009453	10.9318	NA	NA	NA	NA	NA	NA	NA	NA	NA	NA	NA	NA	NA	NA	NA	NA	NA	NA	NA	NA	NA	NA	NA	NA	NA	NA	NA	NA	NA	NA	NA	NA	NA	NA	NA	NA	NA
rs11490956	1	154487258	0.205315	-0.038391	0.000688	11.5214	NA	NA	NA	NA	NA	NA	NA	NA	NA	NA	NA	NA	NA	NA	NA	NA	NA	NA	NA	NA	NA	NA	NA	NA	NA	NA	NA	NA	NA	NA	NA	NA	NA	NA	NA	NA	NA
rs111600849	1	154487489	0.205315	-0.038279	0.0007133	11.4543	NA	NA	NA	NA	NA	NA	NA	NA	NA	NA	NA	NA	NA	NA	NA	NA	NA	NA	NA	NA	NA	NA	NA	NA	NA	NA	NA	NA	NA	NA	NA	NA	NA	NA	NA	NA	NA
rs59239860	1	154492107	0.195214	-0.039117	0.0006729	11.5626	0.352322	0.576507	0.345569	-0.224186	NA	NA	NA	NA	NA	NA	NA	NA	0.322034	0.576507	0.316214	-0.254474	0.35751	0.576507	0.353087	-0.218998	0.355892	0.576507	0.350715	-0.220615	0.343607	0.576507	0.339224	-0.2329	NA	NA	NA	NA	NA	NA	NA	NA	NA
chr1:154493310:I	1	154493310	0.205399	-0.038192	0.0007301	11.411	NA	NA	NA	NA	NA	NA	NA	NA	NA	NA	NA	NA	NA	NA	NA	NA	NA	NA	NA	NA	NA	NA	NA	NA	NA	NA	NA	NA	NA	NA	NA	NA	NA	NA	NA	NA	NA
rs12405637	1	154501285	0.205534	-0.037332	0.0009601	10.903	NA	NA	NA	NA	NA	NA	NA	NA	0.353947	0.656138	0.35042	-0.302191	NA	NA	NA	NA	NA	NA	NA	NA	NA	NA	NA	NA	NA	NA	NA	NA	NA	NA	NA	NA	NA	NA	NA	NA	NA
rs112231452	1	154504900	0.200722	-0.039969	0.0005258	12.0219	NA	NA	NA	NA	0.234645	0.51975	0.230769	-0.285105	0.257022	0.51975	0.254554	-0.262728	NA	NA	NA	NA	NA	NA	NA	NA	0.312333	0.51975	0.307842	-0.207417	NA	NA	NA	NA	NA	NA	NA	NA	NA	NA	NA	NA	NA
rs9616	1	154555733	0.263211	0.04691	1.23e-05	19.1161	0.031479	0.0462786	0.0305012	-0.0147996	NA	NA	NA	NA	0.027786	0.0462786	0.0271724	-0.0184926	NA	NA	NA	NA	0.0310162	0.0462786	0.0304663	-0.0152624	NA	NA	NA	NA	0.0308958	0.0462786	0.0303791	-0.0153828	NA	NA	NA	NA	NA	NA	NA	NA	NA
rs78204256	1	154814462	0.030493	-0.143755	6.9e-05	15.8381	NA	NA	NA	NA	0.0728067	0.157214	0.0711528	-0.0844073	0.0774538	0.157214	0.0764089	-0.0797601	NA	NA	NA	NA	0.0918467	0.157214	0.0905247	-0.0653672	NA	NA	NA	NA	0.0898472	0.157214	0.0883663	-0.0673668	0.0675102	0.157214	0.0676613	-0.0897038	NA	NA	NA	NA
rs11264276	1	154834092	0.40167	-0.039023	9.57e-05	15.2197	0.112022	0.196249	0.109859	-0.0842267	0.0881679	0.196249	0.0862672	-0.108081	0.0944348	0.196249	0.0932065	-0.101814	0.103355	0.196249	0.100042	-0.0928944	0.112915	0.196249	0.111377	-0.0833338	0.113907	0.196249	0.111901	-0.0823424	0.110117	0.196249	0.108325	-0.0861325	NA	NA	NA	NA	NA	NA	NA	NA	NA
rs6699080	1	154834911	0.437262	0.035845	0.0002649	13.3036	0.209099	0.368413	0.204975	-0.159314	0.15947	0.368413	0.156582	-0.208943	0.17375	0.368413	0.171809	-0.194663	0.191108	0.368413	0.186291	-0.177305	0.211271	0.368413	0.208976	-0.157142	0.211613	0.368413	0.208535	-0.1568	0.20447	0.368413	0.201403	-0.163943	NA	NA	NA	NA	NA	NA	NA	NA	NA
rs7553195	1	154837796	0.436917	0.035805	0.0002183	13.6666	0.186221	0.329902	0.182582	-0.143681	0.1426	0.329902	0.139966	-0.187302	0.155006	0.329902	0.153214	-0.174896	NA	NA	NA	NA	0.188135	0.329902	0.185984	-0.141767	0.188682	0.329902	0.185815	-0.141221	0.182286	0.329902	0.179492	-0.147617	NA	NA	NA	NA	NA	NA	NA	NA	NA
rs4845677	1	154838050	0.434543	0.03755	0.0001054	15.0374	0.118912	0.209239	0.116688	-0.0903274	0.0932943	0.209239	0.0913161	-0.115945	0.100119	0.209239	0.0988315	-0.109121	0.109657	0.209239	0.106208	-0.0995821	0.11998	0.209239	0.118373	-0.0892598	0.120948	0.209239	0.118849	-0.0882914	0.116904	0.209239	0.115012	-0.092335	0.0862807	0.209239	0.0868847	-0.122959	NA	NA	NA	NA
rs7531728	1	154840516	0.425652	-0.037555	0.0001153	14.868	0.125716	0.221944	0.123401	-0.0962282	0.0983265	0.221944	0.0962744	-0.123618	0.105704	0.221944	0.104361	-0.11624	0.115851	0.221944	0.112273	-0.106093	0.126925	0.221944	0.125254	-0.0950192	0.127866	0.221944	0.125678	-0.094078	0.123575	0.221944	0.121584	-0.0983695	0.0908902	0.221944	0.091617	-0.131054	NA	NA	NA	NA
chr1:154841415:D	1	154841415	0.41366	0.03416	0.000587	11.8168	NA	NA	NA	NA	NA	NA	NA	NA	NA	NA	NA	NA	NA	NA	NA	NA	NA	NA	NA	NA	NA	NA	NA	NA	NA	NA	NA	NA	NA	NA	NA	NA	NA	NA	NA	NA	NA
rs2335407	1	154843347	0.433452	0.036559	0.0001468	14.4128	0.146088	0.259172	0.143323	-0.113084	0.113231	0.259172	0.110972	-0.145941	0.12228	0.259172	0.120775	-0.136892	0.134222	0.259172	0.130288	-0.12495	0.147536	0.259172	0.145687	-0.111636	0.148373	0.259172	0.145936	-0.110799	0.143355	0.259172	0.141081	-0.115817	NA	NA	NA	NA	NA	NA	NA	NA	NA
chr1:154844351:I	1	154844351	0.430254	0.035789	0.0002219	13.6359	NA	NA	NA	NA	NA	NA	NA	NA	NA	NA	NA	NA	NA	NA	NA	NA	NA	NA	NA	NA	NA	NA	NA	NA	NA	NA	NA	NA	NA	NA	NA	NA	NA	NA	NA	NA	NA
rs7544528	1	154844585	0.433995	0.036526	0.0001491	14.3835	0.147499	0.261721	0.144703	-0.114222	NA	NA	NA	NA	0.123428	0.261721	0.121913	-0.138293	NA	NA	NA	NA	0.148964	0.261721	0.147103	-0.112757	NA	NA	NA	NA	0.144725	0.261721	0.142432	-0.116997	NA	NA	NA	NA	NA	NA	NA	NA	NA
chr1:154849260:D	1	154849260	0.431313	0.036699	0.0001438	14.4517	NA	NA	NA	NA	NA	NA	NA	NA	NA	NA	NA	NA	NA	NA	NA	NA	NA	NA	NA	NA	NA	NA	NA	NA	NA	NA	NA	NA	NA	NA	NA	NA	NA	NA	NA	NA	NA
rs12144978	1	154850445	0.404096	-0.040884	3.12e-05	17.3433	0.0558079	0.0900365	0.0543571	-0.0342286	0.0458863	0.0900365	0.0447253	-0.0441503	0.0480747	0.0900365	0.0472694	-0.0419618	0.0519136	0.0900365	0.0499204	-0.0381229	0.0555659	0.0900365	0.0546737	-0.0344706	0.056516	0.0900365	0.055377	-0.0335205	NA	NA	NA	NA	0.0428015	0.0900365	0.0425114	-0.047235	NA	NA	NA	NA
rs2135219	1	154857217	0.397907	-0.041362	2.23e-05	17.982	0.045336	0.0708357	0.0440723	-0.0254998	NA	NA	NA	NA	0.0393897	0.0708357	0.0386529	-0.031446	0.0423008	0.0708357	0.0406047	-0.0285349	0.044969	0.0708357	0.0442184	-0.0258668	0.0458488	0.0708357	0.0448955	-0.0249869	0.0445079	0.0708357	0.0437619	-0.0263279	NA	NA	NA	NA	NA	NA	NA	NA	NA
rs12036859	1	154859940	0.428383	0.037573	9.18e-05	15.2983	NA	NA	NA	NA	NA	NA	NA	NA	NA	NA	NA	NA	NA	NA	NA	NA	NA	NA	NA	NA	NA	NA	NA	NA	NA	NA	NA	NA	NA	NA	NA	NA	NA	NA	NA	NA	NA
rs4845679	1	154861187	0.43102	0.037678	8.54e-05	15.4348	0.104391	0.181805	0.102301	-0.0774145	NA	NA	NA	NA	NA	NA	NA	NA	0.0963747	0.181805	0.0932183	-0.0854303	NA	NA	NA	NA	NA	NA	NA	NA	NA	NA	NA	NA	NA	NA	NA	NA	NA	NA	NA	NA	NA
rs4845399	1	154866093	0.392484	-0.041184	2.78e-05	17.5626	NA	NA	NA	NA	NA	NA	NA	NA	NA	NA	NA	NA	NA	NA	NA	NA	NA	NA	NA	NA	NA	NA	NA	NA	NA	NA	NA	NA	NA	NA	NA	NA	NA	NA	NA	NA	NA
rs11264281	1	154867221	0.428358	0.038413	6.04e-05	16.0901	NA	NA	NA	NA	NA	NA	NA	NA	NA	NA	NA	NA	NA	NA	NA	NA	NA	NA	NA	NA	NA	NA	NA	NA	NA	NA	NA	NA	NA	NA	NA	NA	NA	NA	NA	NA	NA
rs4845681	1	154868055	0.437815	0.037621	7.74e-05	15.6208	0.0982071	0.170073	0.0961817	-0.0718657	NA	NA	NA	NA	NA	NA	NA	NA	NA	NA	NA	NA	0.098768	0.170073	0.0973724	-0.0713048	NA	NA	NA	NA	0.0965108	0.170073	0.0949265	-0.073562	NA	NA	NA	NA	NA	NA	NA	NA	NA
rs11264283	1	154869552	0.473153	0.031445	0.0009062	11.01	NA	NA	NA	NA	0.313238	0.643513	0.308588	-0.330276	0.343718	0.643513	0.340305	-0.299795	NA	NA	NA	NA	0.415179	0.643513	0.41002	-0.228334	NA	NA	NA	NA	0.398816	0.643513	0.394109	-0.244697	NA	NA	NA	NA	0.489389	0.641762	0.476032	-0.152373	NA
rs10908446	1	154869559	0.473129	0.031482	0.0008936	11.036	NA	NA	NA	NA	0.311002	0.640431	0.306371	-0.329429	0.341267	0.640431	0.337882	-0.299164	NA	NA	NA	NA	0.412371	0.640431	0.407246	-0.22806	NA	NA	NA	NA	0.39612	0.640431	0.391427	-0.244311	NA	NA	NA	NA	0.48632	0.638678	0.472989	-0.152358	NA
rs10908447	1	154869742	0.427348	-0.038506	5.88e-05	16.1409	NA	NA	NA	NA	0.0663099	0.140756	0.0647675	-0.0744463	0.0703002	0.140756	0.0693362	-0.070456	NA	NA	NA	NA	0.0829985	0.140756	0.0817742	-0.0577577	NA	NA	NA	NA	0.0813198	0.140756	0.0799732	-0.0594364	NA	NA	NA	NA	0.0961431	0.140293	0.092796	-0.0441494	NA
rs4845400	1	154872523	0.47111	0.032724	0.0005534	11.9265	NA	NA	NA	NA	NA	NA	NA	NA	NA	NA	NA	NA	NA	NA	NA	NA	NA	NA	NA	NA	NA	NA	NA	NA	NA	NA	NA	NA	NA	NA	NA	NA	NA	NA	NA	NA	NA
rs7528532	1	154874440	0.4712	0.032904	0.0005126	12.0693	NA	NA	NA	NA	NA	NA	NA	NA	0.253436	0.5139	0.250986	-0.260464	NA	NA	NA	NA	NA	NA	NA	NA	NA	NA	NA	NA	NA	NA	NA	NA	NA	NA	NA	NA	0.36991	0.512206	0.358267	-0.142295	NA
rs11264284	1	154875793	0.433506	0.038589	5.26e-05	16.352	NA	NA	NA	NA	NA	NA	NA	NA	0.0657155	0.130236	0.0648046	-0.0645209	NA	NA	NA	NA	NA	NA	NA	NA	NA	NA	NA	NA	NA	NA	NA	NA	NA	NA	NA	NA	NA	NA	NA	NA	NA
rs6656435	1	154876869	0.471551	0.032772	0.0005423	11.9643	NA	NA	NA	NA	NA	NA	NA	NA	NA	NA	NA	NA	NA	NA	NA	NA	NA	NA	NA	NA	NA	NA	NA	NA	NA	NA	NA	NA	NA	NA	NA	NA	NA	NA	NA	NA	NA
rs4845682	1	154877105	0.470823	0.033299	0.0004384	12.361	NA	NA	NA	NA	NA	NA	NA	NA	NA	NA	NA	NA	NA	NA	NA	NA	NA	NA	NA	NA	NA	NA	NA	NA	NA	NA	NA	NA	NA	NA	NA	NA	NA	NA	NA	NA	NA
rs4845683	1	154877407	0.433597	0.038592	5.27e-05	16.3484	NA	NA	NA	NA	NA	NA	NA	NA	NA	NA	NA	NA	NA	NA	NA	NA	NA	NA	NA	NA	NA	NA	NA	NA	NA	NA	NA	NA	NA	NA	NA	NA	NA	NA	NA	NA	NA
chr1:154877431:I	1	154877431	0.435461	0.035754	0.0002073	13.7637	NA	NA	NA	NA	NA	NA	NA	NA	NA	NA	NA	NA	NA	NA	NA	NA	NA	NA	NA	NA	NA	NA	NA	NA	NA	NA	NA	NA	NA	NA	NA	NA	NA	NA	NA	NA	NA
rs4845685	1	154878300	0.473776	0.031815	0.0007951	11.2526	NA	NA	NA	NA	NA	NA	NA	NA	NA	NA	NA	NA	NA	NA	NA	NA	NA	NA	NA	NA	NA	NA	NA	NA	NA	NA	NA	NA	NA	NA	NA	NA	NA	NA	NA	NA	NA
rs9794000	1	154878876	0.471922	0.0324	0.0006287	11.689	NA	NA	NA	NA	NA	NA	NA	NA	NA	NA	NA	NA	NA	NA	NA	NA	NA	NA	NA	NA	NA	NA	NA	NA	NA	NA	NA	NA	NA	NA	NA	NA	NA	NA	NA	NA	NA
rs9793588	1	154878878	0.47005	0.032143	0.0007023	11.4831	NA	NA	NA	NA	NA	NA	NA	NA	NA	NA	NA	NA	NA	NA	NA	NA	NA	NA	NA	NA	NA	NA	NA	NA	NA	NA	NA	NA	NA	NA	NA	NA	NA	NA	NA	NA	NA
rs4845687	1	154878911	0.472158	0.032375	0.0006312	11.6816	NA	NA	NA	NA	NA	NA	NA	NA	NA	NA	NA	NA	NA	NA	NA	NA	NA	NA	NA	NA	NA	NA	NA	NA	NA	NA	NA	NA	NA	NA	NA	NA	NA	NA	NA	NA	NA
rs1977879	1	154879743	0.471316	0.032977	0.0004951	12.134	NA	NA	NA	NA	NA	NA	NA	NA	NA	NA	NA	NA	NA	NA	NA	NA	NA	NA	NA	NA	NA	NA	NA	NA	NA	NA	NA	NA	NA	NA	NA	NA	NA	NA	NA	NA	NA
rs1976559	1	154879788	0.471362	0.032829	0.000524	12.0283	NA	NA	NA	NA	NA	NA	NA	NA	NA	NA	NA	NA	NA	NA	NA	NA	NA	NA	NA	NA	NA	NA	NA	NA	NA	NA	NA	NA	NA	NA	NA	NA	NA	NA	NA	NA	NA
rs12130132	1	154880386	0.395839	-0.040991	2.5e-05	17.7645	NA	NA	NA	NA	NA	NA	NA	NA	NA	NA	NA	NA	NA	NA	NA	NA	NA	NA	NA	NA	NA	NA	NA	NA	NA	NA	NA	NA	NA	NA	NA	NA	0.0543341	0.0766724	0.0523614	-0.0223384	NA
rs1007170	1	154881461	0.43388	0.038295	5.99e-05	16.1058	NA	NA	NA	NA	NA	NA	NA	NA	NA	NA	NA	NA	NA	NA	NA	NA	NA	NA	NA	NA	NA	NA	NA	NA	NA	NA	NA	NA	NA	NA	NA	NA	NA	NA	NA	NA	NA
rs10908448	1	154882544	0.471458	0.032912	0.0005102	12.078	NA	NA	NA	NA	NA	NA	NA	NA	NA	NA	NA	NA	NA	NA	NA	NA	NA	NA	NA	NA	NA	NA	NA	NA	NA	NA	NA	NA	NA	NA	NA	NA	NA	NA	NA	NA	NA
rs4845688	1	154884142	0.471248	0.032512	0.0005985	11.7806	NA	NA	NA	NA	NA	NA	NA	NA	NA	NA	NA	NA	NA	NA	NA	NA	NA	NA	NA	NA	NA	NA	NA	NA	NA	NA	NA	NA	NA	NA	NA	NA	NA	NA	NA	NA	NA
rs906593	1	154885255	0.471419	0.032416	0.0006239	11.7033	NA	NA	NA	NA	0.257489	0.559151	0.253362	-0.301662	0.282272	0.559151	0.279585	-0.27688	NA	NA	NA	NA	NA	NA	NA	NA	NA	NA	NA	NA	NA	NA	NA	NA	NA	NA	NA	NA	0.409563	0.557408	0.397197	-0.147845	NA
rs4845689	1	154885524	0.471473	0.032592	0.0005818	11.8333	NA	NA	NA	NA	NA	NA	NA	NA	0.271702	0.543065	0.269147	-0.271363	NA	NA	NA	NA	NA	NA	NA	NA	NA	NA	NA	NA	NA	NA	NA	NA	NA	NA	NA	NA	0.395238	0.541336	0.383116	-0.146098	NA
rs4240874	1	154885779	0.47157	0.03248	0.0006095	11.7467	NA	NA	NA	NA	NA	NA	NA	NA	0.278706	0.553778	0.276063	-0.275073	NA	NA	NA	NA	NA	NA	NA	NA	NA	NA	NA	NA	NA	NA	NA	NA	NA	NA	NA	NA	0.404749	0.552039	0.392463	-0.14729	NA
rs4240875	1	154885782	0.471472	0.032605	0.0005805	11.8375	NA	NA	NA	NA	NA	NA	NA	NA	0.271369	0.54255	0.268817	-0.271181	NA	NA	NA	NA	NA	NA	NA	NA	NA	NA	NA	NA	NA	NA	NA	NA	NA	NA	NA	NA	0.394783	0.540821	0.38267	-0.146038	NA
rs4845690	1	154886817	0.470591	0.03254	0.0006085	11.7498	NA	NA	NA	NA	NA	NA	NA	NA	NA	NA	NA	NA	NA	NA	NA	NA	NA	NA	NA	NA	NA	NA	NA	NA	NA	NA	NA	NA	NA	NA	NA	NA	NA	NA	NA	NA	NA
rs2174507	1	154887949	0.465927	0.03331	0.0004835	12.1782	NA	NA	NA	NA	NA	NA	NA	NA	NA	NA	NA	NA	NA	NA	NA	NA	NA	NA	NA	NA	NA	NA	NA	NA	NA	NA	NA	NA	NA	NA	NA	NA	NA	NA	NA	NA	NA
chr1:154888348:D	1	154888348	0.44627	0.033316	0.0006379	11.662	NA	NA	NA	NA	NA	NA	NA	NA	NA	NA	NA	NA	NA	NA	NA	NA	NA	NA	NA	NA	NA	NA	NA	NA	NA	NA	NA	NA	NA	NA	NA	NA	NA	NA	NA	NA	NA
rs4339857	1	154888962	0.471836	0.03297	0.0005099	12.0791	NA	NA	NA	NA	NA	NA	NA	NA	NA	NA	NA	NA	NA	NA	NA	NA	NA	NA	NA	NA	NA	NA	NA	NA	NA	NA	NA	NA	NA	NA	NA	NA	NA	NA	NA	NA	NA
rs4845691	1	154890227	0.434497	0.038665	5.28e-05	16.3448	NA	NA	NA	NA	NA	NA	NA	NA	NA	NA	NA	NA	NA	NA	NA	NA	NA	NA	NA	NA	NA	NA	NA	NA	NA	NA	NA	NA	NA	NA	NA	NA	NA	NA	NA	NA	NA
rs10796935	1	154891363	0.471852	0.033016	0.0005045	12.099	NA	NA	NA	NA	NA	NA	NA	NA	0.251209	0.510238	0.248771	-0.259029	NA	NA	NA	NA	NA	NA	NA	NA	0.305388	0.510238	0.301012	-0.20485	NA	NA	NA	NA	NA	NA	NA	NA	NA	NA	NA	NA	NA
chr1:154891469:D	1	154891469	0.430677	0.039005	4.77e-05	16.5374	NA	NA	NA	NA	NA	NA	NA	NA	NA	NA	NA	NA	NA	NA	NA	NA	NA	NA	NA	NA	NA	NA	NA	NA	NA	NA	NA	NA	NA	NA	NA	NA	NA	NA	NA	NA	NA
rs6674853	1	154892753	0.428715	-0.038568	5.93e-05	16.1249	NA	NA	NA	NA	NA	NA	NA	NA	NA	NA	NA	NA	NA	NA	NA	NA	NA	NA	NA	NA	NA	NA	NA	NA	NA	NA	NA	NA	NA	NA	NA	NA	NA	NA	NA	NA	NA
rs1109815	1	154909268	0.472312	0.033477	0.000446	12.3289	NA	NA	NA	NA	0.214254	0.482031	0.210623	-0.267777	0.2345	0.482031	0.232154	-0.247531	NA	NA	NA	NA	0.286076	0.482031	0.28269	-0.195955	0.285326	0.482031	0.281287	-0.196705	0.275577	0.482031	0.27175	-0.206455	0.197147	0.482031	0.201373	-0.284885	0.343119	0.480389	0.332044	-0.13727
rs877343	1	154910012	0.472654	0.032895	0.0005643	11.8902	NA	NA	NA	NA	0.243875	0.536028	0.239895	-0.292152	0.267196	0.536028	0.264677	-0.268832	NA	NA	NA	NA	0.32567	0.536028	0.321695	-0.210358	0.324443	0.536028	0.319756	-0.211585	0.313246	0.536028	0.30909	-0.222782	0.224457	0.536028	0.229675	-0.31157	0.389052	0.534306	0.377041	-0.145254	CKS1B
rs58629129	1	154910930	0.39614	-0.040486	3.82e-05	16.9588	0.0632846	0.103965	0.0617128	-0.0406803	0.0515891	0.103965	0.0503164	-0.0523758	0.0542449	0.103965	0.053401	-0.04972	NA	NA	NA	NA	0.0631535	0.103965	0.0621647	-0.0408114	0.0641387	0.103965	0.0628722	-0.0398262	0.0621499	0.103965	0.0611121	-0.041815	0.0480436	0.103965	0.0478283	-0.0559212	NA	NA	NA	NA
rs4845693	1	154911257	0.465028	0.035047	0.0002382	13.5029	0.196256	0.346965	0.192403	-0.150709	0.14999	0.346965	0.147243	-0.196975	0.163218	0.346965	0.161359	-0.183747	0.179494	0.346965	0.174833	-0.167471	0.198284	0.346965	0.196067	-0.148681	0.198744	0.346965	0.195781	-0.148221	0.192016	0.346965	0.189101	-0.154949	0.138219	0.346965	0.140387	-0.208746	NA	NA	NA	NA
rs4845694	1	154911651	0.472381	0.033471	0.0004498	12.3131	0.28372	0.483964	0.278125	-0.200244	0.215267	0.483964	0.211623	-0.268697	0.235621	0.483964	0.233268	-0.248343	NA	NA	NA	NA	0.287442	0.483964	0.284035	-0.196522	0.286676	0.483964	0.282614	-0.197288	0.276876	0.483964	0.273036	-0.207088	0.198079	0.483964	0.202339	-0.285885	NA	NA	NA	NA
rs72702224	1	154911689	0.401491	-0.042321	1.39e-05	18.8828	0.0339158	0.0505049	0.032884	-0.0165891	0.0289022	0.0505049	0.0281026	-0.0216027	0.0298384	0.0505049	0.0291999	-0.0206665	0.0317886	0.0505049	0.0304419	-0.0187163	0.0334629	0.0505049	0.0328765	-0.0170419	0.0342322	0.0505049	0.0334922	-0.0162726	0.033289	0.0505049	0.0327318	-0.0172159	0.0271434	0.0505049	0.0267135	-0.0233615	NA	NA	NA	NA
rs4845695	1	154911798	0.40381	-0.042056	1.59e-05	18.6264	0.0368223	0.0556029	0.0357284	-0.0187807	NA	NA	NA	NA	0.032279	0.0556029	0.0316128	-0.0233239	0.0344676	0.0556029	0.0330292	-0.0211353	0.0363854	0.0556029	0.0357562	-0.0192175	0.0371867	0.0556029	0.0363912	-0.0184162	0.0361437	0.0556029	0.0355383	-0.0194592	NA	NA	NA	NA	NA	NA	NA	NA	NA
rs4845696	1	154911922	0.472831	0.032779	0.0006005	11.7744	0.331946	0.550353	0.325514	-0.218407	NA	NA	NA	NA	0.276451	0.550353	0.273837	-0.273902	0.303204	0.550353	0.297453	-0.247149	0.336709	0.550353	0.332576	-0.213644	0.335346	0.550353	0.330486	-0.215007	0.323764	0.550353	0.319526	-0.226589	NA	NA	NA	NA	NA	NA	NA	NA	NA
rs12046459	1	154912017	0.417939	0.033834	0.0009628	10.8978	0.420904	0.656747	0.413228	-0.235843	NA	NA	NA	NA	0.354449	0.656747	0.350916	-0.302298	0.386051	0.656747	0.380165	-0.270696	0.427424	0.656747	0.422123	-0.229323	0.424962	0.656747	0.418832	-0.231786	0.410581	0.656747	0.405821	-0.246166	NA	NA	NA	NA	NA	NA	NA	NA	NA
rs11264290	1	154912300	0.478244	0.034303	0.0003421	12.8246	0.242908	0.422706	0.238094	-0.179798	0.184577	0.422706	0.181332	-0.23813	0.201624	0.422706	0.199483	-0.221082	0.221755	0.422706	0.216585	-0.200952	0.245735	0.422706	0.242973	-0.176971	0.245451	0.422706	0.242102	-0.177256	0.237261	0.422706	0.233821	-0.185446	NA	NA	NA	NA	NA	NA	NA	NA	CKS1B
rs12095061	1	154912968	0.474359	0.032831	0.000598	11.7822	0.331214	0.549392	0.324794	-0.218178	0.251669	0.549392	0.247603	-0.297724	0.275822	0.549392	0.273215	-0.273571	0.302529	0.549392	0.29678	-0.246863	0.335961	0.549392	0.331839	-0.213431	0.334608	0.549392	0.329759	-0.214785	0.323051	0.549392	0.318818	-0.226341	NA	NA	NA	NA	NA	NA	NA	NA	NA
rs6699043	1	154913021	0.472175	0.033671	0.0004194	12.4437	0.272829	0.468076	0.267436	-0.195247	0.207029	0.468076	0.203488	-0.261046	0.226506	0.468076	0.224207	-0.241569	NA	NA	NA	NA	0.276312	0.468076	0.273075	-0.191764	0.275677	0.468076	0.271803	-0.192399	0.266299	0.468076	0.26256	-0.201777	0.190502	0.468076	0.194488	-0.277574	NA	NA	NA	NA
rs6686873	1	154913404	0.472304	0.033621	0.0004291	12.401	0.276353	0.473253	0.270894	-0.1969	0.209691	0.473253	0.206116	-0.263563	0.229452	0.473253	0.227135	-0.243801	NA	NA	NA	NA	0.279914	0.473253	0.276621	-0.19334	0.279236	0.473253	0.275301	-0.194017	0.269721	0.473253	0.265949	-0.203533	0.192949	0.473253	0.197024	-0.280304	NA	NA	NA	NA
rs11264291	1	154914797	0.452059	0.032556	0.0007442	11.3755	0.370952	0.59947	0.363923	-0.228518	0.282818	0.59947	0.278437	-0.316652	0.310269	0.59947	0.307244	-0.289201	NA	NA	NA	NA	0.376519	0.59947	0.371842	-0.222951	0.374668	0.59947	0.369215	-0.224802	0.361771	0.59947	0.357269	-0.237699	0.260546	0.59947	0.267073	-0.338925	NA	NA	NA	NA
rs2335408	1	154915977	0.472442	0.034043	0.0003679	12.6886	NA	NA	NA	NA	0.192332	0.438721	0.188983	-0.246388	0.210225	0.438721	0.208027	-0.228495	NA	NA	NA	NA	0.256335	0.438721	0.253407	-0.182386	0.255929	0.438721	0.252399	-0.182791	0.247325	0.438721	0.243778	-0.191396	NA	NA	NA	NA	NA	NA	NA	NA	NA
rs2102423	1	154916068	0.472455	0.034082	0.0003623	12.7172	0.251064	0.435324	0.246089	-0.18426	0.190673	0.435324	0.187346	-0.244651	0.208385	0.435324	0.206199	-0.226939	NA	NA	NA	NA	0.25407	0.435324	0.251177	-0.181255	0.25369	0.435324	0.250199	-0.181634	0.245174	0.435324	0.24165	-0.19015	NA	NA	NA	NA	NA	NA	NA	NA	NA
rs2335409	1	154916106	0.433223	0.03978	3.76e-05	16.9888	0.0626647	0.102805	0.0611026	-0.0401401	0.0511177	0.102805	0.0498541	-0.0516871	0.0537342	0.102805	0.0528931	-0.0490706	NA	NA	NA	NA	0.0625238	0.102805	0.0615429	-0.040281	0.0635066	0.102805	0.0622505	-0.0392982	0.0615405	0.102805	0.0605126	-0.0412643	NA	NA	NA	NA	NA	NA	NA	NA	NA
rs705094	1	154917314	0.457897	0.036085	0.000172	14.1146	0.161066	0.28601	0.157973	-0.124944	0.124179	0.28601	0.121779	-0.161831	0.134477	0.28601	0.132861	-0.151534	0.147729	0.28601	0.143557	-0.138281	0.16269	0.28601	0.16072	-0.12332	0.16343	0.28601	0.160823	-0.122581	0.157889	0.28601	0.155415	-0.128122	NA	NA	NA	NA	0.194402	0.284939	0.18753	-0.0905371	NA
rs2061690	1	154919080	0.459298	0.036859	0.0001214	14.7708	NA	NA	NA	NA	0.101337	0.229516	0.0992414	-0.128179	0.109049	0.229516	0.107672	-0.120467	NA	NA	NA	NA	0.131084	0.229516	0.129375	-0.0984321	0.132007	0.229516	0.129766	-0.0975093	0.127567	0.229516	0.125518	-0.101948	NA	NA	NA	NA	NA	NA	NA	NA	NA
rs3738026	1	154919565	0.464808	0.034975	0.0002669	13.2895	NA	NA	NA	NA	NA	NA	NA	NA	0.174519	0.369958	0.172572	-0.195439	NA	NA	NA	NA	0.212217	0.369958	0.209916	-0.157741	0.212551	0.369958	0.209464	-0.157407	0.205377	0.369958	0.202299	-0.164581	NA	NA	NA	NA	NA	NA	NA	NA	NA
rs12087657	1	154948327	0.295843	0.039641	0.0003998	12.5331	NA	NA	NA	NA	0.201551	0.457286	0.198081	-0.255735	0.220441	0.457286	0.218178	-0.236845	NA	NA	NA	NA	0.268884	0.457286	0.265761	-0.188403	0.268335	0.457286	0.264588	-0.188951	0.259242	0.457286	0.255573	-0.198044	NA	NA	NA	NA	NA	NA	NA	NA	NA
rs77885114	1	154974619	0.0793	0.068347	0.0007806	11.2868	0.379973	0.61027	0.372818	-0.230297	0.289989	0.61027	0.285541	-0.320281	0.318173	0.61027	0.315054	-0.292098	NA	NA	NA	NA	0.385719	0.61027	0.380923	-0.224551	0.383756	0.61027	0.378173	-0.226514	0.370574	0.61027	0.366019	-0.239696	NA	NA	NA	NA	0.456928	0.608509	0.443896	-0.151581	NA
rs56103503	1	154980351	0.389598	-0.035878	0.0007026	11.4824	0.360244	0.586382	0.353372	-0.226137	0.274356	0.586382	0.270056	-0.312026	0.300929	0.586382	0.298016	-0.285452	0.329377	0.586382	0.323537	-0.257005	0.365594	0.586382	0.361062	-0.220787	0.363877	0.586382	0.358582	-0.222504	0.351329	0.586382	0.346894	-0.235053	NA	NA	NA	NA	NA	NA	NA	NA	NA
rs1870940	1	154984363	0.228286	0.041632	0.0004885	12.1591	0.296966	0.502839	0.291131	-0.205873	0.225339	0.502839	0.221572	-0.2775	0.246751	0.502839	0.244337	-0.256088	0.271056	0.502839	0.265477	-0.231783	0.300978	0.502839	0.297367	-0.201861	0.30005	0.502839	0.295763	-0.202789	0.289745	0.502839	0.285788	-0.213094	NA	NA	NA	NA	NA	NA	NA	NA	NA
rs3820225	1	154986793	0.478127	0.035124	0.0003761	12.6473	NA	NA	NA	NA	0.19474	0.443618	0.191359	-0.248878	0.212894	0.443618	0.210679	-0.230724	NA	NA	NA	NA	0.259617	0.443618	0.256638	-0.184001	0.259175	0.443618	0.255587	-0.184444	0.250441	0.443618	0.246862	-0.193177	0.179212	0.443618	0.182795	-0.264407	NA	NA	NA	NA
rs11264295	1	154987526	0.469306	0.033048	0.0006966	11.4983	NA	NA	NA	NA	0.273111	0.584424	0.268823	-0.311313	0.299553	0.584424	0.296657	-0.28487	NA	NA	NA	NA	0.363981	0.584424	0.359471	-0.220443	0.362284	0.584424	0.357011	-0.22214	0.349787	0.584424	0.345363	-0.234636	NA	NA	NA	NA	NA	NA	NA	NA	NA
rs2242195	1	154988957	0.426269	0.036974	0.0002061	13.7746	0.179854	0.31894	0.176352	-0.139086	0.13792	0.31894	0.135356	-0.18102	0.149803	0.31894	0.148053	-0.169137	0.16468	0.31894	0.160235	-0.15426	0.181695	0.31894	0.179587	-0.137245	0.182293	0.31894	0.17949	-0.136646	0.176111	0.31894	0.173396	-0.142829	NA	NA	NA	NA	NA	NA	NA	NA	NA
rs6673081	1	154989595	0.417379	0.040575	5.28e-05	16.3448	0.077408	0.130582	0.0756324	-0.0531744	0.062274	0.130582	0.0608031	-0.0683084	0.0658665	0.130582	0.0649538	-0.0647159	0.0716962	0.130582	0.0691468	-0.0588862	0.0775265	0.130582	0.0763648	-0.053056	0.0785494	0.130582	0.077053	-0.052033	0.0760407	0.130582	0.0747781	-0.0545418	0.0578524	0.130582	0.0578061	-0.07273	0.0894517	0.130163	0.0863563	-0.040711
rs905938	1	154991389	0.225868	0.039387	0.0007618	11.3321	0.375353	0.604765	0.368262	-0.229412	0.286312	0.604765	0.281898	-0.318453	0.314121	0.604765	0.31105	-0.290644	NA	NA	NA	NA	0.381008	0.604765	0.376272	-0.223757	0.379102	0.604765	0.373585	-0.225663	0.366065	0.604765	0.361537	-0.238699	0.263794	0.604765	0.270438	-0.34097	NA	NA	NA	NA
rs4845701	1	154992955	0.422945	0.036134	0.000296	13.0955	0.223266	0.39155	0.218849	-0.168284	NA	NA	NA	NA	0.185402	0.39155	0.183374	-0.206148	NA	NA	NA	NA	0.225665	0.39155	0.223219	-0.165886	0.225799	0.39155	0.222602	-0.165751	NA	NA	NA	NA	NA	NA	NA	NA	NA	NA	NA	NA	NA
chr1:154993915:D	1	154993915	0.224184	0.039034	0.0008978	11.0273	NA	NA	NA	NA	NA	NA	NA	NA	NA	NA	NA	NA	NA	NA	NA	NA	NA	NA	NA	NA	NA	NA	NA	NA	NA	NA	NA	NA	NA	NA	NA	NA	NA	NA	NA	NA	NA
rs6671688	1	154994265	0.466075	0.034134	0.0004374	12.3652	0.279332	0.477602	0.273817	-0.198271	NA	NA	NA	NA	NA	NA	NA	NA	NA	NA	NA	NA	0.282958	0.477602	0.279619	-0.194645	NA	NA	NA	NA	NA	NA	NA	NA	NA	NA	NA	NA	NA	NA	NA	NA	NA
rs11264296	1	154994750	0.465986	0.034368	0.0004023	12.5215	0.266498	0.458687	0.261225	-0.192189	NA	NA	NA	NA	NA	NA	NA	NA	0.243218	0.458687	0.237847	-0.21547	0.269843	0.458687	0.266705	-0.188845	NA	NA	NA	NA	0.260153	0.458687	0.256475	-0.198535	NA	NA	NA	NA	NA	NA	NA	NA	ZBTB7B
rs2242193	1	154995503	0.467862	0.034612	0.0003488	12.7883	0.245642	0.426957	0.240774	-0.181315	0.186618	0.426957	0.183346	-0.240338	0.203889	0.426957	0.201732	-0.223068	0.224238	0.426957	0.219044	-0.202718	0.248529	0.426957	0.245723	-0.178428	0.248211	0.426957	0.244816	-0.178746	0.239913	0.426957	0.236445	-0.187044	NA	NA	NA	NA	0.298773	0.425433	0.288774	-0.12666	ZBTB7B
rs74520550	1	155006450	0.150134	0.050462	0.0003732	12.6618	NA	NA	NA	NA	NA	NA	NA	NA	0.211954	0.441896	0.209744	-0.229943	NA	NA	NA	NA	NA	NA	NA	NA	0.258032	0.441896	0.254464	-0.183865	NA	NA	NA	NA	NA	NA	NA	NA	NA	NA	NA	NA	NA
rs76306191	1	155006451	0.149737	0.050417	0.0003872	12.593	NA	NA	NA	NA	NA	NA	NA	NA	0.216459	0.450108	0.214221	-0.233649	NA	NA	NA	NA	NA	NA	NA	NA	0.263504	0.450108	0.259841	-0.186603	NA	NA	NA	NA	NA	NA	NA	NA	NA	NA	NA	NA	NA
rs79380792	1	155013708	0.077176	-0.067685	0.00085	11.1287	NA	NA	NA	NA	NA	NA	NA	NA	NA	NA	NA	NA	NA	NA	NA	NA	NA	NA	NA	NA	0.400246	0.629352	0.394436	-0.229106	NA	NA	NA	NA	NA	NA	NA	NA	NA	NA	NA	NA	NA
rs55668940	1	155014426	0.168702	0.046551	0.0004152	12.4625	NA	NA	NA	NA	NA	NA	NA	NA	NA	NA	NA	NA	NA	NA	NA	NA	0.274737	0.465801	0.271525	-0.191064	0.274121	0.465801	0.270273	-0.19168	NA	NA	NA	NA	NA	NA	NA	NA	NA	NA	NA	NA	NA
rs11589479	1	155033308	0.153943	-0.048903	0.0004679	12.2394	0.289998	0.492971	0.284288	-0.202973	0.220033	0.492971	0.216331	-0.272938	0.24089	0.492971	0.238507	-0.252081	NA	NA	NA	NA	NA	NA	NA	NA	0.293015	0.492971	0.288846	-0.199956	NA	NA	NA	NA	NA	NA	NA	NA	NA	NA	NA	NA	NA
rs182316345	1	155537880	0.01778	0.158534	0.0007425	11.3797	NA	NA	NA	NA	NA	NA	NA	NA	NA	NA	NA	NA	NA	NA	NA	NA	NA	NA	NA	NA	NA	NA	NA	NA	NA	NA	NA	NA	NA	NA	NA	NA	NA	NA	NA	NA	NA
rs490608	1	155682870	0.368669	-0.033745	0.0006021	11.7695	NA	NA	NA	NA	0.252599	0.550966	0.248524	-0.298366	0.276854	0.550966	0.274234	-0.274112	NA	NA	NA	NA	0.337186	0.550966	0.333047	-0.213779	NA	NA	NA	NA	0.324219	0.550966	0.319977	-0.226746	0.232523	0.550966	0.238034	-0.318443	NA	NA	NA	NA	DAP3
rs821551	1	155688580	0.374907	-0.03296	0.0008756	11.0737	NA	NA	NA	NA	NA	NA	NA	NA	0.337725	0.635936	0.33438	-0.298212	NA	NA	NA	NA	0.408306	0.635936	0.403229	-0.227631	0.40607	0.635936	0.400183	-0.229867	0.392219	0.635936	0.387545	-0.243718	NA	NA	NA	NA	0.481866	0.634181	0.468575	-0.152315	NA
rs9426933	1	155702111	0.371301	-0.032687	0.0008601	11.1068	NA	NA	NA	NA	NA	NA	NA	NA	0.334634	0.631977	0.331325	-0.297343	NA	NA	NA	NA	NA	NA	NA	NA	NA	NA	NA	NA	NA	NA	NA	NA	NA	NA	NA	NA	NA	NA	NA	NA	NA
rs644853	1	155706217	0.413692	-0.042335	3.74e-05	16.999	NA	NA	NA	NA	0.0509599	0.102417	0.0496994	-0.0514569	0.0535632	0.102417	0.0527232	-0.0488535	NA	NA	NA	NA	NA	NA	NA	NA	0.063295	0.102417	0.0620425	-0.0391217	NA	NA	NA	NA	0.0474655	0.102417	0.0472414	-0.0549512	NA	NA	NA	NA
rs6665227	1	155710460	0.369636	-0.03352	0.0006058	11.7581	NA	NA	NA	NA	NA	NA	NA	NA	NA	NA	NA	NA	NA	NA	NA	NA	NA	NA	NA	NA	0.336906	0.552376	0.332021	-0.215471	NA	NA	NA	NA	NA	NA	NA	NA	NA	NA	NA	NA	NA
rs10908482	1	155713873	0.367274	-0.033042	0.0007089	11.4658	NA	NA	NA	NA	NA	NA	NA	NA	NA	NA	NA	NA	NA	NA	NA	NA	NA	NA	NA	NA	0.36554	0.588418	0.36022	-0.222877	NA	NA	NA	NA	NA	NA	NA	NA	NA	NA	NA	NA	NA
rs6427287	1	155723420	0.368309	-0.032441	0.0008927	11.0379	NA	NA	NA	NA	0.310842	0.640209	0.306212	-0.329367	0.341091	0.640209	0.337708	-0.299118	NA	NA	NA	NA	NA	NA	NA	NA	0.409887	0.640209	0.40395	-0.230321	NA	NA	NA	NA	NA	NA	NA	NA	NA	NA	NA	NA	NA
rs7550402	1	155724898	0.366664	-0.033035	0.0007117	11.4584	NA	NA	NA	NA	NA	NA	NA	NA	NA	NA	NA	NA	NA	NA	NA	NA	NA	NA	NA	NA	NA	NA	NA	NA	NA	NA	NA	NA	NA	NA	NA	NA	NA	NA	NA	NA	NA
rs7541060	1	155728088	0.366918	-0.032918	0.0007384	11.39	NA	NA	NA	NA	NA	NA	NA	NA	NA	NA	NA	NA	NA	NA	NA	NA	NA	NA	NA	NA	NA	NA	NA	NA	NA	NA	NA	NA	NA	NA	NA	NA	NA	NA	NA	NA	NA
rs822527	1	155738053	0.389107	-0.033193	0.0006858	11.5273	0.355792	0.580853	0.348986	-0.225061	NA	NA	NA	NA	NA	NA	NA	NA	0.325249	0.580853	0.31942	-0.255604	0.361051	0.580853	0.356581	-0.219801	NA	NA	NA	NA	0.346989	0.580853	0.342583	-0.233863	NA	NA	NA	NA	NA	NA	NA	NA	NA
rs708611	1	155743310	0.387037	-0.03257	0.0008412	11.1481	NA	NA	NA	NA	NA	NA	NA	NA	NA	NA	NA	NA	NA	NA	NA	NA	0.400353	0.627034	0.395373	-0.226682	NA	NA	NA	NA	0.384592	0.627034	0.379957	-0.242443	NA	NA	NA	NA	0.473123	0.625276	0.459915	-0.152153	NA
rs822025	1	155748832	0.387779	-0.032745	0.0008176	11.2008	NA	NA	NA	NA	NA	NA	NA	NA	NA	NA	NA	NA	NA	NA	NA	NA	NA	NA	NA	NA	NA	NA	NA	NA	NA	NA	NA	NA	NA	NA	NA	NA	NA	NA	NA	NA	NA
rs2985707	1	155749870	0.387121	-0.032553	0.0008659	11.0944	NA	NA	NA	NA	NA	NA	NA	NA	NA	NA	NA	NA	NA	NA	NA	NA	NA	NA	NA	NA	NA	NA	NA	NA	NA	NA	NA	NA	NA	NA	NA	NA	NA	NA	NA	NA	NA
rs2948072	1	155750326	0.39299	-0.033865	0.0005588	11.9084	NA	NA	NA	NA	NA	NA	NA	NA	NA	NA	NA	NA	NA	NA	NA	NA	NA	NA	NA	NA	NA	NA	NA	NA	NA	NA	NA	NA	NA	NA	NA	NA	NA	NA	NA	NA	NA
rs2948071	1	155750365	0.407346	-0.034214	0.0005882	11.813	NA	NA	NA	NA	NA	NA	NA	NA	NA	NA	NA	NA	NA	NA	NA	NA	NA	NA	NA	NA	NA	NA	NA	NA	NA	NA	NA	NA	NA	NA	NA	NA	NA	NA	NA	NA	NA
rs28582361	1	155753289	0.361406	-0.033832	0.0005578	11.9118	NA	NA	NA	NA	NA	NA	NA	NA	NA	NA	NA	NA	NA	NA	NA	NA	NA	NA	NA	NA	NA	NA	NA	NA	NA	NA	NA	NA	NA	NA	NA	NA	NA	NA	NA	NA	NA
rs6674000	1	156739383	0.053205	0.073336	0.0005513	11.9336	NA	NA	NA	NA	0.240799	0.530657	0.236853	-0.289858	0.263806	0.530657	0.261304	-0.26685	NA	NA	NA	NA	0.321593	0.530657	0.317677	-0.209064	0.320415	0.530657	0.315793	-0.210242	0.309363	0.530657	0.305238	-0.221294	NA	NA	NA	NA	NA	NA	NA	NA	NA
rs10489836	1	158532183	0.024154	-0.12443	0.0003765	12.6454	NA	NA	NA	NA	NA	NA	NA	NA	NA	NA	NA	NA	NA	NA	NA	NA	NA	NA	NA	NA	NA	NA	NA	NA	NA	NA	NA	NA	NA	NA	NA	NA	NA	NA	NA	NA	NA
rs35601028	1	158564051	0.026045	-0.118404	0.0004796	12.1934	NA	NA	NA	NA	NA	NA	NA	NA	NA	NA	NA	NA	NA	NA	NA	NA	NA	NA	NA	NA	NA	NA	NA	NA	NA	NA	NA	NA	NA	NA	NA	NA	NA	NA	NA	NA	NA
chr1:158572501:D	1	158572501	0.024576	-0.126841	0.000289	13.1404	NA	NA	NA	NA	NA	NA	NA	NA	NA	NA	NA	NA	NA	NA	NA	NA	NA	NA	NA	NA	NA	NA	NA	NA	NA	NA	NA	NA	NA	NA	NA	NA	NA	NA	NA	NA	NA
rs1894042	1	158852953	0.316482	0.034681	0.0005295	12.0088	NA	NA	NA	NA	NA	NA	NA	NA	NA	NA	NA	NA	NA	NA	NA	NA	NA	NA	NA	NA	NA	NA	NA	NA	NA	NA	NA	NA	NA	NA	NA	NA	NA	NA	NA	NA	NA
rs74839845	1	158859450	0.221222	0.040904	0.0006937	11.5061	NA	NA	NA	NA	NA	NA	NA	NA	NA	NA	NA	NA	NA	NA	NA	NA	NA	NA	NA	NA	NA	NA	NA	NA	NA	NA	NA	NA	NA	NA	NA	NA	NA	NA	NA	NA	NA
rs2252815	1	159889686	0.485465	-0.033239	0.0004141	12.4675	NA	NA	NA	NA	0.205561	0.465202	0.202039	-0.259641	0.224881	0.465202	0.222592	-0.240321	NA	NA	NA	NA	0.274323	0.465202	0.271117	-0.190878	0.273711	0.465202	0.269871	-0.19149	0.264409	0.465202	0.26069	-0.200793	0.189152	0.465202	0.19309	-0.27605	NA	NA	NA	NA
rs11265297	1	159890459	0.397593	-0.031596	0.0008314	11.1698	NA	NA	NA	NA	0.299658	0.62442	0.295124	-0.324761	0.328812	0.62442	0.32557	-0.295608	NA	NA	NA	NA	0.398041	0.62442	0.39309	-0.226378	0.395929	0.62442	0.390178	-0.228491	0.382376	0.62442	0.377754	-0.242044	0.276224	0.62442	0.283313	-0.348196	NA	NA	NA	NA
rs55633025	1	159890969	0.447648	-0.037336	7.76e-05	15.6159	0.0983647	0.170372	0.0963376	-0.0720073	0.0779852	0.170372	0.0762456	-0.0923868	0.0831689	0.170372	0.0820609	-0.0872031	NA	NA	NA	NA	0.0989292	0.170372	0.0975319	-0.0714428	0.0999512	0.170372	0.0981376	-0.0704208	0.096666	0.170372	0.0950793	-0.0737061	NA	NA	NA	NA	NA	NA	NA	NA	NA
chr1:159891160:D	1	159891160	0.400633	0.044269	1.09e-05	19.3468	NA	NA	NA	NA	NA	NA	NA	NA	NA	NA	NA	NA	NA	NA	NA	NA	NA	NA	NA	NA	NA	NA	NA	NA	NA	NA	NA	NA	NA	NA	NA	NA	NA	NA	NA	NA	NA
rs6427499	1	159891917	0.47977	-0.035605	0.0001891	13.9364	0.170681	0.302969	0.167377	-0.132288	0.131208	0.302969	0.128723	-0.17176	0.142315	0.302969	0.14063	-0.160653	NA	NA	NA	NA	0.172416	0.302969	0.170374	-0.130553	0.173086	0.302969	0.170376	-0.129883	0.167215	0.302969	0.164616	-0.135754	0.121026	0.302969	0.122639	-0.181943	0.206384	0.301834	0.199115	-0.0954502
rs2789422	1	159892088	0.391593	0.047312	2.46e-06	22.1975	0.0120892	0.0149278	0.0116181	-0.00283853	0.0111571	0.0149278	0.0107894	-0.00377063	0.0111516	0.0149278	0.0108097	-0.00377617	NA	NA	NA	NA	0.0117044	0.0149278	0.0114682	-0.0032234	0.0121137	0.0149278	0.0118209	-0.00281412	0.0118707	0.0149278	0.0116671	-0.00305703	NA	NA	NA	NA	0.0122512	0.0149266	0.0115837	-0.00267533	NA
rs7551141	1	159892780	0.429029	-0.036853	0.00012	14.7927	0.128891	0.227795	0.126506	-0.0989039	0.100652	0.227795	0.098566	-0.127143	0.108287	0.227795	0.106918	-0.119507	0.118714	0.227795	0.115078	-0.10908	0.130137	0.227795	0.128437	-0.0976576	0.131064	0.227795	0.128836	-0.0967305	0.126659	0.227795	0.124623	-0.101136	0.09302	0.227795	0.0938048	-0.134775	0.15421	0.226957	0.148729	-0.0727471
rs10752633	1	159896294	0.427914	-0.035111	0.0002883	13.1449	0.219832	0.385993	0.215486	-0.166161	0.167415	0.385993	0.164411	-0.218579	0.182575	0.385993	0.180567	-0.203419	NA	NA	NA	NA	0.222157	0.385993	0.219766	-0.163836	0.222362	0.385993	0.219192	-0.163631	0.214878	0.385993	0.211689	-0.171115	NA	NA	NA	NA	NA	NA	NA	NA	NA
rs13052	1	159897126	0.449488	0.034883	0.0003251	12.9199	NA	NA	NA	NA	0.179306	0.411618	0.176134	-0.232312	0.195777	0.411618	0.193675	-0.215841	NA	NA	NA	NA	NA	NA	NA	NA	0.23838	0.411618	0.235084	-0.173238	NA	NA	NA	NA	0.165055	0.411618	0.168138	-0.246563	NA	NA	NA	NA
rs3747615	1	159898100	0.449447	0.034848	0.0002993	13.0748	0.224723	0.393899	0.220276	-0.169176	0.171042	0.393899	0.167987	-0.222857	0.186603	0.393899	0.184567	-0.207296	NA	NA	NA	NA	0.227154	0.393899	0.224684	-0.166745	0.227258	0.393899	0.224049	-0.166641	NA	NA	NA	NA	NA	NA	NA	NA	NA	NA	NA	NA	NA
rs7543462	1	159898913	0.448347	0.035144	0.0002823	13.1843	0.217124	0.381587	0.212833	-0.164463	0.165408	0.381587	0.162433	-0.216179	0.180346	0.381587	0.178355	-0.201241	NA	NA	NA	NA	0.21939	0.381587	0.217043	-0.162197	0.21965	0.381587	0.216503	-0.161937	0.212251	0.381587	0.209093	-0.169335	0.152324	0.381587	0.154967	-0.229263	NA	NA	NA	NA
rs3827531	1	159902526	0.449122	0.032832	0.0007541	11.3509	NA	NA	NA	NA	0.284789	0.602466	0.28039	-0.317676	0.312443	0.602466	0.309392	-0.290023	NA	NA	NA	NA	0.379053	0.602466	0.374343	-0.223412	NA	NA	NA	NA	0.364196	0.602466	0.359678	-0.23827	NA	NA	NA	NA	NA	NA	NA	NA	NA
chr1:160705647:D	1	160705647	0.404204	0.040602	0.0009259	10.9702	NA	NA	NA	NA	NA	NA	NA	NA	NA	NA	NA	NA	NA	NA	NA	NA	NA	NA	NA	NA	NA	NA	NA	NA	NA	NA	NA	NA	NA	NA	NA	NA	NA	NA	NA	NA	NA
rs76309459	1	161179114	0.008237	-0.237657	0.0009248	10.9724	NA	NA	NA	NA	0.316501	0.64797	0.311826	-0.331469	0.347294	0.64797	0.343841	-0.300676	NA	NA	NA	NA	0.419269	0.64797	0.414062	-0.228702	0.416902	0.64797	0.410874	-0.231068	0.402743	0.64797	0.398018	-0.245227	NA	NA	NA	NA	NA	NA	NA	NA	NA
rs12124105	1	162122627	0.058345	0.078645	0.0009448	10.9327	0.417142	0.652644	0.409509	-0.235501	NA	NA	NA	NA	NA	NA	NA	NA	0.382511	0.652644	0.376622	-0.270132	0.423594	0.652644	0.418337	-0.22905	0.421176	0.652644	0.415094	-0.231467	0.406899	0.652644	0.402155	-0.245744	NA	NA	NA	NA	0.498557	0.650898	0.485127	-0.152342	NA
rs113217120	1	162771534	0.022958	0.117336	0.0006243	11.7021	NA	NA	NA	NA	NA	NA	NA	NA	NA	NA	NA	NA	NA	NA	NA	NA	0.343727	0.559299	0.339495	-0.215572	NA	NA	NA	NA	0.330455	0.559299	0.326166	-0.228843	NA	NA	NA	NA	NA	NA	NA	NA	NA
rs10047084	1	162928339	0.364037	0.031609	0.0009455	10.9314	NA	NA	NA	NA	NA	NA	NA	NA	NA	NA	NA	NA	NA	NA	NA	NA	NA	NA	NA	NA	NA	NA	NA	NA	NA	NA	NA	NA	NA	NA	NA	NA	NA	NA	NA	NA	NA
chr1:165606443:D	1	165606443	0.340303	-0.035438	0.0005448	11.9557	NA	NA	NA	NA	NA	NA	NA	NA	NA	NA	NA	NA	NA	NA	NA	NA	NA	NA	NA	NA	NA	NA	NA	NA	NA	NA	NA	NA	NA	NA	NA	NA	NA	NA	NA	NA	NA
rs12132672	1	166052526	0.198729	0.041476	0.0003435	12.8169	NA	NA	NA	NA	NA	NA	NA	NA	NA	NA	NA	NA	NA	NA	NA	NA	NA	NA	NA	NA	NA	NA	NA	NA	NA	NA	NA	NA	NA	NA	NA	NA	NA	NA	NA	NA	NA
rs12078862	1	166054215	0.195635	0.041933	0.0002986	13.0792	NA	NA	NA	NA	NA	NA	NA	NA	NA	NA	NA	NA	NA	NA	NA	NA	NA	NA	NA	NA	NA	NA	NA	NA	NA	NA	NA	NA	NA	NA	NA	NA	NA	NA	NA	NA	NA
rs142021236	1	166071900	0.184874	0.039397	0.0007698	11.3127	NA	NA	NA	NA	NA	NA	NA	NA	NA	NA	NA	NA	NA	NA	NA	NA	NA	NA	NA	NA	NA	NA	NA	NA	NA	NA	NA	NA	NA	NA	NA	NA	NA	NA	NA	NA	NA
rs148682966	1	166072956	0.178499	0.042047	0.0004139	12.4684	NA	NA	NA	NA	NA	NA	NA	NA	NA	NA	NA	NA	NA	NA	NA	NA	NA	NA	NA	NA	NA	NA	NA	NA	NA	NA	NA	NA	NA	NA	NA	NA	NA	NA	NA	NA	NA
rs115426525	1	166078803	0.184638	0.040156	0.0005851	11.8228	NA	NA	NA	NA	NA	NA	NA	NA	NA	NA	NA	NA	NA	NA	NA	NA	NA	NA	NA	NA	NA	NA	NA	NA	NA	NA	NA	NA	NA	NA	NA	NA	NA	NA	NA	NA	NA
rs12030010	1	166082352	0.184931	0.03931	0.0007137	11.4532	NA	NA	NA	NA	NA	NA	NA	NA	NA	NA	NA	NA	NA	NA	NA	NA	NA	NA	NA	NA	NA	NA	NA	NA	NA	NA	NA	NA	NA	NA	NA	NA	NA	NA	NA	NA	NA
rs59317225	1	166084708	0.185111	0.039452	0.0006779	11.5489	NA	NA	NA	NA	NA	NA	NA	NA	NA	NA	NA	NA	NA	NA	NA	NA	NA	NA	NA	NA	NA	NA	NA	NA	NA	NA	NA	NA	NA	NA	NA	NA	NA	NA	NA	NA	NA
rs56044172	1	166085133	0.1836	0.039821	0.0006271	11.6938	NA	NA	NA	NA	NA	NA	NA	NA	NA	NA	NA	NA	NA	NA	NA	NA	NA	NA	NA	NA	NA	NA	NA	NA	NA	NA	NA	NA	NA	NA	NA	NA	NA	NA	NA	NA	NA
rs12123839	1	166085802	0.18505	0.039039	0.0007672	11.319	NA	NA	NA	NA	NA	NA	NA	NA	NA	NA	NA	NA	NA	NA	NA	NA	NA	NA	NA	NA	NA	NA	NA	NA	NA	NA	NA	NA	NA	NA	NA	NA	NA	NA	NA	NA	NA
rs4147482	1	166087621	0.185294	0.038674	0.0008479	11.1333	NA	NA	NA	NA	NA	NA	NA	NA	NA	NA	NA	NA	NA	NA	NA	NA	NA	NA	NA	NA	NA	NA	NA	NA	NA	NA	NA	NA	NA	NA	NA	NA	NA	NA	NA	NA	NA
rs10918370	1	166089728	0.183767	0.0401	0.0005775	11.8471	NA	NA	NA	NA	NA	NA	NA	NA	NA	NA	NA	NA	NA	NA	NA	NA	NA	NA	NA	NA	NA	NA	NA	NA	NA	NA	NA	NA	NA	NA	NA	NA	NA	NA	NA	NA	NA
rs10918371	1	166093073	0.185939	0.038587	0.0008527	11.1229	0.396963	0.630057	0.38958	-0.233094	NA	NA	NA	NA	NA	NA	NA	NA	NA	NA	NA	NA	NA	NA	NA	NA	NA	NA	NA	NA	NA	NA	NA	NA	NA	NA	NA	NA	NA	NA	NA	NA	NA
rs10918372	1	166093279	0.185942	0.038594	0.0008508	11.127	NA	NA	NA	NA	NA	NA	NA	NA	NA	NA	NA	NA	NA	NA	NA	NA	NA	NA	NA	NA	NA	NA	NA	NA	NA	NA	NA	NA	NA	NA	NA	NA	NA	NA	NA	NA	NA
rs12097635	1	166095965	0.185693	0.038232	0.0009528	10.9171	NA	NA	NA	NA	NA	NA	NA	NA	NA	NA	NA	NA	NA	NA	NA	NA	NA	NA	NA	NA	NA	NA	NA	NA	NA	NA	NA	NA	NA	NA	NA	NA	NA	NA	NA	NA	NA
rs6659245	1	166096565	0.185987	0.038488	0.0008773	11.0701	NA	NA	NA	NA	NA	NA	NA	NA	NA	NA	NA	NA	NA	NA	NA	NA	NA	NA	NA	NA	NA	NA	NA	NA	NA	NA	NA	NA	NA	NA	NA	NA	NA	NA	NA	NA	NA
rs1002160	1	166097758	0.185799	0.038299	0.0009322	10.9576	NA	NA	NA	NA	NA	NA	NA	NA	NA	NA	NA	NA	NA	NA	NA	NA	NA	NA	NA	NA	NA	NA	NA	NA	NA	NA	NA	NA	NA	NA	NA	NA	NA	NA	NA	NA	NA
rs731264	1	166099921	0.186078	0.038927	0.0007739	11.3028	NA	NA	NA	NA	NA	NA	NA	NA	NA	NA	NA	NA	NA	NA	NA	NA	NA	NA	NA	NA	NA	NA	NA	NA	NA	NA	NA	NA	NA	NA	NA	NA	NA	NA	NA	NA	NA
rs12065238	1	166101602	0.181161	0.041312	0.000432	12.3884	NA	NA	NA	NA	NA	NA	NA	NA	NA	NA	NA	NA	NA	NA	NA	NA	NA	NA	NA	NA	NA	NA	NA	NA	NA	NA	NA	NA	NA	NA	NA	NA	NA	NA	NA	NA	NA
chr1:166102766:D	1	166102766	0.185561	0.038492	0.000897	11.0289	NA	NA	NA	NA	NA	NA	NA	NA	NA	NA	NA	NA	NA	NA	NA	NA	NA	NA	NA	NA	NA	NA	NA	NA	NA	NA	NA	NA	NA	NA	NA	NA	NA	NA	NA	NA	NA
rs151250811	1	168709094	0.022007	-0.112229	0.0008957	11.0316	NA	NA	NA	NA	NA	NA	NA	NA	NA	NA	NA	NA	NA	NA	NA	NA	0.412842	0.640948	0.40771	-0.228107	NA	NA	NA	NA	NA	NA	NA	NA	NA	NA	NA	NA	NA	NA	NA	NA	NA
rs10918969	1	168713704	0.023399	-0.117643	0.0003074	13.0248	NA	NA	NA	NA	NA	NA	NA	NA	NA	NA	NA	NA	NA	NA	NA	NA	NA	NA	NA	NA	NA	NA	NA	NA	NA	NA	NA	NA	NA	NA	NA	NA	NA	NA	NA	NA	NA
rs12066125	1	168721607	0.022978	-0.112217	0.0006092	11.7477	0.33448	0.553665	0.328007	-0.219185	NA	NA	NA	NA	0.278631	0.553665	0.275989	-0.275034	0.305541	0.553665	0.29978	-0.248124	0.339296	0.553665	0.335126	-0.214369	0.337901	0.553665	0.333001	-0.215764	0.32623	0.553665	0.321973	-0.227435	NA	NA	NA	NA	0.404648	0.551926	0.392364	-0.147278	NA
rs10918973	1	168722270	0.022992	-0.112256	0.0006078	11.7519	0.334074	0.553135	0.327607	-0.219062	NA	NA	NA	NA	NA	NA	NA	NA	0.305166	0.553135	0.299407	-0.247969	0.338881	0.553135	0.334717	-0.214254	0.337492	0.553135	0.332598	-0.215643	0.325835	0.553135	0.32158	-0.2273	NA	NA	NA	NA	NA	NA	NA	NA	NA
rs12094755	1	168723501	0.023337	-0.114779	0.0004263	12.4132	NA	NA	NA	NA	NA	NA	NA	NA	0.228606	0.471769	0.226294	-0.243164	NA	NA	NA	NA	0.278879	0.471769	0.275603	-0.19289	NA	NA	NA	NA	0.268737	0.471769	0.264976	-0.203032	NA	NA	NA	NA	NA	NA	NA	NA	NA
rs12164646	1	168727128	0.023114	-0.115523	0.0004217	12.4335	NA	NA	NA	NA	NA	NA	NA	NA	NA	NA	NA	NA	NA	NA	NA	NA	0.27717	0.469313	0.27392	-0.192142	NA	NA	NA	NA	0.267114	0.469313	0.263368	-0.202199	NA	NA	NA	NA	NA	NA	NA	NA	NA
rs12047231	1	169182149	0.095405	-0.052022	0.0009912	10.8439	NA	NA	NA	NA	NA	NA	NA	NA	NA	NA	NA	NA	NA	NA	NA	NA	NA	NA	NA	NA	NA	NA	NA	NA	NA	NA	NA	NA	NA	NA	NA	NA	NA	NA	NA	NA	NA
rs61808865	1	169200510	0.095348	-0.05204	0.000996	10.835	NA	NA	NA	NA	NA	NA	NA	NA	NA	NA	NA	NA	NA	NA	NA	NA	NA	NA	NA	NA	NA	NA	NA	NA	NA	NA	NA	NA	NA	NA	NA	NA	NA	NA	NA	NA	NA
chr1:169209947:D	1	169209947	0.09071	-0.054403	0.0009239	10.9742	NA	NA	NA	NA	NA	NA	NA	NA	NA	NA	NA	NA	NA	NA	NA	NA	NA	NA	NA	NA	NA	NA	NA	NA	NA	NA	NA	NA	NA	NA	NA	NA	NA	NA	NA	NA	NA
chr1:169218170:D	1	169218170	0.089828	-0.057304	0.0005391	11.9753	NA	NA	NA	NA	NA	NA	NA	NA	NA	NA	NA	NA	NA	NA	NA	NA	NA	NA	NA	NA	NA	NA	NA	NA	NA	NA	NA	NA	NA	NA	NA	NA	NA	NA	NA	NA	NA
rs12037211	1	169218924	0.095516	-0.052579	0.0009052	11.0121	0.408662	0.643271	0.401131	-0.234609	NA	NA	NA	NA	NA	NA	NA	NA	NA	NA	NA	NA	0.414958	0.643271	0.409801	-0.228313	NA	NA	NA	NA	0.398603	0.643271	0.393897	-0.244668	NA	NA	NA	NA	NA	NA	NA	NA	NA
rs7521338	1	169247957	0.099183	-0.053289	0.0006836	11.5333	NA	NA	NA	NA	NA	NA	NA	NA	NA	NA	NA	NA	NA	NA	NA	NA	NA	NA	NA	NA	NA	NA	NA	NA	NA	NA	NA	NA	NA	NA	NA	NA	NA	NA	NA	NA	NA
rs10919146	1	169313682	0.112216	-0.048788	0.0009862	10.8533	NA	NA	NA	NA	NA	NA	NA	NA	NA	NA	NA	NA	NA	NA	NA	NA	NA	NA	NA	NA	NA	NA	NA	NA	NA	NA	NA	NA	NA	NA	NA	NA	NA	NA	NA	NA	NA
rs11809378	1	169322521	0.112207	-0.049342	0.000865	11.0963	NA	NA	NA	NA	NA	NA	NA	NA	NA	NA	NA	NA	NA	NA	NA	NA	NA	NA	NA	NA	NA	NA	NA	NA	NA	NA	NA	NA	NA	NA	NA	NA	NA	NA	NA	NA	NA
rs61806990	1	169325903	0.112171	-0.049028	0.0008888	11.046	NA	NA	NA	NA	NA	NA	NA	NA	NA	NA	NA	NA	NA	NA	NA	NA	NA	NA	NA	NA	0.409022	0.639243	0.403096	-0.230221	NA	NA	NA	NA	NA	NA	NA	NA	NA	NA	NA	NA	NA
rs72702156	1	169330062	0.112263	-0.048875	0.000904	11.0145	NA	NA	NA	NA	NA	NA	NA	NA	0.343292	0.642979	0.339884	-0.299687	NA	NA	NA	NA	0.414691	0.642979	0.409538	-0.228288	NA	NA	NA	NA	NA	NA	NA	NA	NA	NA	NA	NA	NA	NA	NA	NA	NA
rs139434466	1	169373833	0.11027	-0.049226	0.0009372	10.9477	NA	NA	NA	NA	NA	NA	NA	NA	NA	NA	NA	NA	NA	NA	NA	NA	NA	NA	NA	NA	NA	NA	NA	NA	NA	NA	NA	NA	NA	NA	NA	NA	NA	NA	NA	NA	NA
rs140323067	1	169635577	0.021782	-0.130975	0.0003356	12.8604	NA	NA	NA	NA	NA	NA	NA	NA	NA	NA	NA	NA	NA	NA	NA	NA	0.242996	0.418519	0.240277	-0.175523	0.24277	0.418519	0.239442	-0.175749	0.234661	0.418519	0.231249	-0.183858	NA	NA	NA	NA	NA	NA	NA	NA	NA
rs12760161	1	172497874	0.318132	-0.034474	0.0005082	12.0853	NA	NA	NA	NA	NA	NA	NA	NA	NA	NA	NA	NA	NA	NA	NA	NA	0.307616	0.511918	0.303905	-0.204302	NA	NA	NA	NA	0.296059	0.511918	0.292047	-0.215859	NA	NA	NA	NA	NA	NA	NA	NA	NA
rs2516064	1	172522891	0.319456	-0.034628	0.0004647	12.2522	NA	NA	NA	NA	NA	NA	NA	NA	NA	NA	NA	NA	NA	NA	NA	NA	NA	NA	NA	NA	NA	NA	NA	NA	NA	NA	NA	NA	NA	NA	NA	NA	NA	NA	NA	NA	NA
rs2227189	1	172583552	0.318246	-0.035361	0.0003742	12.6568	NA	NA	NA	NA	NA	NA	NA	NA	NA	NA	NA	NA	NA	NA	NA	NA	NA	NA	NA	NA	NA	NA	NA	NA	NA	NA	NA	NA	NA	NA	NA	NA	NA	NA	NA	NA	NA
rs730278	1	172603940	0.320977	-0.03391	0.000596	11.7884	NA	NA	NA	NA	NA	NA	NA	NA	NA	NA	NA	NA	NA	NA	NA	NA	NA	NA	NA	NA	NA	NA	NA	NA	NA	NA	NA	NA	NA	NA	NA	NA	NA	NA	NA	NA	NA
rs763109	1	172604210	0.320893	-0.034171	0.0005428	11.9626	NA	NA	NA	NA	NA	NA	NA	NA	NA	NA	NA	NA	NA	NA	NA	NA	NA	NA	NA	NA	NA	NA	NA	NA	NA	NA	NA	NA	NA	NA	NA	NA	NA	NA	NA	NA	NA
rs56032857	1	175300214	0.385514	0.046919	0.0006161	11.7267	NA	NA	NA	NA	NA	NA	NA	NA	NA	NA	NA	NA	NA	NA	NA	NA	NA	NA	NA	NA	NA	NA	NA	NA	NA	NA	NA	NA	NA	NA	NA	NA	NA	NA	NA	NA	NA
rs182014049	1	177368404	0.080623	0.07599	0.0006662	11.5813	NA	NA	NA	NA	NA	NA	NA	NA	NA	NA	NA	NA	NA	NA	NA	NA	NA	NA	NA	NA	NA	NA	NA	NA	NA	NA	NA	NA	NA	NA	NA	NA	NA	NA	NA	NA	NA
rs7539215	1	178471494	0.373299	0.03256	0.0009034	11.0158	NA	NA	NA	NA	NA	NA	NA	NA	NA	NA	NA	NA	NA	NA	NA	NA	NA	NA	NA	NA	NA	NA	NA	NA	NA	NA	NA	NA	NA	NA	NA	NA	NA	NA	NA	NA	NA
chr1:178527082:I	1	178527082	0.42903	-0.033044	0.000745	11.3735	NA	NA	NA	NA	NA	NA	NA	NA	NA	NA	NA	NA	NA	NA	NA	NA	NA	NA	NA	NA	NA	NA	NA	NA	NA	NA	NA	NA	NA	NA	NA	NA	NA	NA	NA	NA	NA
rs56990776	1	179250833	0.123842	-0.04825	0.0009635	10.8964	NA	NA	NA	NA	NA	NA	NA	NA	NA	NA	NA	NA	NA	NA	NA	NA	NA	NA	NA	NA	NA	NA	NA	NA	NA	NA	NA	NA	NA	NA	NA	NA	NA	NA	NA	NA	NA
rs541886	1	181451389	0.164628	-0.048133	0.0001536	14.3276	0.150233	0.266648	0.147377	-0.116415	0.116261	0.266648	0.113962	-0.150387	0.125654	0.266648	0.124118	-0.140995	0.13796	0.266648	0.133958	-0.128688	0.15173	0.266648	0.149846	-0.114918	0.152542	0.266648	0.150056	-0.114107	0.147378	0.266648	0.145048	-0.11927	0.107322	0.266648	0.108516	-0.159327	NA	NA	NA	NA
rs556321	1	181453509	0.158434	-0.046484	0.0002681	13.2811	0.210594	0.370881	0.20644	-0.160287	0.160576	0.370881	0.157671	-0.210306	0.174978	0.370881	0.173028	-0.195903	NA	NA	NA	NA	0.212783	0.370881	0.210479	-0.158098	0.213111	0.370881	0.21002	-0.15777	0.20592	0.370881	0.202836	-0.164961	NA	NA	NA	NA	NA	NA	NA	NA	NA
rs556176	1	181453561	0.15835	-0.04456	0.0004799	12.1922	0.29408	0.498767	0.288296	-0.204688	0.223139	0.498767	0.219399	-0.275629	0.244321	0.498767	0.24192	-0.254446	NA	NA	NA	NA	0.298028	0.498767	0.294461	-0.200739	0.297136	0.498767	0.292897	-0.201632	0.286939	0.498767	0.283008	-0.211828	NA	NA	NA	NA	NA	NA	NA	NA	NA
rs10797801	1	182971965	0.422053	-0.030729	0.0009338	10.9544	0.414815	0.650088	0.40721	-0.235273	0.318065	0.650088	0.313377	-0.332023	0.349007	0.650088	0.345535	-0.301081	NA	NA	NA	NA	0.421224	0.650088	0.415994	-0.228864	0.418834	0.650088	0.412782	-0.231254	0.404622	0.650088	0.399888	-0.245466	NA	NA	NA	NA	NA	NA	NA	NA	NA
rs11588675	1	182988052	0.420033	-0.030664	0.0009121	10.998	0.41016	0.644939	0.402611	-0.234779	NA	NA	NA	NA	NA	NA	NA	NA	NA	NA	NA	NA	0.416484	0.644939	0.411309	-0.228455	NA	NA	NA	NA	NA	NA	NA	NA	NA	NA	NA	NA	NA	NA	NA	NA	NA
rs6678517	1	183002639	0.423625	-0.031045	0.0007447	11.3742	0.371078	0.599623	0.364048	-0.228544	0.282918	0.599623	0.278536	-0.316705	0.310379	0.599623	0.307353	-0.289243	0.33944	0.599623	0.333577	-0.260183	0.376647	0.599623	0.371969	-0.222975	0.374795	0.599623	0.36934	-0.224828	0.361894	0.599623	0.357391	-0.237728	NA	NA	NA	NA	0.446818	0.597861	0.43391	-0.151044	LAMC1
rs4129858	1	183004334	0.421732	-0.031008	0.0007622	11.3311	0.375452	0.604884	0.36836	-0.229431	0.286391	0.604884	0.281976	-0.318493	0.314208	0.604884	0.311136	-0.290676	NA	NA	NA	NA	0.381109	0.604884	0.376372	-0.223775	0.379202	0.604884	0.373684	-0.225682	0.366162	0.604884	0.361633	-0.238721	NA	NA	NA	NA	NA	NA	NA	NA	NA
rs10797824	1	183024188	0.421329	-0.03255	0.0004311	12.3923	NA	NA	NA	NA	0.210236	0.474308	0.206655	-0.264072	0.230055	0.474308	0.227735	-0.244253	NA	NA	NA	NA	0.28065	0.474308	0.277347	-0.193658	NA	NA	NA	NA	0.270421	0.474308	0.266643	-0.203887	NA	NA	NA	NA	NA	NA	NA	NA	NA
rs12739316	1	183052080	0.421467	-0.031685	0.0005694	11.8734	NA	NA	NA	NA	NA	NA	NA	NA	NA	NA	NA	NA	NA	NA	NA	NA	0.327253	0.538101	0.323255	-0.210848	NA	NA	NA	NA	0.314754	0.538101	0.310585	-0.223347	NA	NA	NA	NA	0.390869	0.536377	0.378826	-0.145508	NA
rs8179460	1	183056222	0.421506	-0.031925	0.0005208	12.0397	0.307537	0.517551	0.301515	-0.210014	NA	NA	NA	NA	NA	NA	NA	NA	0.280748	0.517551	0.275109	-0.236802	0.311777	0.517551	0.308005	-0.205774	NA	NA	NA	NA	0.300019	0.517551	0.295972	-0.217532	NA	NA	NA	NA	NA	NA	NA	NA	NA
rs10911251	1	183081194	0.436589	-0.032829	0.0003562	12.749	NA	NA	NA	NA	NA	NA	NA	NA	0.206364	0.431575	0.204192	-0.225211	NA	NA	NA	NA	NA	NA	NA	NA	NA	NA	NA	NA	NA	NA	NA	NA	NA	NA	NA	NA	NA	NA	NA	NA	NA
rs34099011	1	183085210	0.425524	-0.032713	0.0004942	12.1374	NA	NA	NA	NA	NA	NA	NA	NA	0.248349	0.505501	0.245925	-0.257152	NA	NA	NA	NA	NA	NA	NA	NA	NA	NA	NA	NA	NA	NA	NA	NA	NA	NA	NA	NA	NA	NA	NA	NA	NA
rs10797855	1	183130293	0.24829	-0.045112	0.0002819	13.187	0.216942	0.38129	0.212655	-0.164348	0.165273	0.38129	0.1623	-0.216017	0.180196	0.38129	0.178207	-0.201094	NA	NA	NA	NA	0.219204	0.38129	0.21686	-0.162086	NA	NA	NA	NA	0.212075	0.38129	0.208919	-0.169215	NA	NA	NA	NA	NA	NA	NA	NA	NA
rs609648	1	183234329	0.224557	0.03792	0.0007773	11.2947	NA	NA	NA	NA	NA	NA	NA	NA	0.317466	0.609315	0.314356	-0.291849	NA	NA	NA	NA	0.384899	0.609315	0.380113	-0.224416	NA	NA	NA	NA	0.369789	0.609315	0.365238	-0.239526	NA	NA	NA	NA	NA	NA	NA	NA	NA
rs656664	1	183237940	0.232687	0.037756	0.0007957	11.2512	0.383626	0.614584	0.37642	-0.230959	0.292903	0.614584	0.288429	-0.321681	0.321381	0.614584	0.318225	-0.293203	NA	NA	NA	NA	0.389443	0.614584	0.3846	-0.225141	0.387435	0.614584	0.381801	-0.227149	0.37414	0.614584	0.369563	-0.240445	NA	NA	NA	NA	NA	NA	NA	NA	NA
rs498993	1	183240470	0.224579	0.038201	0.0007059	11.4736	0.36111	0.587451	0.354224	-0.226341	0.275038	0.587451	0.270732	-0.312413	0.301682	0.587451	0.29876	-0.285768	0.33018	0.587451	0.324338	-0.257271	0.366478	0.587451	0.361934	-0.220973	0.36475	0.587451	0.359441	-0.222701	0.352173	0.587451	0.347732	-0.235278	0.253318	0.587451	0.259584	-0.334133	0.435422	0.585692	0.422666	-0.15027	LAMC2
rs594488	1	183241262	0.22441	0.03816	0.0007127	11.4558	0.362884	0.589636	0.355973	-0.226752	0.276438	0.589636	0.272118	-0.313199	0.303228	0.589636	0.300287	-0.286408	0.331827	0.589636	0.325981	-0.257809	0.368289	0.589636	0.36372	-0.221348	0.366538	0.589636	0.361203	-0.223098	0.353903	0.589636	0.349451	-0.235733	0.254617	0.589636	0.26093	-0.335019	NA	NA	NA	NA
rs4652793	1	183246533	0.265557	0.038123	0.0008164	11.2036	0.38855	0.620348	0.381277	-0.231798	NA	NA	NA	NA	0.325716	0.620348	0.322509	-0.294632	NA	NA	NA	NA	0.394463	0.620348	0.389556	-0.225885	0.392394	0.620348	0.386691	-0.227954	0.378948	0.620348	0.374344	-0.2414	NA	NA	NA	NA	NA	NA	NA	NA	NA
rs72733406	1	183724655	0.01027	0.21613	0.0004712	12.2263	NA	NA	NA	NA	NA	NA	NA	NA	NA	NA	NA	NA	NA	NA	NA	NA	NA	NA	NA	NA	NA	NA	NA	NA	NA	NA	NA	NA	NA	NA	NA	NA	NA	NA	NA	NA	NA
rs60057466	1	183989017	0.24454	-0.037768	0.0004599	12.2716	NA	NA	NA	NA	0.217939	0.48903	0.214262	-0.271091	0.238575	0.48903	0.236206	-0.250455	NA	NA	NA	NA	0.291041	0.48903	0.287579	-0.197989	0.290232	0.48903	0.28611	-0.198798	0.280296	0.48903	0.276425	-0.208734	0.200538	0.48903	0.204887	-0.288491	NA	NA	NA	NA
rs57178358	1	183989106	0.244574	-0.037808	0.0004523	12.3027	NA	NA	NA	NA	0.215932	0.485227	0.21228	-0.269296	0.236356	0.485227	0.233999	-0.248872	NA	NA	NA	NA	0.288338	0.485227	0.284917	-0.19689	0.287561	0.485227	0.283484	-0.197667	0.277726	0.485227	0.273879	-0.207501	0.198691	0.485227	0.202972	-0.286537	NA	NA	NA	NA
rs10911493	1	183989971	0.245036	-0.037709	0.0004523	12.3027	NA	NA	NA	NA	NA	NA	NA	NA	NA	NA	NA	NA	NA	NA	NA	NA	0.288338	0.485227	0.284917	-0.19689	NA	NA	NA	NA	0.277726	0.485227	0.273879	-0.207501	NA	NA	NA	NA	NA	NA	NA	NA	NA
rs12128716	1	183991905	0.245137	-0.037791	0.0004267	12.4115	0.275485	0.471982	0.270042	-0.196497	NA	NA	NA	NA	0.228727	0.471982	0.226414	-0.243255	NA	NA	NA	NA	0.279027	0.471982	0.275748	-0.192955	0.27836	0.471982	0.27444	-0.193622	0.268878	0.471982	0.265115	-0.203104	NA	NA	NA	NA	0.33485	0.470358	0.323963	-0.135508	NA
chr1:184001140:I	1	184001140	0.226126	-0.037997	0.0007003	11.4885	NA	NA	NA	NA	NA	NA	NA	NA	NA	NA	NA	NA	NA	NA	NA	NA	NA	NA	NA	NA	NA	NA	NA	NA	NA	NA	NA	NA	NA	NA	NA	NA	NA	NA	NA	NA	NA
chr1:184001143:I	1	184001143	0.228678	-0.037231	0.0008966	11.0298	NA	NA	NA	NA	NA	NA	NA	NA	NA	NA	NA	NA	NA	NA	NA	NA	NA	NA	NA	NA	NA	NA	NA	NA	NA	NA	NA	NA	NA	NA	NA	NA	NA	NA	NA	NA	NA
rs10911497	1	184001217	0.237372	-0.03672	0.0006993	11.4911	0.359375	0.585307	0.352516	-0.225931	NA	NA	NA	NA	0.300173	0.585307	0.297269	-0.285134	0.328571	0.585307	0.322733	-0.256736	0.364708	0.585307	0.360188	-0.220599	0.363002	0.585307	0.357719	-0.222305	0.350482	0.585307	0.346053	-0.234825	NA	NA	NA	NA	NA	NA	NA	NA	NA
rs12133608	1	184001738	0.237361	-0.037247	0.0005761	11.8517	0.324709	0.540797	0.318396	-0.216087	0.246633	0.540797	0.242623	-0.294163	0.270237	0.540797	0.267699	-0.27056	0.296535	0.540797	0.290814	-0.244261	0.329318	0.540797	0.325291	-0.211478	0.328046	0.540797	0.323302	-0.21275	0.316721	0.540797	0.312537	-0.224075	0.227006	0.540797	0.232316	-0.313791	NA	NA	NA	NA	TSEN15
rs9332418	1	184001892	0.23726	-0.037301	0.0005648	11.8886	0.32129	0.536232	0.315034	-0.214942	0.243993	0.536232	0.240012	-0.292239	0.267325	0.536232	0.264806	-0.268907	0.293387	0.536232	0.287681	-0.242844	0.325826	0.536232	0.321849	-0.210406	0.324596	0.536232	0.319907	-0.211635	0.313394	0.536232	0.309237	-0.222838	NA	NA	NA	NA	NA	NA	NA	NA	NA
rs1926875	1	184002342	0.237191	-0.037193	0.0005846	11.8244	0.327253	0.544172	0.320898	-0.216919	0.2486	0.544172	0.244568	-0.295571	0.272419	0.544172	0.269854	-0.271752	0.298878	0.544172	0.293146	-0.245293	0.331916	0.544172	0.327851	-0.212256	0.330612	0.544172	0.325827	-0.213559	0.319196	0.544172	0.314993	-0.224975	0.228824	0.544172	0.234201	-0.315347	NA	NA	NA	NA	TSEN15
rs756199	1	184002874	0.23707	-0.036791	0.0006668	11.5796	0.350664	0.574421	0.343937	-0.223756	0.266829	0.574421	0.262605	-0.307592	0.29261	0.574421	0.289797	-0.281811	0.320499	0.574421	0.314684	-0.253922	0.355818	0.574421	0.351419	-0.218603	0.354221	0.574421	0.34907	-0.2202	0.341993	0.574421	0.337621	-0.232428	0.245702	0.574421	0.251692	-0.328719	NA	NA	NA	NA	TSEN15
rs4651165	1	184003532	0.23483	-0.035762	0.0009954	10.8361	0.427578	0.663945	0.419825	-0.236367	0.328511	0.663945	0.323742	-0.335434	0.360431	0.663945	0.356833	-0.303514	NA	NA	NA	NA	0.434217	0.663945	0.42884	-0.229728	0.431675	0.663945	0.425463	-0.23227	0.417115	0.663945	0.412327	-0.24683	NA	NA	NA	NA	NA	NA	NA	NA	NA
chr1:184003666:I	1	184003666	0.235272	-0.03717	0.000659	11.6015	NA	NA	NA	NA	NA	NA	NA	NA	NA	NA	NA	NA	NA	NA	NA	NA	NA	NA	NA	NA	NA	NA	NA	NA	NA	NA	NA	NA	NA	NA	NA	NA	NA	NA	NA	NA	NA
chr1:184004279:D	1	184004279	0.234657	-0.037	0.0006976	11.4956	NA	NA	NA	NA	NA	NA	NA	NA	NA	NA	NA	NA	NA	NA	NA	NA	NA	NA	NA	NA	NA	NA	NA	NA	NA	NA	NA	NA	NA	NA	NA	NA	NA	NA	NA	NA	NA
rs10752929	1	184005745	0.237773	-0.036363	0.0007979	11.2461	0.384153	0.615205	0.37694	-0.231052	0.293325	0.615205	0.288847	-0.32188	0.321846	0.615205	0.318684	-0.293359	0.351618	0.615205	0.345736	-0.263587	0.389982	0.615205	0.385131	-0.225223	0.387967	0.615205	0.382325	-0.227238	0.374655	0.615205	0.370076	-0.24055	NA	NA	NA	NA	0.461659	0.613444	0.448573	-0.151785	NA
rs74767794	1	184006128	0.346598	-0.035946	0.0003404	12.8339	0.24221	0.421617	0.23741	-0.179407	0.184056	0.421617	0.180818	-0.237562	0.201046	0.421617	0.198909	-0.220571	0.22112	0.421617	0.215958	-0.200497	0.245021	0.421617	0.242271	-0.176596	0.244752	0.421617	0.241409	-0.176865	0.236583	0.421617	0.233151	-0.185034	NA	NA	NA	NA	0.294595	0.420107	0.284705	-0.125512	TSEN15
rs114661926	1	184006549	0.307929	-0.034318	0.0007932	11.2571	0.383024	0.613877	0.375827	-0.230852	0.292423	0.613877	0.287953	-0.321453	0.320853	0.613877	0.317703	-0.293024	0.350565	0.613877	0.344685	-0.263312	0.38883	0.613877	0.383995	-0.225046	0.38683	0.613877	0.381204	-0.227047	0.373553	0.613877	0.36898	-0.240324	NA	NA	NA	NA	0.460382	0.612115	0.447311	-0.151733	NA
rs1926874	1	184009788	0.346245	-0.032797	0.0007967	11.2489	NA	NA	NA	NA	NA	NA	NA	NA	0.321593	0.614867	0.318434	-0.293274	NA	NA	NA	NA	0.389688	0.614867	0.384841	-0.225179	NA	NA	NA	NA	0.374374	0.614867	0.369796	-0.240493	NA	NA	NA	NA	NA	NA	NA	NA	NA
chr1:184009828:I	1	184009828	0.263199	-0.039293	0.0005872	11.8161	NA	NA	NA	NA	NA	NA	NA	NA	NA	NA	NA	NA	NA	NA	NA	NA	NA	NA	NA	NA	NA	NA	NA	NA	NA	NA	NA	NA	NA	NA	NA	NA	NA	NA	NA	NA	NA
rs10494574	1	184010727	0.347347	-0.032221	0.0009726	10.879	NA	NA	NA	NA	NA	NA	NA	NA	0.356262	0.658942	0.352709	-0.30268	NA	NA	NA	NA	0.429486	0.658942	0.424161	-0.229456	NA	NA	NA	NA	0.412564	0.658942	0.407794	-0.246379	NA	NA	NA	NA	NA	NA	NA	NA	NA
rs4650650	1	184012841	0.346259	-0.032301	0.0009584	10.9063	NA	NA	NA	NA	NA	NA	NA	NA	NA	NA	NA	NA	NA	NA	NA	NA	NA	NA	NA	NA	NA	NA	NA	NA	NA	NA	NA	NA	NA	NA	NA	NA	NA	NA	NA	NA	NA
rs12029527	1	184013318	0.346295	-0.032219	0.0009836	10.8582	NA	NA	NA	NA	NA	NA	NA	NA	NA	NA	NA	NA	NA	NA	NA	NA	NA	NA	NA	NA	NA	NA	NA	NA	NA	NA	NA	NA	NA	NA	NA	NA	NA	NA	NA	NA	NA
rs12022430	1	184013495	0.346303	-0.032206	0.0009844	10.8567	NA	NA	NA	NA	NA	NA	NA	NA	NA	NA	NA	NA	NA	NA	NA	NA	NA	NA	NA	NA	NA	NA	NA	NA	NA	NA	NA	NA	NA	NA	NA	NA	NA	NA	NA	NA	NA
rs12044334	1	184013831	0.346451	-0.032158	0.0009952	10.8365	NA	NA	NA	NA	NA	NA	NA	NA	NA	NA	NA	NA	NA	NA	NA	NA	NA	NA	NA	NA	NA	NA	NA	NA	NA	NA	NA	NA	NA	NA	NA	NA	NA	NA	NA	NA	NA
rs112879035	1	184132112	0.01755	0.181593	0.0001068	15.0125	0.119885	0.211069	0.117652	-0.0911842	NA	NA	NA	NA	NA	NA	NA	NA	NA	NA	NA	NA	0.120977	0.211069	0.119362	-0.0900914	0.121942	0.211069	0.11983	-0.0891267	0.117863	0.211069	0.115956	-0.093206	NA	NA	NA	NA	NA	NA	NA	NA	NA
rs815342	1	190112653	0.340798	-0.033057	0.0006707	11.5687	NA	NA	NA	NA	NA	NA	NA	NA	NA	NA	NA	NA	NA	NA	NA	NA	NA	NA	NA	NA	NA	NA	NA	NA	NA	NA	NA	NA	NA	NA	NA	NA	NA	NA	NA	NA	NA
rs2251247	1	190121957	0.342638	-0.031918	0.000985	10.8556	NA	NA	NA	NA	NA	NA	NA	NA	NA	NA	NA	NA	NA	NA	NA	NA	NA	NA	NA	NA	NA	NA	NA	NA	NA	NA	NA	NA	NA	NA	NA	NA	NA	NA	NA	NA	NA
rs1333321	1	190130209	0.340813	-0.03275	0.0007453	11.3727	NA	NA	NA	NA	NA	NA	NA	NA	NA	NA	NA	NA	NA	NA	NA	NA	NA	NA	NA	NA	NA	NA	NA	NA	NA	NA	NA	NA	NA	NA	NA	NA	NA	NA	NA	NA	NA
rs815334	1	190136798	0.35446	-0.032018	0.0008942	11.0347	NA	NA	NA	NA	NA	NA	NA	NA	NA	NA	NA	NA	NA	NA	NA	NA	0.412506	0.640579	0.407378	-0.228073	NA	NA	NA	NA	0.396249	0.640579	0.391555	-0.24433	NA	NA	NA	NA	NA	NA	NA	NA	NA
rs2488478	1	190143061	0.35561	-0.032124	0.000832	11.1685	NA	NA	NA	NA	NA	NA	NA	NA	NA	NA	NA	NA	NA	NA	NA	NA	0.398184	0.624581	0.39323	-0.226397	NA	NA	NA	NA	NA	NA	NA	NA	NA	NA	NA	NA	NA	NA	NA	NA	NA
rs1539478	1	190147332	0.355527	-0.032578	0.0006933	11.5071	NA	NA	NA	NA	NA	NA	NA	NA	NA	NA	NA	NA	NA	NA	NA	NA	NA	NA	NA	NA	NA	NA	NA	NA	NA	NA	NA	NA	NA	NA	NA	NA	NA	NA	NA	NA	NA
rs1935873	1	190151286	0.356827	-0.033476	0.0005122	12.0707	NA	NA	NA	NA	NA	NA	NA	NA	NA	NA	NA	NA	NA	NA	NA	NA	NA	NA	NA	NA	NA	NA	NA	NA	NA	NA	NA	NA	NA	NA	NA	NA	NA	NA	NA	NA	NA
rs815343	1	190155633	0.354768	-0.032731	0.000655	11.6128	NA	NA	NA	NA	NA	NA	NA	NA	NA	NA	NA	NA	NA	NA	NA	NA	NA	NA	NA	NA	NA	NA	NA	NA	NA	NA	NA	NA	NA	NA	NA	NA	NA	NA	NA	NA	NA
rs815349	1	190156857	0.355949	-0.032478	0.0007292	11.4133	NA	NA	NA	NA	NA	NA	NA	NA	NA	NA	NA	NA	NA	NA	NA	NA	NA	NA	NA	NA	NA	NA	NA	NA	NA	NA	NA	NA	NA	NA	NA	NA	NA	NA	NA	NA	NA
chr1:190157021:I	1	190157021	0.356206	-0.033265	0.0005943	11.7937	NA	NA	NA	NA	NA	NA	NA	NA	NA	NA	NA	NA	NA	NA	NA	NA	NA	NA	NA	NA	NA	NA	NA	NA	NA	NA	NA	NA	NA	NA	NA	NA	NA	NA	NA	NA	NA
rs1093089	1	190157767	0.355034	-0.032578	0.0006943	11.5044	NA	NA	NA	NA	NA	NA	NA	NA	NA	NA	NA	NA	NA	NA	NA	NA	NA	NA	NA	NA	NA	NA	NA	NA	NA	NA	NA	NA	NA	NA	NA	NA	NA	NA	NA	NA	NA
rs1093087	1	190158036	0.354787	-0.032943	0.0006048	11.7611	NA	NA	NA	NA	NA	NA	NA	NA	NA	NA	NA	NA	NA	NA	NA	NA	NA	NA	NA	NA	NA	NA	NA	NA	NA	NA	NA	NA	NA	NA	NA	NA	NA	NA	NA	NA	NA
rs815347	1	190158784	0.355076	-0.032297	0.0007722	11.3069	NA	NA	NA	NA	NA	NA	NA	NA	NA	NA	NA	NA	NA	NA	NA	NA	NA	NA	NA	NA	NA	NA	NA	NA	NA	NA	NA	NA	NA	NA	NA	NA	NA	NA	NA	NA	NA
rs815345	1	190160848	0.354802	-0.032555	0.0007053	11.4752	NA	NA	NA	NA	NA	NA	NA	NA	NA	NA	NA	NA	NA	NA	NA	NA	NA	NA	NA	NA	NA	NA	NA	NA	NA	NA	NA	NA	NA	NA	NA	NA	NA	NA	NA	NA	NA
rs1855240	1	190163532	0.354752	-0.032532	0.0007145	11.4511	NA	NA	NA	NA	NA	NA	NA	NA	NA	NA	NA	NA	NA	NA	NA	NA	NA	NA	NA	NA	NA	NA	NA	NA	NA	NA	NA	NA	NA	NA	NA	NA	NA	NA	NA	NA	NA
rs1323299	1	192510030	0.245529	0.036766	0.0009187	10.9846	0.411585	0.646521	0.404018	-0.234936	0.315436	0.646521	0.310769	-0.331085	0.346127	0.646521	0.342687	-0.300394	0.377289	0.646521	0.371398	-0.269231	0.417935	0.646521	0.412743	-0.228586	0.415584	0.646521	0.409573	-0.230937	0.401462	0.646521	0.396743	-0.245059	NA	NA	NA	NA	NA	NA	NA	NA	NA
rs184919545	1	194542308	0.012764	0.175159	0.0007439	11.3762	NA	NA	NA	NA	NA	NA	NA	NA	NA	NA	NA	NA	NA	NA	NA	NA	NA	NA	NA	NA	NA	NA	NA	NA	NA	NA	NA	NA	NA	NA	NA	NA	NA	NA	NA	NA	NA
rs71631900	1	197422656	0.188002	-0.046303	0.000666	11.5818	NA	NA	NA	NA	NA	NA	NA	NA	NA	NA	NA	NA	NA	NA	NA	NA	NA	NA	NA	NA	NA	NA	NA	NA	NA	NA	NA	NA	NA	NA	NA	NA	NA	NA	NA	NA	NA
rs4915557	1	197582601	0.187378	0.039064	0.0009685	10.8868	NA	NA	NA	NA	NA	NA	NA	NA	0.355505	0.658027	0.351961	-0.302522	NA	NA	NA	NA	NA	NA	NA	NA	NA	NA	NA	NA	NA	NA	NA	NA	NA	NA	NA	NA	NA	NA	NA	NA	NA
rs12022672	1	197588006	0.184534	0.039728	0.0009419	10.9384	NA	NA	NA	NA	NA	NA	NA	NA	0.350539	0.651973	0.347049	-0.301435	NA	NA	NA	NA	0.422971	0.651973	0.417721	-0.229002	0.420561	0.651973	0.414487	-0.231412	NA	NA	NA	NA	NA	NA	NA	NA	NA	NA	NA	NA	NA
rs143337104	1	197596196	0.189536	0.039181	0.000866	11.0942	NA	NA	NA	NA	NA	NA	NA	NA	NA	NA	NA	NA	NA	NA	NA	NA	NA	NA	NA	NA	NA	NA	NA	NA	NA	NA	NA	NA	NA	NA	NA	NA	NA	NA	NA	NA	NA
rs12133530	1	197597469	0.175421	0.042103	0.0006964	11.4988	NA	NA	NA	NA	NA	NA	NA	NA	NA	NA	NA	NA	NA	NA	NA	NA	NA	NA	NA	NA	NA	NA	NA	NA	NA	NA	NA	NA	NA	NA	NA	NA	NA	NA	NA	NA	NA
chr1:197604105:D	1	197604105	0.18873	0.039623	0.0007953	11.2522	NA	NA	NA	NA	NA	NA	NA	NA	NA	NA	NA	NA	NA	NA	NA	NA	NA	NA	NA	NA	NA	NA	NA	NA	NA	NA	NA	NA	NA	NA	NA	NA	NA	NA	NA	NA	NA
chr1:197604142:D	1	197604142	0.186533	0.039335	0.0009617	10.8999	NA	NA	NA	NA	NA	NA	NA	NA	NA	NA	NA	NA	NA	NA	NA	NA	NA	NA	NA	NA	NA	NA	NA	NA	NA	NA	NA	NA	NA	NA	NA	NA	NA	NA	NA	NA	NA
rs139246433	1	197691802	0.019892	-0.163876	0.0002069	13.7674	NA	NA	NA	NA	NA	NA	NA	NA	NA	NA	NA	NA	NA	NA	NA	NA	NA	NA	NA	NA	NA	NA	NA	NA	NA	NA	NA	NA	NA	NA	NA	NA	NA	NA	NA	NA	NA
rs12060793	1	200521412	0.488526	-0.031256	0.0007613	11.3333	NA	NA	NA	NA	NA	NA	NA	NA	NA	NA	NA	NA	NA	NA	NA	NA	NA	NA	NA	NA	NA	NA	NA	NA	NA	NA	NA	NA	NA	NA	NA	NA	NA	NA	NA	NA	NA
rs6667775	1	200522269	0.487935	-0.031929	0.0005778	11.8462	NA	NA	NA	NA	NA	NA	NA	NA	NA	NA	NA	NA	NA	NA	NA	NA	NA	NA	NA	NA	NA	NA	NA	NA	NA	NA	NA	NA	NA	NA	NA	NA	NA	NA	NA	NA	NA
rs28608585	1	200641948	0.445885	0.033335	0.0006769	11.5516	0.353403	0.577864	0.346633	-0.224461	0.268976	0.577864	0.264731	-0.308888	0.294984	0.577864	0.292143	-0.28288	NA	NA	NA	NA	0.358613	0.577864	0.354175	-0.219251	NA	NA	NA	NA	0.344661	0.577864	0.340271	-0.233203	NA	NA	NA	NA	NA	NA	NA	NA	NA
rs11582610	1	200645101	0.407975	-0.031789	0.0006905	11.5146	0.357045	0.582414	0.350221	-0.225369	NA	NA	NA	NA	NA	NA	NA	NA	NA	NA	NA	NA	0.36233	0.582414	0.357842	-0.220084	0.360653	0.582414	0.355405	-0.221761	0.348211	0.582414	0.343796	-0.234203	NA	NA	NA	NA	NA	NA	NA	NA	NA
rs4387211	1	200645938	0.407926	-0.031653	0.000728	11.4164	0.366834	0.594472	0.359865	-0.227637	NA	NA	NA	NA	NA	NA	NA	NA	NA	NA	NA	NA	0.372318	0.594472	0.367697	-0.222153	NA	NA	NA	NA	0.357755	0.594472	0.353278	-0.236717	NA	NA	NA	NA	NA	NA	NA	NA	NA
rs10919997	1	200646650	0.407967	-0.031714	0.0007109	11.4605	0.362416	0.58906	0.355511	-0.226644	NA	NA	NA	NA	NA	NA	NA	NA	NA	NA	NA	NA	0.36781	0.58906	0.363249	-0.22125	NA	NA	NA	NA	NA	NA	NA	NA	NA	NA	NA	NA	NA	NA	NA	NA	NA
rs12760355	1	200647275	0.407196	-0.031878	0.0006776	11.5497	NA	NA	NA	NA	NA	NA	NA	NA	NA	NA	NA	NA	NA	NA	NA	NA	NA	NA	NA	NA	NA	NA	NA	NA	NA	NA	NA	NA	NA	NA	NA	NA	NA	NA	NA	NA	NA
rs4437908	1	200648439	0.407937	-0.031738	0.0007043	11.4779	NA	NA	NA	NA	NA	NA	NA	NA	NA	NA	NA	NA	NA	NA	NA	NA	NA	NA	NA	NA	NA	NA	NA	NA	NA	NA	NA	NA	NA	NA	NA	NA	NA	NA	NA	NA	NA
rs4072551	1	200649121	0.407945	-0.031783	0.0006941	11.505	NA	NA	NA	NA	NA	NA	NA	NA	NA	NA	NA	NA	NA	NA	NA	NA	NA	NA	NA	NA	NA	NA	NA	NA	NA	NA	NA	NA	NA	NA	NA	NA	NA	NA	NA	NA	NA
rs4072554	1	200649366	0.407941	-0.031776	0.000697	11.4972	NA	NA	NA	NA	NA	NA	NA	NA	NA	NA	NA	NA	NA	NA	NA	NA	NA	NA	NA	NA	NA	NA	NA	NA	NA	NA	NA	NA	NA	NA	NA	NA	NA	NA	NA	NA	NA
rs10919999	1	200649759	0.408632	-0.031919	0.0006601	11.5984	NA	NA	NA	NA	NA	NA	NA	NA	NA	NA	NA	NA	NA	NA	NA	NA	NA	NA	NA	NA	NA	NA	NA	NA	NA	NA	NA	NA	NA	NA	NA	NA	NA	NA	NA	NA	NA
rs12061556	1	200650239	0.407937	-0.031817	0.0006869	11.5244	NA	NA	NA	NA	NA	NA	NA	NA	NA	NA	NA	NA	NA	NA	NA	NA	NA	NA	NA	NA	NA	NA	NA	NA	NA	NA	NA	NA	NA	NA	NA	NA	NA	NA	NA	NA	NA
rs116368817	1	201762497	0.037714	-0.097759	0.0005794	11.841	0.3257	0.542113	0.31937	-0.216413	0.247399	0.542113	0.24338	-0.294714	0.271087	0.542113	0.268538	-0.271026	NA	NA	NA	NA	0.33033	0.542113	0.326288	-0.211783	0.329045	0.542113	0.324285	-0.213067	0.317685	0.542113	0.313494	-0.224428	NA	NA	NA	NA	0.394398	0.540385	0.382291	-0.145987	NA
rs2678210	1	201787940	0.285695	-0.044802	1.35e-05	18.9385	NA	NA	NA	NA	NA	NA	NA	NA	NA	NA	NA	NA	NA	NA	NA	NA	0.032861	0.0494615	0.0322835	-0.0166005	0.0336234	0.0494615	0.0328949	-0.0158381	0.0327005	0.0494615	0.0321533	-0.016761	NA	NA	NA	NA	NA	NA	NA	NA	NA
rs2644109	1	201797535	0.306306	-0.03963	7.79e-05	15.6086	0.0986007	0.17082	0.0965711	-0.0722195	0.0781615	0.17082	0.076419	-0.0926587	0.0833636	0.17082	0.0822536	-0.0874566	NA	NA	NA	NA	0.0991707	0.17082	0.0977709	-0.0716495	0.100192	0.17082	0.0983753	-0.0706278	0.0968984	0.17082	0.0953081	-0.0739218	NA	NA	NA	NA	NA	NA	NA	NA	NA
chr1:201797600:D	1	201797600	0.271657	-0.04275	5.97e-05	16.1121	NA	NA	NA	NA	NA	NA	NA	NA	NA	NA	NA	NA	NA	NA	NA	NA	NA	NA	NA	NA	NA	NA	NA	NA	NA	NA	NA	NA	NA	NA	NA	NA	NA	NA	NA	NA	NA
rs2678204	1	201800511	0.310216	-0.037832	0.0001529	14.3362	NA	NA	NA	NA	0.115952	0.265887	0.113657	-0.149935	0.12531	0.265887	0.123777	-0.140578	NA	NA	NA	NA	0.151302	0.265887	0.149422	-0.114585	0.152116	0.265887	0.149636	-0.113771	0.146968	0.265887	0.144643	-0.11892	0.107038	0.265887	0.108224	-0.158849	NA	NA	NA	NA
rs2820295	1	201800868	0.308754	-0.039112	9.14e-05	15.3065	NA	NA	NA	NA	0.0858265	0.190305	0.0839621	-0.104478	0.0918414	0.190305	0.0906404	-0.0984634	NA	NA	NA	NA	0.109693	0.190305	0.108187	-0.0806112	0.110694	0.190305	0.108731	-0.0796109	0.10702	0.190305	0.105275	-0.0832851	NA	NA	NA	NA	NA	NA	NA	NA	NA
rs2494114	1	201801011	0.310195	-0.037767	0.0001566	14.2911	NA	NA	NA	NA	NA	NA	NA	NA	0.127122	0.26989	0.125573	-0.142768	NA	NA	NA	NA	0.153555	0.26989	0.151656	-0.116335	0.154355	0.26989	0.151849	-0.115535	0.149128	0.26989	0.146774	-0.120762	NA	NA	NA	NA	NA	NA	NA	NA	NA
rs2644111	1	201802052	0.30701	-0.038636	0.0001141	14.8878	NA	NA	NA	NA	NA	NA	NA	NA	0.105038	0.220432	0.103701	-0.115394	NA	NA	NA	NA	0.126096	0.220432	0.124433	-0.0943358	0.127041	0.220432	0.124863	-0.0933912	NA	NA	NA	NA	NA	NA	NA	NA	NA	NA	NA	NA	NA
rs114453840	1	201805702	0.032716	-0.100807	0.000953	10.9167	NA	NA	NA	NA	NA	NA	NA	NA	NA	NA	NA	NA	NA	NA	NA	NA	0.425346	0.654525	0.420069	-0.229179	NA	NA	NA	NA	0.408583	0.654525	0.403831	-0.245941	NA	NA	NA	NA	NA	NA	NA	NA	NA
rs2644112	1	201806106	0.305556	-0.038864	0.00011	14.9568	NA	NA	NA	NA	NA	NA	NA	NA	NA	NA	NA	NA	NA	NA	NA	NA	0.123238	0.215209	0.121601	-0.0919708	NA	NA	NA	NA	0.120034	0.215209	0.118095	-0.0951747	NA	NA	NA	NA	NA	NA	NA	NA	NA
rs2644119	1	201807776	0.306582	-0.040024	6.65e-05	15.9079	NA	NA	NA	NA	NA	NA	NA	NA	0.0757409	0.153271	0.0747152	-0.0775296	NA	NA	NA	NA	0.0897262	0.153271	0.0884272	-0.0635444	NA	NA	NA	NA	0.0878044	0.153271	0.0863555	-0.0654661	NA	NA	NA	NA	NA	NA	NA	NA	NA
rs2459761	1	201808469	0.30549	-0.040001	6.83e-05	15.8574	0.0908601	0.156115	0.0889166	-0.0652554	0.0723739	0.156115	0.0707273	-0.0837416	0.0769767	0.156115	0.0759371	-0.0791387	0.0840011	0.156115	0.081138	-0.0721144	0.0912559	0.156115	0.0899403	-0.0648595	NA	NA	NA	NA	0.0892781	0.156115	0.0878062	-0.0668373	NA	NA	NA	NA	NA	NA	NA	NA	NA
rs903678	1	201809918	0.30794	-0.039593	7.77e-05	15.6134	NA	NA	NA	NA	NA	NA	NA	NA	NA	NA	NA	NA	NA	NA	NA	NA	NA	NA	NA	NA	NA	NA	NA	NA	NA	NA	NA	NA	NA	NA	NA	NA	NA	NA	NA	NA	NA
rs2644122	1	201810407	0.305223	-0.040386	5.74e-05	16.1866	0.0815409	0.138417	0.0797112	-0.0568763	NA	NA	NA	NA	0.069282	0.138417	0.0683297	-0.0691352	NA	NA	NA	NA	NA	NA	NA	NA	NA	NA	NA	NA	NA	NA	NA	NA	NA	NA	NA	NA	NA	NA	NA	NA	NA
rs10800792	1	201811144	0.452728	0.031608	0.0007077	11.4689	0.361581	0.588031	0.354688	-0.226451	NA	NA	NA	NA	0.302093	0.588031	0.299165	-0.285939	NA	NA	NA	NA	0.366958	0.588031	0.362408	-0.221073	0.365224	0.588031	0.359909	-0.222807	NA	NA	NA	NA	NA	NA	NA	NA	NA	NA	NA	NA	NA
rs2820316	1	201811761	0.304685	-0.040715	5.01e-05	16.4443	NA	NA	NA	NA	NA	NA	NA	NA	NA	NA	NA	NA	NA	NA	NA	NA	0.0749899	0.125871	0.0738579	-0.0508811	0.0760087	0.125871	0.0745518	-0.0498624	0.073592	0.125871	0.0723687	-0.0522791	NA	NA	NA	NA	NA	NA	NA	NA	NA
chr1:201814151:D	1	201814151	0.276547	-0.040344	0.0001553	14.3068	NA	NA	NA	NA	NA	NA	NA	NA	NA	NA	NA	NA	NA	NA	NA	NA	NA	NA	NA	NA	NA	NA	NA	NA	NA	NA	NA	NA	NA	NA	NA	NA	NA	NA	NA	NA	NA
chr1:201814152:D	1	201814152	0.299949	-0.034435	0.0008955	11.0321	NA	NA	NA	NA	NA	NA	NA	NA	NA	NA	NA	NA	NA	NA	NA	NA	NA	NA	NA	NA	NA	NA	NA	NA	NA	NA	NA	NA	NA	NA	NA	NA	NA	NA	NA	NA	NA
rs3951628	1	201815854	0.304759	-0.040836	4.76e-05	16.5414	NA	NA	NA	NA	NA	NA	NA	NA	NA	NA	NA	NA	NA	NA	NA	NA	0.0725963	0.121429	0.0714925	-0.0488329	NA	NA	NA	NA	0.0712802	0.121429	0.0700941	-0.050149	NA	NA	NA	NA	NA	NA	NA	NA	NA
chr1:201816639:D	1	201816639	0.29968	-0.040573	7.3e-05	15.7315	NA	NA	NA	NA	NA	NA	NA	NA	NA	NA	NA	NA	NA	NA	NA	NA	NA	NA	NA	NA	NA	NA	NA	NA	NA	NA	NA	NA	NA	NA	NA	NA	NA	NA	NA	NA	NA
rs2644107	1	201818629	0.30437	-0.041131	4.18e-05	16.7879	0.0669308	0.110805	0.0653034	-0.0438746	0.0543574	0.110805	0.0530321	-0.056448	0.0572467	0.110805	0.0563866	-0.0535587	0.062106	0.110805	0.0598176	-0.0486994	0.0668594	0.110805	0.0658248	-0.043946	0.0678578	0.110805	0.0665306	-0.0429476	0.0657353	0.110805	0.064639	-0.0450701	NA	NA	NA	NA	NA	NA	NA	NA	NA
rs1400875	1	201821443	0.305137	-0.040536	5.26e-05	16.352	NA	NA	NA	NA	0.0621364	0.130236	0.0606679	-0.0681	0.0657155	0.130236	0.0648046	-0.0645209	NA	NA	NA	NA	0.0773402	0.130236	0.0761807	-0.0528962	NA	NA	NA	NA	0.0758609	0.130236	0.0746013	-0.0543755	0.0577262	0.130236	0.0576775	-0.0725102	NA	NA	NA	NA
rs2678208	1	201823104	0.089274	-0.070772	0.0001065	15.0178	NA	NA	NA	NA	NA	NA	NA	NA	NA	NA	NA	NA	NA	NA	NA	NA	0.120764	0.210678	0.11915	-0.0899137	NA	NA	NA	NA	NA	NA	NA	NA	NA	NA	NA	NA	NA	NA	NA	NA	NA
chr1:201825276:D	1	201825276	0.316583	-0.040211	6.41e-05	15.9775	NA	NA	NA	NA	NA	NA	NA	NA	NA	NA	NA	NA	NA	NA	NA	NA	NA	NA	NA	NA	NA	NA	NA	NA	NA	NA	NA	NA	NA	NA	NA	NA	NA	NA	NA	NA	NA
rs56923474	1	201825277	0.231479	-0.0491	5.03e-05	16.4368	NA	NA	NA	NA	NA	NA	NA	NA	NA	NA	NA	NA	NA	NA	NA	NA	NA	NA	NA	NA	NA	NA	NA	NA	NA	NA	NA	NA	NA	NA	NA	NA	NA	NA	NA	NA	NA
chr1:201825797:D	1	201825797	0.307859	-0.040016	6.59e-05	15.9251	NA	NA	NA	NA	NA	NA	NA	NA	NA	NA	NA	NA	NA	NA	NA	NA	NA	NA	NA	NA	NA	NA	NA	NA	NA	NA	NA	NA	NA	NA	NA	NA	NA	NA	NA	NA	NA
rs2172935	1	201826340	0.305089	-0.040864	4.64e-05	16.5898	NA	NA	NA	NA	NA	NA	NA	NA	NA	NA	NA	NA	NA	NA	NA	NA	NA	NA	NA	NA	NA	NA	NA	NA	NA	NA	NA	NA	NA	NA	NA	NA	NA	NA	NA	NA	NA
rs2132363	1	201826482	0.304954	-0.04087	4.63e-05	16.5939	NA	NA	NA	NA	NA	NA	NA	NA	NA	NA	NA	NA	NA	NA	NA	NA	NA	NA	NA	NA	NA	NA	NA	NA	NA	NA	NA	NA	NA	NA	NA	NA	NA	NA	NA	NA	NA
rs2254614	1	201830247	0.304163	-0.041358	3.83e-05	16.9538	NA	NA	NA	NA	NA	NA	NA	NA	0.0543297	0.104158	0.0534853	-0.0498279	NA	NA	NA	NA	NA	NA	NA	NA	NA	NA	NA	NA	NA	NA	NA	NA	NA	NA	NA	NA	NA	NA	NA	NA	NA
rs2494115	1	201832864	0.304735	-0.040803	4.82e-05	16.5176	NA	NA	NA	NA	NA	NA	NA	NA	0.0623469	0.122502	0.0614632	-0.0601556	NA	NA	NA	NA	NA	NA	NA	NA	NA	NA	NA	NA	NA	NA	NA	NA	NA	NA	NA	NA	NA	NA	NA	NA	NA
rs2820309	1	201834944	0.312491	-0.042505	2.34e-05	17.8904	NA	NA	NA	NA	NA	NA	NA	NA	0.0405274	0.0733182	0.0397806	-0.0327907	NA	NA	NA	NA	0.0463508	0.0733182	0.0455813	-0.0269674	0.0472413	0.0733182	0.0462633	-0.0260768	0.0458518	0.0733182	0.0450834	-0.0274664	NA	NA	NA	NA	NA	NA	NA	NA	NA
rs2820310	1	201838107	0.304048	-0.041478	3.65e-05	17.0452	NA	NA	NA	NA	NA	NA	NA	NA	0.0527896	0.100662	0.0519541	-0.0478728	NA	NA	NA	NA	0.06136	0.100662	0.0603937	-0.0393024	0.062338	0.100662	0.0611013	-0.0383244	NA	NA	NA	NA	NA	NA	NA	NA	NA	NA	NA	NA	NA
rs2820311	1	201841476	0.30474	-0.041506	3.64e-05	17.0504	NA	NA	NA	NA	NA	NA	NA	NA	NA	NA	NA	NA	NA	NA	NA	NA	NA	NA	NA	NA	NA	NA	NA	NA	NA	NA	NA	NA	NA	NA	NA	NA	NA	NA	NA	NA	NA
rs8024	1	201845575	0.30488	-0.041582	3.6e-05	17.0714	NA	NA	NA	NA	0.0498457	0.0996818	0.0486067	-0.0498361	0.0523566	0.0996818	0.0515237	-0.0473252	NA	NA	NA	NA	0.0608269	0.0996818	0.0598673	-0.0388549	NA	NA	NA	NA	0.0598975	0.0996818	0.0588965	-0.0397843	0.0464417	0.0996818	0.0462022	-0.0532401	NA	NA	NA	NA
rs1517810	1	201850057	0.30476	-0.040299	6.1e-05	16.0713	NA	NA	NA	NA	NA	NA	NA	NA	0.0718816	0.144391	0.0708995	-0.0725094	NA	NA	NA	NA	0.0849526	0.144391	0.0837063	-0.0594384	NA	NA	NA	NA	0.0832039	0.144391	0.0818275	-0.0611871	NA	NA	NA	NA	NA	NA	NA	NA	NA
rs2644134	1	201851492	0.317457	-0.044286	1.75e-05	18.4437	0.0390524	0.0595529	0.0379124	-0.0205004	NA	NA	NA	NA	0.0341469	0.0595529	0.0334607	-0.025406	NA	NA	NA	NA	0.0386308	0.0595529	0.0379692	-0.0209221	0.0394547	0.0595529	0.0386173	-0.0200982	0.0383345	0.0595529	0.0376921	-0.0212184	NA	NA	NA	NA	NA	NA	NA	NA	NA
chr1:201851574:D	1	201851574	0.325624	-0.036047	0.0004487	12.3176	NA	NA	NA	NA	NA	NA	NA	NA	NA	NA	NA	NA	NA	NA	NA	NA	NA	NA	NA	NA	NA	NA	NA	NA	NA	NA	NA	NA	NA	NA	NA	NA	NA	NA	NA	NA	NA
rs2644135	1	201856256	0.350252	-0.034673	0.0006406	11.6541	0.343426	0.565223	0.33681	-0.221798	0.261168	0.565223	0.257002	-0.304055	0.286346	0.565223	0.28361	-0.278877	NA	NA	NA	NA	0.348429	0.565223	0.344132	-0.216794	0.346923	0.565223	0.341883	-0.218301	0.334941	0.565223	0.330619	-0.230282	NA	NA	NA	NA	NA	NA	NA	NA	NA
rs2250377	1	201860626	0.328152	-0.039283	9.49e-05	15.2356	NA	NA	NA	NA	0.0877357	0.195152	0.0858416	-0.107417	0.0939559	0.195152	0.0927326	-0.101196	NA	NA	NA	NA	0.11232	0.195152	0.110788	-0.0828319	0.113313	0.195152	0.111315	-0.0818387	0.109545	0.195152	0.107762	-0.0856075	0.0811889	0.195152	0.0816622	-0.113963	NA	NA	NA	NA
rs2644114	1	201864830	0.328416	-0.039076	0.0001039	15.0645	0.117864	0.207267	0.115649	-0.089403	NA	NA	NA	NA	0.0992539	0.207267	0.0979757	-0.108013	NA	NA	NA	NA	0.118905	0.207267	0.117308	-0.0883623	0.119877	0.207267	0.117792	-0.0873901	0.115872	0.207267	0.113994	-0.0913952	NA	NA	NA	NA	NA	NA	NA	NA	NA
rs8028	1	201865763	0.329234	-0.039146	0.0001011	15.1161	0.115891	0.20355	0.113693	-0.087659	0.0910472	0.20355	0.0891027	-0.112503	0.0976262	0.20355	0.0963648	-0.105924	0.106894	0.20355	0.103504	-0.0966565	0.116881	0.20355	0.115305	-0.0866687	0.117861	0.20355	0.115802	-0.0856896	0.113928	0.20355	0.112079	-0.0896222	0.0842223	0.20355	0.0847729	-0.119328	NA	NA	NA	NA
rs2820312	1	201869257	0.303973	-0.041596	3.52e-05	17.1141	NA	NA	NA	NA	NA	NA	NA	NA	0.051659	0.0981037	0.0508303	-0.0464448	NA	NA	NA	NA	0.0599683	0.0981037	0.0590196	-0.0381354	0.0609402	0.0981037	0.0597267	-0.0371635	0.059066	0.0981037	0.0580786	-0.0390378	NA	NA	NA	NA	NA	NA	NA	NA	NA
[truncated: 30,878 more rows]
